# Supplementary material for: Affective computing in virtual reality: emotion recognition from brain and heartbeat dynamics using wearable sensors
Source: Sci Rep. 2018 Sep 12;8:13657. doi: 10.1038/s41598-018-32063-4 (PMC6135750; doi:10.1038/s41598-018-32063-4)
Supplement: Supplementary file 2 — Exemplary physiological data [file 41598_2018_32063_MOESM2_ESM.xlsx]

## Sheet: Summary
User:	Stimulus:	Arousal:	Valence:
1	1	1	1
1	2	0	1
1	3	1	0
1	4	1	1
2	1	1	1
2	2	0	1
2	3	1	0
2	4	1	0
Channels:
F3
Fz
F4
C3
Cz
C4
P3
P4
POz

## Sheet: user1-stimulus1
4.7545	4.5897	4.6856	-0.70908	-1.1065	4.3096	6.0826	7.3456	2.398
4.8118	3.0776	3.4245	-1.4076	-1.6363	3.526	6.0528	7.3429	2.9047
5.1497	2.6231	3.1716	-0.44974	-0.70939	3.6315	6.8744	7.7636	3.8944
4.0078	1.354	1.9355	-0.31219	-0.42276	2.6766	6.0478	6.4082	3.6227
0.74394	-1.7299	-1.2982	-2.6198	-2.1525	-0.26027	2.5945	2.5367	1.3929
-3.8068	-6.0829	-5.8602	-6.9576	-5.6565	-4.4476	-2.3961	-2.7329	-2.2278
-8.1205	-10.187	-10.071	-11.457	-9.5054	-8.2324	-6.9076	-7.5351	-6.0684
-11.156	-12.744	-12.586	-14.452	-12.311	-10.389	-9.6774	-10.763	-9.2255
-12.829	-13.424	-13.211	-15.627	-13.598	-10.881	-10.874	-12.541	-11.355
-13.486	-12.701	-12.62	-15.726	-13.709	-10.506	-11.369	-13.415	-12.352
-13.147	-11.219	-11.512	-15.436	-13.146	-9.9591	-11.584	-13.365	-12.041
-11.434	-9.4133	-10.122	-14.691	-12.107	-9.29	-11.132	-11.818	-10.309
-8.2751	-7.6608	-8.4694	-13.059	-10.63	-8.1781	-9.5643	-8.6958	-7.567
-4.6521	-6.6035	-6.9484	-10.772	-9.075	-6.6616	-7.3761	-5.3761	-4.9438
-2.4579	-7.069	-6.4841	-9.1707	-8.2897	-5.5044	-6.132	-4.3112	-3.8356
-3.3073	-9.4619	-7.9177	-9.8815	-9.1188	-5.7446	-7.3535	-7.2282	-5.0349
-7.1806	-13.15	-11.129	-13.295	-11.65	-7.8022	-11.08	-13.302	-8.1472
-12.121	-16.532	-14.752	-17.781	-14.906	-10.927	-15.435	-19.105	-11.823
-15.421	-17.968	-16.922	-20.519	-17.333	-13.548	-17.754	-20.785	-14.635
-15.458	-16.864	-16.524	-19.439	-17.73	-14.304	-16.485	-16.9	-15.868
-12.823	-14.054	-13.962	-14.729	-15.918	-12.945	-12.367	-9.7156	-15.728
-9.9653	-11.228	-10.896	-8.8795	-12.852	-10.499	-8.037	-3.91	-15.08
-9.6971	-9.9659	-9.2654	-5.2884	-10.222	-8.6524	-6.4011	-3.6542	-15.042
-13.411	-10.989	-10.221	-6.3013	-9.6669	-8.7584	-8.8414	-9.9909	-16.475
-20.265	-14.06	-13.651	-11.94	-12.038	-11.135	-14.494	-20.312	-19.678
-27.872	-18.469	-18.552	-20.11	-17.088	-15.096	-21.009	-30.206	-24.36
-33.595	-23.411	-23.633	-27.757	-23.419	-19.409	-25.945	-36.008	-29.49
-35.607	-27.967	-27.683	-32.232	-28.826	-22.792	-27.9	-36.412	-33.308
-33.568	-31.154	-29.854	-32.398	-31.3	-24.407	-26.963	-32.591	-34.138
-28.861	-32.312	-29.973	-29.059	-30.225	-24.235	-24.486	-27.222	-31.705
-24.187	-31.618	-28.727	-24.435	-26.873	-23.122	-22.298	-23.111	-27.845
-22.258	-30.044	-27.321	-20.873	-23.573	-22.263	-21.687	-21.894	-25.492
-23.989	-28.64	-26.662	-19.533	-22.009	-22.356	-22.621	-23.298	-26.27
-27.355	-27.659	-26.61	-19.828	-21.899	-22.973	-23.721	-25.273	-28.518
-28.02	-26.291	-25.918	-19.939	-21.138	-22.684	-23.01	-24.971	-27.683
-21.964	-23.329	-23.078	-18.124	-17.474	-19.955	-19.127	-20.391	-19.455
-8.8782	-18.485	-17.731	-14.144	-10.664	-14.492	-12.547	-12.07	-3.8338
6.138	-13.309	-11.627	-9.789	-3.4169	-8.1022	-5.966	-3.653	13.044
14.483	-10.769	-8.1499	-7.9604	-0.10963	-4.1726	-3.2344	-0.44168	21.46
9.107	-13.392	-10.309	-10.709	-3.8658	-5.7462	-7.1492	-6.3016	14.092
-10.336	-20.989	-18.3	-17.442	-13.881	-13.264	-17.356	-20.657	-8.3895
-35.893	-29.623	-28.361	-24.578	-25.012	-23.543	-29.81	-37.676	-36.249
-55.161	-33.199	-34.315	-27.397	-30.483	-31.141	-38.666	-48.927	-55.701
-58.659	-27.294	-31.385	-23.234	-26.305	-31.654	-39.749	-48.366	-57.247
-45.736	-12.837	-19.839	-13.68	-14.289	-24.766	-33.255	-36.336	-41.611
-24.975	3.3131	-5.6319	-4.0441	-1.3526	-14.761	-23.687	-19.738	-19.206
-8.85	11.859	2.8101	-0.14275	4.6388	-7.9568	-16.983	-8.0042	-3.6114
-6.0117	6.8838	-0.060161	-4.4033	-0.038817	-8.5747	-16.635	-7.309	-3.1725
-16.179	-9.8209	-12.966	-13.955	-12.353	-15.845	-21.481	-16.769	-16.17
-30.925	-29.23	-28.239	-22.298	-24.363	-24.48	-26.748	-29.236	-32.621
-39.689	-40.586	-36.71	-23.813	-28.56	-28.321	-27.648	-36.272	-41.274
-36.579	-38.144	-33.594	-17.671	-22.75	-24.449	-22.725	-33.657	-36.67
-23.269	-24.237	-21.042	-8.0412	-10.937	-14.703	-14.372	-23.361	-21.589
-6.6592	-6.7468	-5.8005	-0.55171	0.17387	-3.7731	-6.512	-11.136	-3.97
6.2261	6.7222	5.8222	2.0576	6.099	4.3214	-1.5805	-2.0939	8.7114
12.187	13.333	11.68	1.5119	7.0372	8.5617	0.79773	2.2379	13.434
12.348	15.071	13.668	1.749	6.3559	10.568	2.7276	3.5731	11.84
9.9666	15.382	14.746	5.1624	7.0787	12.415	5.8241	4.3407	7.7522
8.109	16.084	16.339	10.78	9.7198	14.911	10.009	5.7148	4.7326
8.924	17.086	18.266	15.736	13.014	17.799	14.308	7.758	5.3151
14.086	18.399	20.577	18.438	16.314	21.178	18.539	10.862	11.373
24.684	21.695	24.816	20.288	20.853	26.265	23.95	16.403	23.844
39.771	29.205	32.877	24.245	28.356	34.332	31.949	25.409	41.156
54.873	40.856	44.359	31.505	38.308	44.63	41.859	36.302	57.911
62.716	52.543	55.112	39.326	46.676	53.433	49.932	44.181	66.073
57.019	57.761	58.964	42.169	47.816	55.673	51.055	43.167	59.283
37.226	51.945	51.899	35.717	38.561	48.392	42.353	30.69	37.693
10.25	36.114	35.398	20.605	21.171	33.328	25.899	10.331	9.2171
-12.918	16.677	16.051	2.6164	2.4402	16.373	8.1462	-9.5659	-14.577
-23.581	1.6167	1.7098	-10.706	-10.262	4.2578	-3.6186	-20.724	-25.113
-20.043	-3.9453	-2.8621	-14.483	-13.072	0.90031	-5.2697	-19.645	-21.224
-7.3982	0.23591	2.1234	-8.8062	-7.0065	5.8506	2.3147	-8.9528	-8.3575
7.02	10.874	12.944	2.3631	3.9297	15.564	14.578	5.2749	6.3385
18.507	23.889	25.277	14.156	15.649	25.985	26.33	17.644	18.624
26.479	36.145	36.129	23.321	25.647	34.42	34.323	25.889	28.033
32.466	45.711	44.129	29.039	32.974	39.973	38.053	30.524	35.538
37.26	51.491	48.922	32.097	37.395	42.996	38.949	32.874	40.991
39.849	53.027	50.609	33.436	38.77	44.337	38.918	33.456	42.797
39.029	50.802	49.731	33.403	37.319	44.857	39.255	32.106	40.101
35.759	46.59	47.505	32.062	34.231	45.263	40.33	29.295	35.054
33.511	43.021	45.666	29.932	31.608	46.033	41.902	26.878	32.355
35.922	42.347	45.722	28.271	31.456	47.313	43.59	27.269	35.961
43.66	45.2	48.123	28.439	34.363	48.946	45.198	31.588	45.673
53.209	50.154	51.906	30.679	38.83	50.544	46.649	38.29	56.547
58.813	54.442	55.058	33.536	41.982	51.486	47.583	43.662	61.876
56.338	55.371	55.427	34.548	41.279	50.878	47.074	44.058	57.715
46.371	51.851	51.942	31.989	36.276	47.948	44.099	38.468	45.817
34.186	45.246	45.557	26.537	29.282	42.859	38.638	29.547	32.741
26.327	38.826	39.092	21.337	24.159	37.196	32.342	22.08	25.466
26.047	35.861	35.669	20	23.818	33.302	27.748	19.675	26.512
30.84	37.427	36.556	23.844	28.055	32.624	26.363	22.036	32.038
33.969	41.41	39.934	30.367	33.256	34.278	27.145	24.937	34.379
29.284	43.722	41.874	34.553	34.6	35.358	27.088	23.323	27.565
16.07	41.135	39.156	32.271	29.39	33.152	23.741	15.336	12.061
0.044382	33.554	31.73	23.235	18.996	27.463	17.482	3.9659	-5.1697
-10.462	24.022	22.85	11.37	7.9674	21.016	11.589	-4.9514	-15.437
-9.8275	16.812	16.992	2.4546	1.2789	17.662	10.008	-6.5282	-13.851
1.734	15.058	17.148	0.73163	1.6248	19.737	14.462	0.23861	-1.7885
18.677	19.266	23.145	6.5498	8.2226	26.409	22.974	12.027	14.548
33.471	27.147	31.811	16.388	17.529	34.13	30.98	23.224	27.977
40.584	34.745	38.757	25.076	25.273	38.848	34.24	28.969	34.047
38.932	38.349	40.747	28.786	28.638	38.498	31.568	27.561	32.682
31.939	36.43	37.413	27.13	27.525	34.117	25.512	21.237	27.429
25.545	30.65	31.445	23.152	24.366	29	20.629	15.076	23.235
25.208	25.283	27.238	21.345	22.689	26.734	20.673	14.41	24.041
32.837	24.744	28.308	24.565	24.894	29.082	26.252	21.549	30.76
45.208	30.478	34.883	31.887	30.579	34.962	34.379	33.622	40.548
55.249	39.464	43.346	38.926	36.652	41.088	40.227	43.403	48.151
56.099	45.843	48.298	40.713	39.399	43.965	40.082	43.408	49.035
45.663	44.83	46.057	35.047	37.005	41.987	33.628	30.959	42.445
28.387	36.069	37.165	24.052	30.706	36.312	24.103	10.601	32.025
12.508	23.853	25.998	12.778	23.671	29.921	16.18	-8.3123	23.149
4.478	14.075	17.757	6.0306	18.652	25.574	13.053	-17.494	18.79
4.9141	10.499	15.299	5.858	16.52	24.301	14.889	-14.696	17.6
9.3333	13.085	18.051	11.192	16.659	25.392	19.461	-4.2118	15.957
12.48	19.041	23.29	19.26	18.322	27.46	23.988	6.7936	11.847
12.362	25.22	28.321	27.277	21.391	29.513	26.768	13.085	6.9726
11.124	29.896	31.927	33.4	25.986	31.394	27.839	14.01	5.509
12.69	33.027	34.442	36.912	31.687	33.568	28.535	12.702	10.79
19.309	35.312	36.786	37.962	37.204	36.541	30.385	12.99	22.492
29.644	37.113	39.355	37.336	40.939	40.194	33.871	16.514	36.355
39.635	38.07	41.548	36.179	41.959	43.444	37.734	21.856	46.614
45.033	37.377	42.043	35.307	40.359	44.5	39.312	25.713	49.233
43.57	34.269	39.473	34.28	36.672	41.682	35.932	24.93	43.692
35.64	28.464	33.237	31.428	31.207	34.512	26.726	18.205	32.578
23.509	20.344	23.924	24.951	23.88	24.221	13.491	6.6339	19.586
10.078	10.932	13.185	14.408	14.745	13.294	-0.084965	-6.9099	7.6528
-1.7088	1.8677	3.3546	1.7236	4.9101	4.5456	-10.098	-18.879	-1.3719
-8.9988	-4.6943	-3.0162	-8.8951	-2.8868	0.29685	-13.933	-26.153	-6.0247
-9.5744	-6.5536	-3.8287	-12.545	-5.0404	1.7401	-11.001	-26.904	-5.0087
-3.0064	-2.4345	1.6301	-6.1605	0.872	8.424	-2.7652	-21.124	1.8761
8.5386	6.9333	11.886	9.1792	13.935	18.061	7.7879	-10.691	12.707
20.847	18.461	23.319	27.972	29.458	27.022	17.013	1.1741	23.629
29.566	27.747	31.51	42.698	41.132	31.769	21.812	10.851	30.713
32.56	31.313	33.581	47.712	44.668	30.942	21.192	15.586	32.553
31.108	28.739	30.07	42.356	40.496	26.603	17.106	14.592	31.453
28.849	23.095	24.795	31.401	33.518	23.225	13.494	9.4141	31.783
28.884	18.872	22.209	21.984	29.573	24.464	13.543	3.0437	36.199
31.245	18.695	24.036	19.088	31.202	30.061	17.114	-1.8054	42.868
32.905	21.32	27.777	22.398	35.813	35.432	20.389	-4.1834	46.391
30.267	22.441	28.399	26.681	37.612	34.763	18.48	-5.3022	41.893
22.181	18.02	22.247	25.907	32.184	25.532	9.3017	-7.4327	29.068
11.107	7.757	10.248	18.223	20.293	10.884	-4.396	-11.963	12.818
1.3509	-4.18	-2.3367	7.5405	7.5706	-2.3334	-16.742	-18.204	-0.26193
-4.0608	-11.952	-9.5501	0.36365	0.31905	-8.3516	-22.822	-23.865	-6.5174
-5.0389	-12.177	-8.8025	0.52669	0.9625	-6.0646	-21.62	-26.731	-6.8598
-3.8393	-6.369	-2.4836	6.0816	6.5601	0.89304	-16.094	-26.466	-4.867
-3.2426	0.12747	3.8703	10.819	11.245	7.1107	-10.758	-25.08	-3.7129
-4.7963	2.0144	5.4697	9.3502	10.741	8.9647	-8.7871	-25.452	-4.2793
-7.9563	-2.1028	1.4632	1.5909	5.5257	6.4125	-10.49	-28.872	-5.2155
-10.613	-8.7347	-4.7398	-6.7809	0.34836	2.1934	-13.848	-33.637	-4.6155
-10.782	-12.377	-8.2971	-8.7527	0.24865	-0.61623	-16.417	-36.239	-1.9647
-8.1532	-10.078	-6.7144	-1.8697	6.181	-0.648	-16.854	-34.257	1.2535
-4.3103	-3.8398	-1.6313	9.3821	13.903	1.2453	-15.379	-28.372	2.6755
-1.2496	1.3135	2.8717	17.42	17.627	3.1258	-13.03	-21.519	1.211
0.6578	1.8374	3.8967	18.176	15.297	3.7159	-10.571	-16.1	-1.3836
3.4136	-1.252	2.1841	14.319	10.662	3.496	-7.9128	-12.074	-0.92655
9.7641	-3.5202	1.1644	11.818	9.7975	4.1387	-4.7206	-7.865	6.439
20.048	-1.7086	3.3397	13.081	14.891	6.8201	-1.4247	-3.3354	20.649
30.256	2.5487	7.3281	13.87	21.32	10.697	0.23901	-1.6067	36.026
33.592	3.7646	8.543	7.6041	21.318	12.854	-2.1085	-7.0939	43.596
25.051	-2.3641	3.1182	-6.8906	11.25	10.076	-9.8078	-21.083	36.586
5.7293	-14.449	-8.2292	-21.61	-3.8425	1.4752	-21.486	-38.966	15.567
-16.813	-25.814	-19.993	-24.701	-13.375	-10.056	-32.92	-52.46	-10.8
-33.298	-29.928	-26.055	-11.199	-10.174	-19.395	-39.462	-55.761	-31.044
-39.081	-26.199	-24.835	10.26	2.3019	-22.895	-39.414	-50.387	-38.512
-36.622	-20.491	-20.587	22.096	11.712	-21.174	-35.591	-43.991	-34.992
-32.235	-19.558	-19.437	11.801	7.2229	-18.557	-33.479	-43.745	-27.756
-30.432	-24.457	-23.642	-16.177	-10.243	-19.458	-37.083	-50.059	-23.196
-30.989	-29.534	-29.61	-42.415	-27.852	-24.78	-45.754	-56.517	-22.624
-30.797	-28.117	-31.496	-47.488	-31.394	-31.296	-54.497	-56.044	-23.233
-28.048	-19.494	-26.988	-28.101	-17.775	-34.485	-57.686	-47.614	-22.296
-24.183	-10.295	-19.613	0.181	2.106	-32.053	-52.875	-37.115	-19.914
-21.576	-8.5401	-15.214	16.224	12.995	-25.069	-41.755	-31.573	-17.564
-19.692	-15.901	-16.107	10.608	8.4492	-16.206	-28.019	-32.271	-14.615
-14.238	-25.492	-18.591	-7.774	-4.1287	-7.2984	-14.624	-33.332	-7.3652
-1.0281	-27.614	-16.397	-20.422	-10.605	1.3423	-2.8661	-27.265	7.3771
18.675	-18.309	-6.9109	-14.993	-2.7267	9.4146	6.2555	-12.511	27.196
36.788	-2.6874	5.892	5.6683	15.209	15.048	10.659	4.2969	43.145
43.061	9.357	14.241	27.298	30.446	15.105	7.6088	13.187	44.941
32.487	10.891	12.634	36.128	32.33	7.7077	-3.7413	8.5639	28.762
9.4518	2.3782	1.8483	28.281	19.963	-5.3489	-20.2	-6.8352	1.1827
-14.921	-10.24	-12.223	10.378	1.4288	-18.908	-35.336	-24.492	-24.629
-29.992	-21.036	-23.306	-7.3008	-13.464	-27.528	-43.024	-36.293	-37.474
-31.661	-27.771	-28.632	-18.045	-19.884	-28.874	-41.195	-39.135	-34.667
-23.477	-31.314	-29.282	-20.735	-19.036	-24.858	-33.049	-35.236	-22.331
-12.953	-32.827	-27.821	-17.817	-14.893	-19.827	-24.789	-29.235	-9.9934
-6.6251	-32.469	-26.251	-13.431	-11.289	-17.599	-21.772	-25.218	-4.3506
-7.1973	-30.34	-25.581	-12.008	-10.785	-19.505	-25.671	-25.323	-6.555
-13.562	-27.751	-26.331	-16.781	-14.63	-24.289	-34.075	-29.617	-13.563
-22.182	-26.538	-28.394	-27.19	-21.925	-29.201	-42.118	-36.063	-21.014
-28.609	-26.91	-30.323	-37.251	-28.616	-31.432	-45.154	-40.787	-25.27
-29.318	-26.982	-29.883	-38.986	-29.483	-29.519	-41.264	-39.95	-24.52
-23.625	-24.884	-26.045	-29.205	-22.551	-24.268	-32.41	-32.649	-19.366
-14.505	-21.391	-20.685	-13.515	-11.893	-18.56	-23.427	-22.437	-12.733
-7.0391	-19.972	-17.811	-3.3994	-5.6304	-15.734	-19.097	-15.424	-8.3636
-4.6275	-23.214	-20.009	-6.898	-9.0937	-17.092	-20.785	-15.442	-7.849
-5.9153	-29.291	-25.444	-21.029	-19.336	-20.694	-25.485	-20.395	-8.7348
-5.3677	-32.247	-28.402	-32.881	-26.281	-22.379	-27.688	-23.16	-5.8177
2.12	-26.667	-23.703	-29.315	-20.415	-18.877	-23.478	-17.241	4.4682
15.728	-13.111	-11.77	-8.1149	-1.4297	-11.043	-14.139	-2.8737	19.447
27.266	0.61575	0.1627	18.476	19.492	-4.33	-6.1848	11.655	29.831
25.965	4.0866	2.3255	31.505	26.567	-5.6054	-7.355	15.141	25.121
6.6087	-8.2788	-10.486	19.262	11.058	-18.062	-20.922	1.6286	1.5427
-25.145	-32.504	-34.319	-13.414	-21.343	-37.984	-42.417	-24.458	-33.46
-55.017	-56.988	-57.853	-48.049	-53.629	-56.283	-61.688	-50.42	-64.473
-69.081	-69.904	-69.589	-65.204	-68.792	-64.108	-69.233	-63.502	-77.607
-62.982	-66.858	-65.39	-57.854	-61.288	-58.662	-62.399	-59.287	-69.464
-44.118	-52.979	-50.605	-35.246	-39.887	-44.758	-46.722	-43.756	-48.513
-25.441	-38.255	-35.474	-14.745	-20.162	-31.118	-31.654	-27.887	-28.249
-16.127	-30.3	-27.784	-8.8373	-13.13	-24.336	-23.994	-19.506	-17.787
-16.136	-29.863	-28.218	-17.105	-18.532	-25.012	-24.004	-18.582	-16.898
-18.446	-32.016	-31.505	-28.499	-27.127	-28.707	-26.84	-19.177	-18.756
-16.551	-31.482	-31.937	-31.4	-29.448	-30.497	-27.65	-15.926	-17.439
-10.449	-27.263	-28.249	-22.839	-23.323	-29.054	-25.767	-9.2406	-13.263
-6.2516	-23.124	-24.281	-10.397	-14.933	-27.248	-24.855	-4.9631	-11.751
-9.9951	-23.812	-25.064	-5.397	-12.797	-28.93	-28.837	-8.7599	-17.455
-21.394	-30.581	-32.057	-13.337	-20.133	-35.045	-37.673	-20.499	-28.526
-33.167	-39.778	-41.566	-29.51	-32.112	-42.482	-46.762	-33.494	-37.221
-36.54	-45.434	-47.392	-42.65	-39.758	-46.365	-50.271	-39.224	-36.049
-28.205	-43.592	-45.354	-43.341	-36.902	-43.656	-45.514	-33.753	-24.111
-12.904	-34.893	-36	-30.522	-24.502	-35.014	-34.607	-20.588	-8.0851
0.29563	-23.626	-23.718	-11.418	-9.2798	-23.885	-22.501	-7.7906	2.8764
4.6886	-14.592	-13.547	3.8533	1.2993	-14.046	-13.45	-2.0806	3.9133
0.075181	-10.466	-8.4142	8.6216	3.5535	-7.7303	-8.8724	-4.7165	-2.7225
-8.3692	-11.162	-8.4645	2.814	-1.2697	-5.5051	-7.9138	-11.75	-10.583
-14.687	-14.85	-12.045	-8.2996	-8.9837	-6.9887	-9.2218	-17.679	-14.417
-16.227	-19.241	-16.975	-17.892	-15.295	-11.318	-12.043	-19.273	-13.492
-14.271	-22.404	-21.27	-21.086	-17.536	-17.036	-15.856	-16.804	-10.659
-11.618	-23.196	-23.457	-16.9	-15.216	-22.028	-19.494	-12.6	-8.8954
-9.975	-21.555	-22.91	-8.052	-9.7729	-24.226	-21.207	-8.8597	-8.9041
-9.3694	-18.627	-20.236	0.86856	-3.9205	-22.851	-19.86	-6.5737	-9.6066
-9.3915	-16.433	-17.271	5.5215	-0.76423	-19.156	-16.146	-5.9265	-10.247
-10.483	-17.053	-16.418	3.4093	-2.6902	-15.977	-12.604	-7.1385	-11.659
-13.562	-21.363	-19.229	-4.875	-9.8136	-15.961	-11.91	-10.358	-15.16
-18.393	-28.102	-25.084	-15.538	-19.137	-19.615	-14.691	-14.82	-20.246
-22.597	-34.045	-31.052	-23.274	-25.663	-24.701	-18.805	-18.424	-23.695
-22.713	-35.566	-33.4	-23.977	-25.175	-27.657	-20.885	-18.598	-21.534
-16.785	-30.875	-29.959	-17.199	-17.082	-26.058	-18.954	-14.171	-12.395
-6.3671	-21.53	-21.862	-6.8112	-5.3692	-20.479	-14.142	-6.6818	0.56836
3.9203	-11.876	-13.188	1.4415	3.7143	-14.382	-10.071	0.33248	11.068
8.9963	-6.8699	-8.7638	3.3269	5.3176	-11.988	-10.339	3.374	13.435
6.2114	-9.442	-11.44	-1.5582	-1.277	-15.603	-16.041	0.92806	5.983
-3.3991	-18.878	-20.503	-9.921	-12.558	-24.298	-25.19	-5.8911	-8.3266
-16.145	-31.277	-32.184	-17.433	-23.374	-34.511	-34.095	-14.409	-24.01
-27.806	-41.6	-41.743	-21.603	-29.979	-42.07	-39.501	-21.977	-35.955
-35.282	-46.102	-45.801	-22.687	-31.448	-44.28	-39.979	-26.864	-41.21
-37.416	-44.112	-43.871	-22.613	-29.291	-41.103	-36.167	-28.476	-39.525
-35.158	-38.285	-38.474	-23.126	-26.042	-35.093	-30.286	-27.295	-33.117
-30.95	-33.068	-33.661	-24.5	-23.816	-30.011	-25.073	-24.515	-25.737
-27.594	-32.112	-32.694	-25.657	-23.541	-28.807	-22.554	-21.487	-21.189
-26.797	-36.003	-36.095	-25.26	-24.821	-31.945	-23.09	-19.069	-21.466
-27.976	-41.628	-41.074	-22.571	-26.048	-36.883	-24.954	-17.015	-25.223
-28.312	-43.685	-42.868	-17.572	-24.857	-39.236	-25	-13.999	-27.962
-24.619	-37.973	-37.692	-10.944	-19.458	-35.437	-20.646	-8.694	-24.776
-16.136	-24.662	-25.688	-4.0738	-10.34	-25.457	-12.083	-1.3234	-14.384
-5.8218	-8.8599	-11.454	1.2014	-0.75042	-13.32	-2.6797	5.8506	-1.0102
1.3309	2.3059	-1.392	3.2494	4.8769	-4.7171	3.0557	9.8425	8.0326
2.0025	4.4029	0.55239	1.9174	4.0419	-3.202	2.7464	9.3701	7.6419
-2.7395	-1.4458	-4.5048	-1.0826	-1.8598	-7.7616	-1.9149	6.179	-1.0204
-8.0366	-9.6559	-11.439	-3.1614	-8.3891	-13.772	-6.3547	4.0284	-11.126
-8.8851	-14.376	-15.032	-2.5606	-11.222	-16.629	-6.6328	5.9821	-15.256
-3.8538	-13.382	-13.494	0.50959	-9.0826	-14.926	-2.281	12.114	-10.781
4.1928	-8.7952	-8.9847	4.3072	-4.0642	-10.792	3.773	19.518	-1.1389
10.709	-4.4887	-5.0513	7.0847	0.58666	-7.3882	7.9548	24.527	7.5724
12.826	-2.7733	-3.5974	8.1839	2.9505	-6.145	8.8248	25.168	11.266
10.673	-3.2537	-4.0477	7.6836	2.9767	-6.2403	7.4795	21.948	9.8846
6.1188	-4.167	-4.777	5.5443	1.344	-6.1388	5.9377	16.857	5.826
0.4449	-4.4998	-5.104	1.5044	-1.7222	-5.5266	5.1134	11.645	0.77308
-6.6078	-4.859	-5.9035	-4.1891	-6.4135	-5.7046	4.236	6.878	-5.7159
-15.624	-6.5425	-8.4242	-10.113	-12.307	-8.0911	2.1669	2.3508	-14.664
-25.538	-9.7923	-12.568	-13.908	-17.583	-12.437	-0.90523	-1.7035	-25.032
-33.244	-13.238	-16.562	-13.867	-19.907	-16.637	-3.2641	-4.1844	-33.135
-35.627	-15.083	-18.4	-10.527	-18.381	-18.416	-3.2237	-4.0228	-35.188
-31.894	-14.448	-17.32	-6.3795	-14.356	-17.007	-0.58119	-1.1746	-30.332
-24.25	-11.836	-14.132	-4.0314	-10.467	-13.462	3.2675	3.1568	-21.496
-16.471	-8.5	-10.393	-4.2975	-8.7197	-9.6678	6.4383	7.2833	-13.513
-11.475	-5.5286	-7.2988	-5.7832	-9.1687	-6.9799	7.9473	10.116	-9.8526
-9.7612	-3.4537	-5.2617	-6.2998	-10.27	-5.6591	8.116	11.629	-10.565
-9.7643	-2.303	-4.1114	-4.5682	-10.281	-5.2066	7.9428	12.545	-12.967
-9.4073	-1.5703	-3.2837	-0.80225	-8.3588	-4.8769	8.3021	13.727	-13.98
-7.5932	-0.29295	-1.98	3.8652	-4.8054	-4.0156	9.5771	15.726	-12.263
-4.642	2.4963	0.53695	8.289	-0.65991	-2.1881	11.834	18.703	-8.7168
-1.4199	7.1549	4.5463	11.857	3.0456	0.72604	15.079	22.662	-5.0437
1.8339	12.873	9.4479	14.348	5.7302	4.3356	19.165	27.554	-1.8863
5.8015	17.837	13.864	15.661	7.3672	7.8023	23.606	33.084	1.741
11.054	20.157	16.263	15.831	8.304	10.088	27.421	38.374	7.0963
16.626	18.942	15.734	14.973	8.7559	10.342	29.29	41.834	13.66
19.617	14.673	12.333	13.065	8.2813	8.2166	28.114	41.62	18.281
16.786	8.8304	6.9858	10.103	6.0564	4.0408	23.827	36.858	16.891
7.2943	3.1392	1.1551	6.4963	1.8213	-1.0797	17.946	28.774	7.8733
-5.6431	-0.98792	-3.5162	3.3548	-3.2756	-5.4414	13.17	20.676	-5.6969
-15.768	-2.4418	-5.4063	2.3117	-6.7313	-7.1625	12.199	16.593	-16.956
-17.476	-0.43387	-3.3992	4.473	-6.1738	-5.0617	16.079	18.94	-19.43
-9.8508	5.1561	2.4026	9.3122	-1.2474	0.41169	23.158	26.705	-11.737
2.2096	13.213	10.266	14.577	5.7603	7.0837	29.793	35.628	1.0659
10.941	21.159	17.183	17.376	11.08	12.003	32.44	40.512	10.727
10.777	25.706	20.117	15.912	11.731	12.958	29.782	38.369	11.272
1.9155	24.376	17.504	10.583	7.2597	9.5858	23.381	30.216	2.7564
-10.272	16.795	9.9573	3.5547	-0.33785	3.3098	16.382	20.193	-9.4631
-19.132	5.1517	0.0077039	-2.5747	-8.0321	-3.5649	11.514	12.914	-18.794
-20.65	-6.2811	-8.7321	-5.8393	-13.116	-8.744	9.963	11.136	-21.253
-15.049	-12.803	-12.854	-5.3638	-14.021	-10.509	11.568	14.907	-16.896
-5.7577	-11.572	-10.593	-1.3684	-10.63	-8.1056	15.619	22.178	-8.7757
2.8537	-3.2847	-2.874	4.9422	-4.2913	-2.2281	21.123	29.99	-0.89796
7.3812	7.8493	6.7293	11.392	2.3928	4.7819	26.455	35.432	3.4537
6.2629	16.04	13.408	15.192	6.2813	9.5541	29.285	36.31	2.5496
0.11996	17.168	13.707	14.228	5.3087	9.4381	27.725	32.038	-3.1325
-8.2581	11.378	7.8009	8.6245	0.046618	4.4207	22.042	24.387	-10.679
-14.844	3.0107	-0.40065	1.1633	-6.3174	-2.5067	15.142	17.121	-15.888
-16.299	-2.2417	-5.6472	-4.1068	-9.8947	-7.0816	11.052	14.165	-15.666
-11.936	-1.0791	-4.7503	-4.4393	-8.6948	-6.5548	12.196	17.151	-10.094
-4.203	5.4574	1.4823	-0.19505	-3.8712	-1.4176	17.689	24.204	-2.4099
2.9276	13.088	9.106	5.4857	1.3415	5.1976	24.06	31.086	3.3909
6.6398	17.468	13.91	8.9313	4.0782	9.796	27.744	34.065	5.4886
6.9985	17.034	14.159	8.4862	3.7797	10.765	27.445	32.408	5.3064
6.3819	13.523	11.241	5.4478	2.162	8.9665	24.614	28.599	5.8406
7.1039	9.9981	7.969	2.6657	1.357	6.4634	21.839	26.121	8.7003
9.3891	8.3103	6.1879	2.107	1.9737	4.6692	20.667	26.736	12.544
11.389	8.0343	5.6669	3.4372	2.71	3.4776	20.659	29.456	14.229
10.934	7.3146	4.7907	4.5263	1.5884	1.8091	20.146	31.667	11.458
7.4884	4.758	2.304	3.3918	-2.2492	-1.0533	17.953	31.391	4.7442
2.7048	0.81794	-1.3822	-0.071749	-7.6477	-4.5518	14.52	28.812	-2.8454
-0.78995	-2.4281	-4.37	-4.0134	-12.152	-7.0983	11.588	25.912	-7.8098
-1.4077	-2.953	-4.7931	-6.2069	-13.806	-7.2583	10.792	24.636	-8.6099
0.28772	-0.38766	-2.3069	-5.7836	-12.455	-4.8484	12.43	25.291	-6.4073
2.2913	3.7565	1.69	-3.6422	-9.5527	-1.0551	15.37	26.539	-3.7254
2.9117	7.2313	5.1037	-1.5221	-6.9182	2.3978	18.02	26.787	-2.3425
2.0998	8.6224	6.5893	-0.66266	-5.5064	4.3484	19.481	25.655	-2.0891
1.3095	8.1006	6.2432	-1.174	-5.1052	4.7173	19.92	24.23	-1.3567
2.0106	6.8124	5.0456	-2.4135	-5.0513	4.0721	19.931	23.949	1.1046
4.0793	5.5483	3.6476	-3.776	-5.1782	2.7148	19.563	25.131	4.5698
5.5672	3.9553	1.692	-5.1282	-6.0776	0.24565	18.015	26.503	6.4128
4.2103	1.1	-1.5976	-6.5755	-8.3603	-3.8032	14.472	26.159	4.1189
-0.41852	-3.0939	-6.0855	-7.8949	-11.576	-8.8588	9.3508	23.256	-2.2238
-6.0235	-6.9983	-10.049	-8.4232	-13.971	-12.95	4.623	18.911	-9.1537
-8.961	-8.0505	-11.04	-7.6448	-13.607	-13.742	2.6696	15.475	-11.879
-7.0136	-4.7719	-7.8146	-5.9418	-10.082	-10.329	4.5169	14.765	-7.8784
-1.3817	1.612	-1.7305	-4.7097	-5.3392	-4.2935	8.9127	16.64	0.77017
3.9211	7.5559	3.8012	-5.4615	-2.5917	1.0929	13.157	19.137	8.4879
5.0035	9.5479	5.6203	-8.5086	-3.9791	3.082	15.044	20.056	10.115
1.1421	6.7569	3.1975	-12.337	-8.7134	1.4411	14.396	18.676	4.8173
-4.4654	1.8579	-0.81557	-14.367	-13.323	-1.3468	13.048	16.317	-3.0984
-6.9038	-0.69305	-2.3858	-12.64	-13.948	-1.9122	13.319	15.364	-7.1651
-2.9772	2.3464	1.1337	-7.1656	-9.0047	1.6014	16.307	17.643	-3.2787
6.47	10.747	9.1515	-0.051533	-0.39702	8.2554	21.182	23.145	7.3731
16.993	20.912	18.232	5.7371	7.6566	15.055	25.891	29.92	19.06
23.396	28.298	24.446	8.1589	11.376	19.12	28.661	35.18	25.346
22.837	30.253	25.801	7.083	9.6607	19.485	28.981	36.763	23.094
16.133	27.287	23.06	3.8997	4.3083	17.265	27.451	34.107	13.913
6.7806	22.165	18.701	0.2909	-1.6364	14.425	24.974	28.335	2.5068
-1.32	17.83	15.097	-2.7521	-5.9054	12.368	22.166	21.596	-6.4871
-5.7596	15.732	13.299	-4.9784	-7.9015	11.382	19.434	16.139	-10.786
-6.214	15.489	12.963	-6.3767	-8.2324	11.044	17.321	13.458	-10.704
-3.8395	15.748	13.126	-6.8259	-7.6867	10.934	16.485	13.76	-7.8841
-0.31061	15.356	13.004	-6.2337	-6.6398	10.925	17.212	15.981	-3.9432
2.8996	14.105	12.387	-4.8424	-5.1188	11.018	18.939	18.37	0.08032
4.8951	12.68	11.566	-3.2831	-3.2078	11.109	20.425	19.44	3.5843
5.5058	12.041	11.047	-2.2232	-1.2874	11.051	20.63	18.799	6.1177
5.2588	12.757	11.277	-1.9292	0.1231	10.932	19.571	17.32	7.424
5.0899	14.64	12.413	-2.1595	0.69936	11.146	18.342	16.44	7.6722
5.7478	16.839	14.169	-2.5033	0.46881	12.068	18.152	16.982	7.409
7.2653	18.355	15.905	-2.8097	-0.3005	13.639	19.229	18.47	7.1701
8.8223	18.593	16.903	-3.3068	-1.3342	15.197	20.509	19.413	7.0064
9.341	17.759	16.831	-4.2513	-2.3728	15.907	20.499	18.497	6.5891
8.4221	16.763	16.016	-5.4833	-3.0597	15.399	18.57	15.758	5.8125
6.7975	16.576	15.207	-6.3569	-2.9569	14.029	15.537	12.723	5.217
5.8598	17.554	15.041	-6.1456	-1.7654	12.63	13.116	11.36	5.741
6.7115	19.403	15.808	-4.4797	0.53453	12.118	12.879	12.768	8.062
9.413	21.72	17.598	-1.5074	3.6982	13.205	15.44	16.52	11.986
12.9	24.364	20.394	2.2142	7.2306	16.09	20.218	21.073	16.276
15.598	27.227	23.845	5.9173	10.366	20.156	25.703	24.774	19.108
16.324	29.697	26.965	8.7997	12.14	23.901	29.958	26.688	18.945
14.892	30.602	28.32	10.232	11.768	25.463	31.29	26.784	15.396
12.252	29.084	26.976	10.052	9.2957	23.761	29.009	25.625	9.724
10.088	25.563	23.42	8.6858	5.887	19.433	23.889	23.893	4.5287
9.9967	21.852	19.586	6.9704	3.3464	14.746	17.988	22.157	2.5278
12.688	20.093	17.755	5.777	3.1142	12.34	13.781	20.901	5.1175
17.561	21.238	19.032	5.6053	5.3651	13.615	13.014	20.544	11.523
22.862	24.267	22.551	6.3594	8.8492	17.883	15.881	21.243	19.056
26.39	26.792	25.982	7.4373	11.605	22.801	20.928	22.611	24.379
26.414	26.58	26.934	8.0254	12.065	25.683	25.629	23.597	25.09
22.437	22.889	24.268	7.3835	9.8323	24.84	27.411	22.804	20.847
15.392	16.682	18.481	5.0209	5.6164	20.181	24.747	19.242	13.355
7.2132	9.8128	11.193	0.885	0.61833	13.041	17.961	13.116	5.3387
0.026467	4.0257	4.3315	-4.4385	-4.0753	5.5458	9.3117	6.0589	-0.82597
-4.5369	0.51163	-0.39651	-9.5766	-7.5776	-0.047027	2.1959	0.57313	-3.8802
-5.6974	-0.072943	-1.7838	-12.636	-9.0654	-1.9982	-0.40963	-1.1988	-3.7537
-3.6811	2.349	0.52318	-12.094	-7.978	0.21964	2.418	1.2954	-1.3168
0.41331	7.184	5.7918	-7.8076	-4.4315	5.6187	8.9706	6.6169	2.1191
5.0111	13.137	12.299	-1.4664	0.48444	12.048	15.829	12.054	5.329
8.5878	18.549	17.962	4.0852	5.015	17.211	19.837	15.035	7.5761
10.196	22.038	21.24	6.3875	7.6105	19.762	19.795	14.391	8.7559
9.7336	22.893	21.603	4.7575	7.6897	19.624	16.68	10.755	9.1363
7.8656	21.188	19.469	0.7069	5.8893	17.53	12.525	6.0595	8.9787
5.7547	17.692	15.854	-2.9445	3.6709	14.372	9.0204	2.5255	8.4611
4.4775	13.55	11.895	-3.8509	2.4013	10.809	6.7182	1.5311	7.6929
4.3025	9.7901	8.41	-1.7534	2.4312	7.2371	5.1285	2.8096	6.6452
4.3425	6.8187	5.5915	1.2288	2.8088	3.8967	3.3801	4.5008	5.0453
3.1071	4.3828	3.1075	2.0047	2.0051	0.97054	0.94326	4.2665	2.5955
-0.22996	2.0757	0.61523	-1.2783	-0.81165	-1.3265	-1.9514	0.94231	-0.49639
-4.7354	0.055998	-1.6068	-7.6664	-4.8449	-2.6175	-4.2988	-4.3226	-3.137
-7.7897	-0.60955	-2.4065	-13.651	-7.835	-2.2706	-4.6828	-8.376	-3.6103
-6.6841	1.4943	-0.34339	-15.304	-7.4377	0.36549	-2.0195	-7.9885	-0.65997
-0.72885	6.9342	5.1307	-10.925	-2.9023	5.3743	3.6289	-2.1982	5.3655
7.759	14.431	12.711	-2.3555	4.1027	11.677	10.649	6.6668	12.175
14.527	21.021	19.405	6.0239	10.238	17.039	16.334	14.2	16.543
16.053	23.703	22.139	10.059	12.553	19.106	18.251	16.686	16.314
11.923	21.428	19.79	8.4151	10.399	16.956	15.758	13.466	11.937
5.0506	15.9	14.073	3.1759	5.747	11.968	10.548	7.1263	6.2004
-0.49772	10.431	8.4492	-1.9289	1.6492	7.0933	5.572	1.412	2.2105
-2.2435	7.7411	5.8377	-4.1522	0.10912	4.9421	3.0996	-1.3365	1.2947
-0.51341	8.4684	6.9582	-3.1789	1.0699	6.2195	3.4399	-1.2672	2.4973
2.5982	11.433	10.476	-0.58511	3.1111	9.6771	5.2445	-0.049953	3.951
5.2668	15.043	14.477	1.8516	4.941	13.385	6.9031	0.94114	4.6673
7.1923	18.443	17.865	3.433	6.2917	16.17	7.803	1.6479	5.165
9.2556	21.525	20.608	4.5836	7.6204	18.074	8.4802	2.9308	6.5494
12.224	24.195	22.99	5.9586	9.1765	19.685	9.7236	5.4033	9.1085
15.821	25.838	24.807	7.5925	10.453	21.18	11.578	8.6688	11.807
19.015	25.728	25.449	8.9784	10.675	22.09	13.279	11.701	13.216
21.121	23.984	24.73	9.8303	9.7947	21.953	14.125	13.914	12.992
22.371	21.893	23.398	10.516	8.8107	20.985	14.202	15.626	12.266
23.398	20.992	22.583	11.565	8.9434	19.949	14.186	17.391	12.598
24.306	21.656	22.681	12.815	10.42	19.384	14.462	18.998	14.484
24.295	22.522	22.753	13.125	12.034	18.953	14.507	19.187	16.812
22.289	21.497	21.213	11.124	12.029	17.692	13.227	16.525	17.789
18.052	17.591	17.289	6.4916	9.611	14.964	10.047	10.817	16.502
12.66	11.892	11.88	0.58633	5.6803	11.165	5.6318	3.7014	13.595
7.7876	6.7922	6.9618	-4.2776	2.1173	7.4376	1.4772	-2.2378	10.469
4.5575	4.2069	4.147	-6.3245	0.3339	4.7917	-1.1681	-5.1048	8.0024
2.8732	4.2244	3.5775	-5.4638	0.28665	3.4152	-2.1119	-4.8645	5.9333
1.6446	5.1844	3.9482	-3.2498	0.6899	2.6552	-2.2351	-3.273	3.3154
-0.30061	4.989	3.546	-1.7359	0.16165	1.6155	-2.7697	-2.6753	-0.41949
-3.3872	2.5297	1.4194	-2.1877	-1.7421	-0.16733	-4.4789	-4.6188	-4.8099
-7.0323	-1.6238	-2.0154	-4.4455	-4.2732	-2.369	-7.1978	-9.0562	-8.5538
-9.9894	-5.5645	-5.2018	-7.2586	-6.0903	-4.0062	-9.9442	-14.479	-10.29
-10.931	-7.0753	-6.2551	-9.1037	-6.0765	-3.9051	-11.399	-18.706	-9.2629
-8.8826	-4.703	-3.8623	-8.7958	-3.748	-1.2538	-10.457	-19.775	-5.4387
-3.5322	1.5244	2.031	-5.8118	0.69319	3.8725	-6.7835	-16.655	0.65659
4.4817	9.988	10.034	-0.46705	6.4333	10.326	-1.1467	-9.7514	8.0102
13.42	17.988	17.698	5.9388	12.097	16.186	4.7102	-1.0096	15.114
20.819	22.814	22.488	11.309	15.98	19.553	8.7419	6.6673	20.175
24.371	22.899	22.854	13.487	16.621	19.361	9.4511	10.548	21.684
22.981	18.479	18.88	11.326	13.572	15.817	6.5487	9.2982	19.184
17.515	11.466	12.225	5.5484	7.9046	10.252	1.1114	3.7712	13.809
10.648	4.5859	5.4161	-1.3314	1.9556	4.5833	-4.7869	-3.2283	8.0529
5.6171	0.21238	0.81251	-6.1815	-1.7461	0.62586	-8.8799	-8.2875	4.5943
4.5425	-0.52391	-0.26706	-6.8584	-1.7536	-0.48196	-9.6105	-9.1269	4.8523
7.2841	1.9597	2.0381	-3.3438	1.5496	1.3834	-6.7851	-5.7965	8.1629
11.483	5.9688	6.1896	2.2188	6.1238	5.1568	-1.8246	-0.63896	12.073
14.008	9.3038	9.8927	6.6942	9.3658	8.8752	2.7621	3.1106	13.811
12.95	10.247	11.143	7.6687	9.5016	10.501	4.5733	3.2846	12.028
8.827	8.348	9.2175	4.7567	6.5086	8.9633	2.5866	0.033749	7.6271
4.0168	4.4309	4.903	-0.42039	1.899	4.6984	-2.3927	-4.5993	2.9635
0.93143	-0.090394	-0.12679	-5.4337	-2.3498	-0.63552	-8.2966	-8.3411	0.13979
0.44009	-4.0305	-4.2755	-8.5292	-4.9365	-5.0553	-12.951	-10.194	-0.26335
1.6569	-6.8324	-6.6884	-9.42	-5.7576	-7.1994	-15.09	-10.697	0.78015
3.0994	-8.2855	-7.1713	-8.8649	-5.4479	-6.6668	-14.578	-10.923	1.8742
3.9805	-8.1835	-5.8667	-7.7171	-4.6211	-3.9401	-12.169	-11.357	2.3068
4.5319	-6.4002	-3.1655	-6.3739	-3.5374	-0.16775	-9.1798	-11.661	2.2421
5.2694	-3.3915	0.04926	-5.013	-2.3753	3.0556	-7.2061	-11.387	2.0961
6.0915	-0.51706	2.3153	-4.1741	-1.6694	4.1229	-7.6273	-10.782	1.8798
6.2314	0.42453	2.1187	-4.8397	-2.2749	2.0919	-10.952	-10.762	1.2142
5.0142	-1.729	-1.1746	-7.7388	-4.754	-2.7154	-16.364	-12.081	-0.13936
2.4839	-6.694	-6.7918	-12.474	-8.7535	-8.7792	-22.022	-14.626	-2.0046
-0.77999	-12.922	-12.989	-17.433	-13.032	-14.233	-26.126	-17.591	-4.0925
-4.4205	-18.615	-18.141	-20.792	-16.231	-17.913	-28.004	-20.376	-6.497
-8.7306	-22.773	-21.667	-21.874	-17.804	-19.911	-28.456	-23.234	-9.729
-14.054	-25.39	-23.955	-21.546	-18.205	-21.085	-28.933	-26.877	-13.981
-19.669	-26.757	-25.436	-21.225	-18.167	-21.996	-30.164	-31.278	-18.302
-23.425	-26.707	-25.784	-21.42	-17.794	-22.246	-31.394	-34.897	-20.607
-22.781	-24.606	-24.067	-21.199	-16.351	-20.8	-30.874	-35.302	-18.755
-16.58	-20.072	-19.675	-19.009	-12.937	-16.981	-27.21	-30.806	-12.01
-6.1767	-13.769	-13.227	-14.159	-7.5236	-11.325	-20.621	-21.916	-1.8719
4.8931	-7.6055	-6.719	-7.7576	-1.5122	-5.628	-13.22	-11.57	8.2737
12.59	-3.9536	-2.6194	-2.3157	2.78	-2.0506	-8.0218	-3.8487	14.653
14.349	-4.3622	-2.5375	-0.28063	3.4066	-1.9549	-7.3314	-1.8784	14.923
10.303	-8.5052	-6.2456	-2.4838	0.073037	-5.1595	-11.41	-6.0614	9.4286
3.0765	-14.217	-11.764	-7.5552	-5.5022	-10.069	-18.254	-13.799	1.1123
-3.642	-18.619	-16.391	-12.635	-10.399	-14.457	-24.566	-20.924	-5.9209
-6.9312	-19.718	-18.105	-14.996	-12.114	-16.506	-27.467	-24.038	-8.5174
-5.9718	-17.489	-16.554	-13.563	-10.003	-15.605	-25.99	-22.327	-6.1485
-2.2582	-13.786	-13.116	-9.4225	-5.6445	-12.579	-21.504	-17.768	-1.1509
1.3854	-11.18	-10.047	-5.1023	-1.8898	-9.2312	-16.825	-13.71	2.7023
2.4504	-11.37	-9.158	-3.0204	-1.0925	-7.3524	-14.525	-12.754	2.5197
0.1752	-14.13	-10.764	-4.0423	-3.6242	-7.7383	-15.471	-15.255	-1.9015
-4.1202	-17.433	-13.49	-6.9883	-7.5973	-9.7036	-18.465	-19.393	-7.9892
-8.0721	-18.734	-15.175	-9.4382	-10.077	-11.56	-21.208	-22.633	-12.199
-9.8736	-16.624	-14.305	-9.3373	-8.9692	-11.78	-21.89	-23.454	-12.301
-9.3091	-11.787	-11.065	-6.333	-4.3533	-10.069	-20.335	-22.162	-8.6305
-7.7436	-6.7231	-7.3514	-2.0296	1.4862	-7.6742	-18.05	-20.451	-3.7667
-7.1196	-4.3727	-5.691	1.0033	5.3862	-6.6169	-17.095	-20.103	-0.85826
-8.6919	-6.4862	-7.7293	0.72442	5.1015	-8.334	-18.641	-21.87	-1.7339
-12.337	-12.718	-13.262	-3.3109	0.46748	-12.68	-22.22	-25.24	-5.991
-16.765	-20.892	-20.378	-9.8021	-6.6566	-18.009	-26.167	-28.992	-11.514
-20.303	-28.082	-26.462	-16.339	-13.411	-22.166	-28.771	-31.916	-15.849
-21.749	-31.964	-29.491	-20.462	-17.315	-23.72	-29.296	-33.299	-17.544
-20.796	-31.672	-28.813	-20.627	-17.224	-22.555	-28.171	-32.994	-16.612
-17.898	-27.846	-25.129	-16.75	-13.55	-19.602	-26.389	-31.214	-14.048
-13.912	-22.111	-19.939	-10.213	-7.8646	-16.131	-24.797	-28.417	-11.012
-9.8426	-16.381	-14.896	-3.3701	-2.2255	-13.16	-23.763	-25.315	-8.3391
-6.6981	-12.212	-11.274	1.3588	1.5634	-11.178	-23.214	-22.823	-6.4853
-5.2551	-10.253	-9.5354	2.5711	2.6308	-10.069	-22.782	-21.712	-5.6514
-5.7026	-9.994	-9.1667	0.64235	1.4149	-9.2378	-21.908	-22.065	-5.8027
-7.4376	-10.043	-8.9221	-2.4057	-0.53722	-7.8631	-19.989	-23.078	-6.6007
-9.2517	-8.9391	-7.5296	-4.062	-1.4143	-5.3395	-16.68	-23.455	-7.4102
-9.8255	-6.0807	-4.5072	-2.8529	-0.18715	-1.7189	-12.25	-22.178	-7.4398
-8.3175	-2.1186	-0.49357	0.81428	2.82	2.2068	-7.6724	-19.136	-6.0847
-4.8077	1.5107	3.1818	5.1239	6.2545	5.3262	-4.2243	-15.202	-3.3503
-0.25898	3.5818	5.4086	8.3099	8.7766	6.9145	-2.6996	-11.634	0.068386
3.9442	3.8056	5.9433	9.8585	9.9486	7.0366	-2.9733	-9.388	3.0939
6.4949	2.7152	5.2657	10.469	10.235	6.2826	-4.3171	-8.8917	4.6809
6.4792	0.90765	3.8491	10.907	10.171	5.0753	-6.1743	-10.267	4.1105
3.5669	-1.4957	1.6663	10.971	9.6429	3.2748	-8.6133	-13.54	1.2002
-1.8469	-4.7494	-1.6416	9.533	7.9309	0.42829	-12.07	-18.558	-3.5812
-8.5225	-8.8626	-6.0713	5.7165	4.557	-3.5111	-16.543	-24.59	-9.0793
-14.414	-12.992	-10.614	0.23859	0.21934	-7.5713	-20.914	-30.022	-13.579
-17.267	-15.594	-13.466	-4.4994	-3.2216	-10.01	-23.256	-32.774	-15.357
-15.731	-15.339	-13.1	-5.8432	-3.8609	-9.3951	-22.049	-31.396	-13.567
-10.38	-12.102	-9.4215	-2.7259	-1.1194	-5.7564	-17.435	-26.152	-8.9649
-3.8163	-7.2266	-4.0706	3.5122	3.7359	-0.8334	-11.48	-19.245	-3.8578
0.49046	-2.8256	0.436	9.9444	8.3428	2.855	-7.0849	-13.811	-1.0383
0.16741	-0.46651	2.2817	13.867	10.749	3.6559	-6.1083	-12.154	-2.1296
-4.4863	-0.17644	1.539	14.315	10.577	1.9521	-8.0548	-14.301	-6.3915
-10.478	-0.56059	0.027042	12.357	9.0843	-0.11544	-10.41	-17.954	-10.945
-13.858	0.09148	-0.027069	10.116	8.161	-0.14838	-10.416	-20.015	-12.444
-12.138	2.5473	2.4629	9.344	9.0615	2.8746	-6.9984	-18.639	-9.1529
-5.7591	6.122	6.761	10.485	11.706	7.957	-1.441	-14.339	-2.0054
2.4351	9.3195	10.992	12.772	14.989	12.885	3.6433	-9.3574	6.1353
9.1885	11.055	13.587	15.092	17.699	15.807	6.2399	-5.8463	12.349
12.741	11.424	14.307	16.853	19.289	16.341	6.2285	-4.3589	15.236
13.31	11.452	14.097	18.199	19.993	15.447	5.0752	-3.8611	15.192
12.091	12.018	13.987	19.443	20.287	14.326	4.3167	-3.1421	13.468
9.9445	12.997	14.12	20.435	20.313	13.442	4.2793	-2.1978	11.04
6.9085	13.353	13.745	20.536	19.805	12.443	4.0708	-2.3302	8.1765
2.7423	12.038	12.02	19.174	18.44	10.781	2.6386	-4.8612	4.7984
-2.092	9.0725	9.0306	16.606	16.386	8.5286	0.046105	-9.5107	1.2169
-6.0579	5.8992	6.1249	14.184	14.536	6.6477	-2.1912	-13.953	-1.5604
-7.2698	4.6028	5.1849	13.655	14.086	6.439	-2.116	-15.2	-2.2817
-4.8594	6.3818	7.2051	15.811	15.611	8.4685	1.0044	-11.867	-0.40095
0.1269	10.413	11.267	19.529	18.32	11.83	5.7122	-5.5103	3.2463
5.1354	14.075	14.814	22.189	20.256	14.423	9.0385	0.18835	6.7056
7.7124	14.566	15.212	21.43	19.58	14.231	8.506	1.931	8.1759
7.2633	10.926	11.674	16.989	16.083	10.852	4.081	-0.81584	7.4658
5.6096	4.9685	6.0855	11.193	11.692	6.106	-1.4989	-5.3919	6.4216
5.7533	0.26614	1.9474	7.5356	9.3864	3.0367	-4.4609	-7.8613	7.7567
9.5409	-0.27053	1.9914	8.2556	11.067	3.8298	-2.6895	-5.9307	12.846
15.872	3.3991	6.0559	12.594	15.865	8.0142	2.5462	-0.71628	20.047
20.95	8.1741	10.884	17.108	20.307	12.382	7.1937	3.9899	25.104
20.676	9.8554	12.208	17.922	20.486	12.951	7.0663	4.4049	23.747
13.608	6.1231	7.7653	13.429	14.833	7.773	0.7815	-0.5697	14.828
2.3682	-1.5956	-0.82329	5.5784	5.5566	-1.3416	-9.0269	-8.5395	1.6693
-7.7766	-8.9043	-8.8711	-1.2513	-2.5087	-9.648	-17.19	-15.243	-9.6556
-12.243	-11.466	-11.762	-3.124	-5.026	-12.515	-19.27	-17.362	-14.101
-10.002	-8.0246	-8.0849	0.84553	-1.0398	-8.4815	-14.298	-14.517	-10.796
-4.0634	-1.3072	-0.63223	7.9213	6.3859	-0.27946	-5.3377	-9.278	-3.4328
0.66897	3.7981	5.4202	13.503	12.191	6.8522	2.3934	-5.3807	2.3255
0.65518	3.5173	5.8919	13.993	12.572	8.4706	4.6492	-5.3654	2.5939
-4.071	-2.2106	0.37266	8.9908	7.3663	3.7498	0.6463	-9.0816	-2.3526
-10.157	-9.6207	-7.497	1.4751	0.048426	-4.043	-6.5722	-13.912	-8.5579
-13.316	-13.643	-12.468	-4.0221	-4.5629	-9.7587	-12.132	-16.477	-11.243
-11.135	-11.335	-11.171	-4.1389	-3.3838	-9.7401	-12.412	-14.743	-8.0369
-4.5283	-3.8958	-4.3126	1.3121	3.0253	-4.1191	-7.2602	-9.2848	-0.45005
3.0282	4.2394	3.9611	9.3257	10.965	3.5239	0.1533	-2.8388	7.3115
7.8079	8.5197	9.0112	15.642	16.099	8.7835	5.6562	1.4765	11.236
8.138	7.3321	8.7888	17.458	16.268	9.369	6.8721	2.1502	10.069
5.1634	2.7615	4.8411	15.039	12.637	6.2442	4.4818	0.095428	5.8011
1.684	-1.374	0.67087	11.145	8.4628	2.3489	1.1714	-2.2749	1.8736
0.0095094	-2.5355	-1.0856	8.795	6.5276	0.13798	-0.69484	-2.9782	0.56973
0.45686	-1.0518	-0.34257	9.0997	7.2732	0.0034065	-0.69077	-1.8726	1.6133
1.5384	0.7984	1.0425	10.797	8.9667	0.6499	-0.06978	-0.47548	2.926
1.5055	1.1388	1.3404	11.663	9.5237	0.7755	-0.14013	-0.46265	2.6913
-0.065702	0.20179	0.6026	10.52	8.3633	0.44725	-0.83134	-2.1188	0.9643
-1.9747	-0.1061	0.41507	8.1806	6.756	0.87715	-0.81768	-4.0725	-0.50833
-2.5338	1.7491	2.1299	6.6256	6.5111	2.9646	1.0567	-4.4846	0.037152
-1.0857	5.1616	5.2588	7.2099	8.209	6.0539	4.4326	-2.6326	2.7029
1.4162	7.657	7.6408	9.509	10.634	8.2085	7.4664	0.42445	5.7566
3.1322	6.8998	7.1683	11.606	11.754	7.7282	8.1873	2.577	7.0253
2.7464	2.7507	3.6061	11.577	10.399	4.5934	6.0269	2.2247	5.6501
0.39006	-2.4008	-1.0594	8.9237	7.1955	0.59857	2.2633	-0.58313	2.7086
-2.6286	-5.3903	-4.0762	4.8726	3.9953	-1.9514	-0.9176	-4.2659	0.19315
-4.9085	-4.5798	-3.8975	1.5328	2.4725	-1.8549	-1.9042	-6.8429	-0.67421
-5.8172	-0.83053	-1.0448	0.66844	3.1358	0.40621	-0.48313	-7.1568	-0.20847
-5.5259	3.4616	2.6428	2.8853	5.3777	3.3797	2.4155	-5.326	0.37962
-4.5622	6.1794	5.4269	7.3774	8.0961	5.7486	5.4746	-2.426	0.17739
-3.3972	6.6878	6.593	12.249	10.271	6.9381	7.6075	0.20616	-0.74308
-2.3857	5.6724	6.3627	15.331	11.2	6.9792	8.1922	1.5577	-1.6564
-1.9102	4.0987	5.2139	15.163	10.526	6.0749	7.105	1.1983	-2.0283
-2.3041	2.4295	3.455	11.735	8.3315	4.458	4.7948	-0.65588	-1.9429
-3.5109	0.68248	1.3656	6.5134	5.2633	2.5967	2.3062	-3.2058	-1.7822
-4.8787	-1.0275	-0.52058	1.7192	2.4409	1.2445	0.89881	-5.3267	-1.6319
-5.4947	-2.2657	-1.5636	-0.83211	0.97052	0.98883	1.2375	-6.1071	-1.1522
-4.8521	-2.5883	-1.4948	-0.61816	1.3138	1.7066	2.8285	-5.3496	-0.017599
-3.247	-2.0541	-0.75588	1.4926	2.9492	2.4809	4.2543	-3.6247	1.55
-1.4875	-1.2711	-0.19549	3.9561	4.6921	2.2843	4.2373	-1.7736	2.8259
-0.21181	-0.95161	-0.40229	5.457	5.3987	0.84367	2.6678	-0.28191	3.1607
0.57448	-1.3557	-1.2406	5.5335	4.648	-1.0792	0.70462	0.9571	2.5533
1.3313	-2.1783	-2.0456	4.5924	2.9037	-2.2879	-0.1567	2.3152	1.6545
2.4175	-2.9426	-2.2799	3.4476	1.1112	-2.1335	0.70497	3.8764	1.2278
3.7141	-3.4118	-1.9842	2.7942	0.12365	-1.0025	2.5557	5.2003	1.623
4.8721	-3.5804	-1.5506	2.9405	0.36208	0.18225	4.0325	5.7014	2.7792
5.8095	-3.4455	-1.192	3.7966	1.7245	0.86236	4.3212	5.2363	4.4967
6.8161	-2.9369	-0.74238	4.944	3.6364	1.2397	3.7286	4.2976	6.5588
8.1354	-2.0719	0.050393	5.7828	5.2546	1.8696	3.2301	3.6299	8.6073
9.4115	-1.1751	1.0476	5.7793	5.8032	2.9046	3.4864	3.5706	9.9691
9.632	-0.84589	1.5905	4.7162	4.9188	3.7476	4.2457	3.7408	9.8006
7.8622	-1.5022	1.0193	2.8565	2.8941	3.5647	4.7257	3.4563	7.6997
4.2533	-2.8663	-0.58682	0.93662	0.6593	2.1992	4.5713	2.534	4.3343
0.3536	-3.9336	-2.1915	-0.10235	-0.59333	0.57826	4.394	1.6775	1.4002
-1.7235	-3.592	-2.4256	0.39281	-0.033126	0.15356	5.3193	1.988	0.71171
-0.79806	-1.5051	-0.65114	2.3055	2.2314	1.7538	7.8711	3.9218	2.895
2.2976	1.3903	2.3254	4.6468	5.0098	4.7138	11.125	6.5745	6.5943
5.0803	3.3005	4.5916	6.0073	6.6003	7.1274	13.035	8.0216	9.1076
5.0841	2.7593	4.4088	5.39	5.8324	7.1473	11.831	6.6115	8.1719
1.6077	-0.21148	1.5474	2.9508	2.9254	4.3938	7.4899	2.3128	3.5996
-3.7986	-3.9775	-2.4386	-0.011653	-0.59855	0.32206	2.018	-3.0203	-2.5568
-8.4675	-6.4165	-5.307	-1.9227	-2.9678	-2.8216	-1.8489	-6.8096	-7.4576
-10.447	-6.4863	-5.7842	-2.0219	-3.4001	-3.6664	-2.5825	-7.4888	-9.4077
-9.491	-4.9495	-4.4107	-0.83809	-2.5372	-2.6045	-0.82788	-5.4019	-8.641
-6.5144	-3.6032	-2.855	0.35802	-1.6681	-1.155	1.4093	-2.1948	-6.3502
-2.3042	-3.6502	-2.3188	0.69045	-1.3995	-0.41704	2.6245	0.66196	-3.0472
2.9799	-4.7262	-2.5661	0.37158	-1.0861	-0.1459	2.9435	2.7758	1.8466
8.8586	-5.5834	-2.5761	0.26018	0.28911	0.58615	3.4442	4.3353	8.4985
13.288	-5.7696	-2.1545	0.69733	2.5368	1.8077	4.417	4.9655	14.757
12.895	-6.5387	-2.7541	0.82353	3.6595	1.8732	4.4384	3.3695	16.222
5.1957	-9.9318	-6.4585	-0.80249	1.1361	-1.4539	1.3981	-1.6092	9.0539
-8.8012	-16.698	-13.845	-4.7404	-5.7929	-8.7867	-5.2959	-9.421	-6.4644
-24.064	-24.99	-22.723	-9.7232	-14.852	-17.802	-13.398	-17.345	-24.783
-34.088	-31.162	-29.081	-13.234	-21.807	-24.222	-18.792	-21.876	-37.884
-34.937	-32.184	-29.718	-13.276	-23.262	-24.587	-18.217	-21.008	-40.291
-27.601	-27.716	-24.451	-9.922	-18.947	-18.671	-11.632	-15.601	-32.339
-17.005	-20.239	-16.209	-5.3152	-11.759	-9.6815	-2.4131	-8.7689	-19.481
-8.6862	-13.378	-9.1195	-2.2001	-5.7215	-2.261	4.681	-3.8738	-8.5232
-5.6621	-9.8712	-6.1563	-2.2174	-3.5443	0.22664	6.2508	-2.7319	-3.7
-7.4655	-10.467	-7.8499	-5.1511	-5.4196	-2.6675	1.9701	-5.0864	-5.0573
-11.388	-14.041	-12.508	-9.2937	-9.4482	-8.6685	-5.5308	-9.2047	-9.5889
-14.507	-18.411	-17.378	-12.473	-13.039	-14.313	-12.272	-12.884	-13.669
-15.031	-21.204	-19.879	-13.015	-14.179	-16.692	-14.913	-14.271	-14.908
-12.586	-20.62	-18.488	-10.247	-12.03	-14.584	-12.17	-12.391	-12.709
-7.963	-16.172	-13.284	-4.6929	-7.0539	-8.7922	-5.2349	-7.5227	-7.9846
-2.8031	-9.1641	-6.0764	1.9241	-0.88616	-1.7407	2.8171	-1.3337	-2.6023
0.91677	-2.3548	0.23549	7.1709	4.1723	3.5988	8.4867	3.6791	1.3259
1.7349	1.4027	3.0559	8.9733	6.1643	5.1172	9.5674	5.4296	2.3568
-0.45432	0.82705	1.5562	6.7964	4.5742	2.6599	6.2488	3.46	0.50048
-4.2257	-2.9277	-2.7578	2.1012	0.73319	-1.8864	0.92349	-0.72661	-2.7445
-7.4525	-6.9387	-6.9143	-2.4138	-2.9143	-5.7012	-3.2524	-4.5562	-5.3155
-8.5933	-8.2778	-8.2148	-4.3186	-4.2247	-6.6166	-4.1127	-5.9158	-5.865
-7.5022	-5.7296	-5.7468	-2.7314	-2.5295	-4.2418	-1.542	-4.2934	-4.4943
-5.2005	-0.41142	-0.76918	1.3688	1.1549	-0.0039338	2.7018	-0.83747	-2.4012
-2.9513	5.0452	4.2095	5.9116	4.9	3.8571	6.2199	2.5946	-0.88971
-1.5241	8.0361	6.8766	8.8843	6.9266	5.5396	7.3163	4.5546	-0.64586
-1.1303	7.2752	6.194	9.1272	6.3272	4.4662	5.697	4.5303	-1.6661
-1.7186	3.2488	2.6777	6.6134	3.3069	1.3342	2.31	2.8138	-3.5478
-3.1175	-2.182	-2.0241	2.3796	-0.94039	-2.385	-1.3381	0.12746	-5.7116
-4.9228	-6.7142	-5.9315	-1.8945	-4.7156	-5.1477	-3.923	-2.6793	-7.4836
-6.3891	-8.561	-7.4992	-4.5406	-6.4973	-5.8807	-4.6757	-4.7514	-8.1578
-6.6209	-7.0086	-6.0536	-4.5038	-5.5375	-4.2058	-3.3628	-5.2948	-7.236
-5.1443	-2.531	-1.9319	-1.7232	-2.1596	-0.47979	-0.19292	-3.8351	-4.8267
-2.3804	3.4741	3.6539	2.8983	2.435	4.2937	4.1755	-0.57644	-1.7906
0.48932	9.1638	8.9811	7.898	6.7508	8.6983	8.6311	3.4901	0.67696
2.252	12.789	12.322	11.754	9.5944	11.281	11.807	6.9509	1.8162
2.3989	13.168	12.472	13.246	10.325	11.009	12.498	8.6027	1.7403
1.2767	10.077	9.1951	11.747	8.8025	7.6826	10.187	8.0072	1.1038
-0.43349	4.3848	3.3898	7.4815	5.2861	2.1166	5.355	5.5622	0.2918
-2.3787	-2.1791	-3.1674	1.634	0.47064	-4.0512	-0.62221	2.0962	-1.0608
-4.6459	-7.6033	-8.4366	-3.9489	-4.4865	-8.9013	-5.9665	-1.5876	-3.649
-7.2824	-10.356	-10.909	-7.5836	-8.2519	-10.985	-9.2081	-4.9169	-7.5237
-9.7568	-9.9524	-10.183	-8.6222	-9.8814	-9.9226	-9.7666	-7.4688	-11.51
-11.115	-7.1651	-7.1672	-7.7993	-9.3948	-6.6841	-8.2746	-8.9501	-13.833
-10.788	-3.7531	-3.7599	-6.7251	-7.859	-3.278	-6.3321	-9.3337	-13.496
-9.1371	-1.6438	-1.9375	-6.7138	-6.7099	-1.7696	-5.6239	-8.8855	-11.098
-7.171	-1.8967	-2.6493	-7.8148	-6.7598	-3.0695	-6.8009	-7.9019	-8.354
-5.6896	-4.1139	-5.2589	-8.8476	-7.6845	-6.3437	-8.9628	-6.3852	-6.7293
-4.7009	-6.8374	-8.0746	-8.4844	-8.4462	-9.6259	-10.321	-4.0942	-6.4061
-3.6467	-8.6544	-9.6047	-6.4959	-8.2805	-11.228	-9.646	-1.0461	-6.4364
-2.2607	-9.1925	-9.625	-4.145	-7.4258	-10.925	-7.3802	1.9689	-5.8923
-1.1036	-9.1808	-9.1698	-3.2909	-6.9173	-9.9624	-5.4109	3.5587	-4.8442
-1.1942	-9.6262	-9.5166	-4.9257	-7.6544	-9.9157	-5.6346	2.6086	-4.2897
-3.0667	-10.882	-11.074	-8.3852	-9.6058	-11.388	-8.4686	-0.79869	-5.1808
-6.1357	-12.377	-13.07	-11.87	-11.841	-13.575	-12.499	-5.2387	-7.5026
-8.9985	-13.149	-14.221	-13.774	-13.283	-14.972	-15.478	-8.7573	-10.218
-10.469	-12.724	-13.826	-13.765	-13.517	-14.595	-15.901	-10.127	-12.065
-10.461	-11.587	-12.371	-12.826	-13.011	-12.769	-13.934	-9.5407	-12.48
-9.8952	-10.784	-11.124	-12.248	-12.569	-10.833	-11.049	-8.1668	-11.827
-9.7658	-10.985	-11.052	-12.472	-12.528	-10.048	-8.7978	-7.0416	-10.848
-10.097	-11.695	-11.85	-12.678	-12.332	-10.506	-7.6298	-6.1782	-9.7999
-9.6208	-11.274	-11.868	-11.372	-10.803	-10.85	-6.6067	-4.5281	-7.9802
-6.5563	-7.9323	-9.129	-7.5288	-6.9703	-9.1404	-4.2069	-0.85712	-4.1666
-0.0055274	-1.0904	-2.7982	-1.4539	-0.932	-4.293	0.3405	5.1074	2.249
8.9731	7.8375	5.8861	5.1889	5.8576	2.8591	6.1581	12.107	10.239
17.465	15.832	13.908	10.16	11.084	9.6591	10.938	17.82	17.123
22.138	19.682	17.917	11.676	12.625	12.946	12.214	20.114	19.886
21.359	17.821	16.193	9.2731	9.7537	11.02	9.0616	18.42	17.264
16.518	11.442	9.8864	4.1521	3.7998	4.9504	3.0189	14.287	11.035
11.433	3.9998	2.5531	-1.2154	-2.2771	-1.8448	-2.5885	10.619	5.329
9.9745	-0.76824	-1.9216	-4.2145	-5.3883	-5.6347	-4.6259	9.9271	4.1153
13.4	-1.0927	-1.7071	-3.5599	-4.1713	-4.719	-2.1482	12.663	8.4577
19.326	1.8541	1.9164	-0.20586	0.037699	-0.44146	2.9792	16.819	15.546
23.177	4.9305	5.5633	3.0998	3.9474	3.8133	7.2627	19.122	20.352
21.176	5.1744	6.0166	3.4501	4.3533	4.8283	7.6732	17.044	18.835
12.816	1.6268	2.1815	-0.42667	0.11281	1.4289	3.3034	10.369	10.507
1.1669	-4.2983	-4.4648	-7.3731	-7.2398	-5.0549	-4.2573	1.3858	-1.3678
-9.0757	-9.9193	-10.981	-14.484	-14.542	-11.764	-11.838	-6.3615	-11.895
-14.244	-12.916	-14.665	-18.786	-18.882	-15.853	-16.182	-9.8939	-17.336
-13.282	-12.38	-14.257	-18.734	-19	-15.706	-15.303	-8.0851	-16.675
-7.7261	-8.9661	-10.277	-14.797	-15.59	-11.517	-9.3811	-2.0144	-11.529
-0.49227	-4.2746	-4.5394	-8.9711	-10.584	-5.1137	-0.83092	5.6457	-4.8213
5.6531	0.065293	0.80362	-3.6544	-5.9951	0.91946	6.7452	11.898	0.82183
9.141	3.0537	4.2002	-0.54742	-3.0713	4.4492	10.362	14.778	4.0589
9.9002	4.4509	5.1853	-0.11996	-2.0819	4.7472	9.2295	14.154	4.9737
9.1006	4.6327	4.4124	-1.6304	-2.5057	2.7708	5.1853	11.683	4.6739
8.4643	4.3028	3.208	-3.5797	-3.4066	0.52279	1.5392	9.8484	4.5607
9.2917	4.0912	2.7475	-4.4714	-3.9079	-0.27695	0.92933	10.53	5.504
11.714	4.2515	3.3853	-3.5241	-3.5771	0.74193	3.713	13.959	7.3571
14.615	4.6347	4.5854	-1.0236	-2.5753	2.5597	7.9958	18.661	9.0887
16.353	4.9571	5.498	1.8992	-1.4511	3.7727	11.207	22.393	9.5376
15.934	5.2625	5.8238	4.0117	-0.63735	3.8925	12.056	23.549	8.3802
13.745	6.0755	6.1537	4.6678	-0.1376	3.7683	11.288	22.09	6.4837
11.184	7.9178	7.3663	3.9591	0.28937	4.7172	10.712	19.291	5.2255
9.4656	10.579	9.617	2.3783	0.68124	7.1747	11.501	16.638	5.2933
8.7101	12.931	11.933	0.50027	0.74555	10.126	13.266	14.827	6.0837
8.1426	13.641	12.904	-1.114	0.23743	11.894	14.642	13.667	6.3642
7.2398	12.34	11.96	-1.8416	-0.50262	11.612	14.769	12.867	5.6792
6.6327	10.141	10.033	-1.0737	-0.51082	9.9999	14.144	12.788	5.0909
7.7671	8.9297	8.9068	1.3714	1.0902	8.7265	14.076	14.296	6.4089
11.519	9.9254	9.7803	4.8964	4.2334	8.9766	15.364	17.829	10.485
16.975	12.632	12.215	8.2284	7.6453	10.442	17.43	22.554	16.014
21.591	15.075	14.367	10.025	9.5148	11.597	18.707	26.501	20.046
22.852	15.315	14.472	9.6962	8.7554	11.103	18.039	27.78	20.036
20.19	13.033	12.359	7.8563	5.8838	9.1115	15.856	26.005	15.854
15.582	9.8547	9.6813	5.9912	2.7615	7.2651	14.008	22.726	10.057
12.321	8.2217	8.7381	5.571	1.4047	7.4505	14.399	20.506	6.2484
12.821	9.6776	10.81	7.2	2.7538	10.346	17.563	21.212	6.7344
16.996	13.837	15.263	10.336	6.2306	14.903	22.244	24.725	11.15
22.36	18.719	20.021	13.71	10.256	19.076	26.274	29.021	16.867
25.552	21.921	22.779	15.971	13.111	21.007	27.827	31.415	20.59
24.164	21.745	22.07	16.133	13.571	19.807	26.181	30.022	20.032
17.884	17.811	17.741	13.767	11.193	15.704	21.78	24.655	14.856
8.5018	11.08	10.866	9.1195	6.3776	9.7639	15.842	16.814	6.6317
-1.0464	3.4283	3.2961	3.141	0.29532	3.4852	9.8649	8.8746	-1.9946
-7.9892	-3.0333	-2.9813	-2.6863	-5.3963	-1.6286	5.1824	3.0111	-8.4092
-10.661	-6.6223	-6.4288	-6.7267	-8.9827	-4.4329	2.6965	0.46494	-10.848
-8.8494	-6.5378	-6.353	-7.7655	-9.2776	-4.4022	2.7628	1.3662	-8.8159
-3.6002	-3.017	-3.0269	-5.4854	-6.1193	-1.7448	5.1794	5.0039	-3.1347
3.2272	2.6953	2.3639	-0.72	-0.62119	2.6023	9.1747	10.157	4.2513
9.4416	8.6081	7.9779	4.6818	5.072	7.1712	13.456	15.259	10.769
13.105	12.694	11.943	8.5385	8.686	10.473	16.571	18.664	14.152
13.283	13.907	13.251	9.4243	9.051	11.719	17.647	19.307	13.586
10.679	12.897	12.42	7.599	6.9129	11.332	17.072	17.524	10.38
7.5944	11.76	11.33	5.0513	4.6322	10.8	16.494	15.278	7.4885
6.8524	12.746	12.13	4.4213	4.7676	11.833	17.906	15.221	7.8508
10.138	16.702	15.82	7.3528	8.3826	15.241	22.263	18.992	12.462
16.793	22.415	21.488	13.313	14.228	20.278	28.585	25.92	19.529
23.977	27.317	26.74	19.7	19.417	24.899	34.238	33.141	25.47
28.259	29.094	29.094	23.321	21.252	26.867	36.376	37.202	27.205
27.634	27.105	27.468	22.353	18.952	25.091	33.668	36.089	24.113
22.618	22.673	22.809	17.501	14.084	20.353	27.201	30.384	18.208
15.715	18.154	17.502	11.571	9.4532	14.925	19.9	22.759	12.512
9.7243	15.51	13.958	7.6308	7.2689	11.32	14.84	16.206	9.009
6.2012	15.408	13.41	7.1625	7.968	11.004	13.671	12.399	7.7837
4.9541	17.203	15.471	9.3643	10.301	13.744	15.972	11.137	7.6145
4.6811	19.526	18.547	11.979	12.398	17.83	19.754	11.024	7.2363
4.1301	21.014	20.741	12.901	12.958	21.007	22.674	10.699	6.2642
2.9378	20.831	20.769	11.405	11.817	21.603	23.19	9.6725	5.2172
1.7355	18.984	18.536	8.3639	9.7685	19.302	21.144	8.4455	4.9231
1.5967	16.297	15.126	5.5047	7.948	15.22	17.619	7.989	5.8701
3.2103	13.973	12.149	4.308	7.1796	11.22	14.253	9.0029	7.8879
6.2864	12.898	10.798	5.1734	7.5855	8.8662	12.361	11.383	10.231
9.5455	13.086	11.162	7.2903	8.5836	8.6151	12.328	14.167	11.895
11.311	13.651	12.22	9.1544	9.1886	9.6804	13.472	15.966	11.96
10.405	13.399	12.548	9.427	8.5101	10.627	14.487	15.688	9.9155
6.8779	11.651	11.264	7.6723	6.2586	10.296	14.215	13.177	5.9613
2.1549	8.7805	8.6533	4.6318	3.0402	8.576	12.435	9.4262	1.1908
-1.5877	6.1089	6.0813	1.8794	0.20045	6.5239	10.146	6.1933	-2.6589
-2.5314	5.1586	5.1766	1.0019	-0.83214	5.6817	9.0584	5.2123	-3.9534
-0.24895	6.5808	6.6549	2.6427	0.5467	6.8698	10.335	7.2345	-2.1236
3.9456	9.4698	9.5629	5.8807	3.4927	9.2986	13.419	11.406	1.7945
7.723	11.741	11.691	8.605	6.0196	10.865	16.079	15.612	5.6009
9.1693	11.489	11.056	8.7547	6.1776	9.6314	15.899	17.706	7.2354
8.0099	8.4209	7.4585	5.7571	3.4422	5.474	12.221	16.884	6.1392
5.7264	4.2387	2.8703	1.1248	-0.71845	0.54989	6.9959	14.179	3.6544
4.3769	1.4657	0.1164	-2.4859	-3.7779	-2.0749	3.5558	11.628	1.9915
5.0897	1.6553	0.86216	-3.0355	-3.8857	-0.62518	4.2605	10.856	2.5936
7.3605	4.3335	4.4358	-0.47773	-1.1633	4.0408	8.7666	12.086	5.1392
9.6566	7.5517	8.4582	3.3103	2.477	9.0761	14.344	14.3	7.9711
10.756	9.507	10.71	5.9944	4.8473	11.742	17.9	16.224	9.5288
10.555	9.7511	10.601	6.4002	5.0233	11.202	17.98	17.132	9.4324
9.6213	8.939	9.006	4.9082	3.5804	8.5707	15.196	16.796	8.268
8.1396	7.6399	6.9246	2.6071	1.6211	5.4733	11.109	14.994	6.5486
5.4543	5.5098	4.3774	0.1438	-0.36608	2.5811	6.8313	11.339	4.0378
0.8452	1.7809	0.69898	-2.5806	-2.6752	-0.48866	2.6738	5.8327	0.2322
-5.227	-3.4302	-4.1615	-5.6924	-5.5364	-4.0504	-1.158	-0.43283	-4.5611
-10.725	-8.4309	-8.7818	-8.5367	-8.2859	-7.3214	-3.8419	-5.3228	-8.7666
-13.189	-10.858	-10.978	-9.829	-9.5933	-8.7257	-4.2372	-6.8367	-10.441
-11.655	-9.579	-9.6258	-8.7773	-8.6757	-7.3614	-2.0527	-4.6231	-8.9407
-7.7048	-5.9615	-5.9911	-6.0957	-6.3502	-4.2618	1.2747	-0.5397	-5.8609
-4.5862	-3.2999	-3.2744	-3.9164	-4.8398	-2.1582	3.0108	2.3332	-4.1973
-4.962	-4.6061	-4.4755	-4.3799	-6.2271	-3.673	0.84344	1.6689	-6.2011
-8.9775	-10.362	-10.126	-8.0185	-10.77	-9.2456	-5.2991	-2.5443	-11.567
-14.169	-17.979	-17.683	-13.302	-16.527	-16.483	-12.824	-8.0145	-17.458
-17.27	-23.44	-23.129	-17.645	-20.614	-21.594	-17.938	-11.67	-20.457
-16.614	-24.053	-23.751	-19.23	-21.267	-22.01	-18.185	-11.733	-19.065
-13.179	-20.191	-19.91	-18.063	-18.929	-18.116	-14.032	-8.7418	-14.675
-9.5139	-14.733	-14.503	-15.513	-15.553	-12.766	-8.3441	-4.8396	-10.255
-7.5799	-10.822	-10.681	-13.016	-12.924	-9.0777	-4.2682	-2.0987	-7.9541
-7.3428	-9.7193	-9.6809	-11.148	-11.486	-8.2879	-3.1854	-1.1806	-7.6471
-7.0707	-10.194	-10.231	-9.5199	-10.34	-9.1475	-4.0787	-1.1709	-7.3619
-4.9791	-9.8007	-9.8595	-7.3992	-8.2828	-9.1907	-4.6349	-0.54833	-5.1676
-0.77673	-6.8587	-6.9024	-4.4123	-4.8845	-6.7252	-3.0806	1.5684	-0.8419
3.9826	-1.7518	-1.7945	-0.93592	-0.88948	-2.1154	0.52402	4.7101	3.8855
6.9725	3.3236	3.2319	2.0073	2.2392	2.5331	4.4322	7.36	6.6285
6.69	5.8221	5.6565	3.2597	3.2153	4.8611	6.5056	7.9926	6.0467
3.4553	4.5095	4.3261	2.2598	1.7227	3.8217	5.719	6.1805	2.7187
-0.82534	0.18963	0.11473	-0.49206	-1.3814	0.23385	2.7825	2.9733	-1.3263
-3.8854	-4.9283	-4.7847	-3.6668	-4.5967	-3.9578	-0.49759	0.25769	-3.9436
-4.3883	-8.6339	-8.2737	-5.8422	-6.6189	-6.9931	-2.4945	-0.41265	-4.0838
-2.4929	-9.9372	-9.4828	-6.3593	-7.0179	-8.2223	-2.76	1.199	-2.1547
0.49018	-9.4031	-9.0003	-5.6962	-6.361	-8.1735	-2.1507	3.8496	0.48106
2.897	-8.5701	-8.2701	-5.1423	-5.8088	-7.9776	-2.1418	5.5563	2.3145
3.4288	-8.9819	-8.7113	-6.0496	-6.4721	-8.6751	-3.8848	4.7111	2.3436
1.5731	-11.362	-11.01	-8.985	-8.7654	-10.738	-7.5241	0.96777	0.41007
-2.3698	-15.394	-14.946	-13.41	-12.217	-14.014	-12.226	-4.6645	-2.9012
-7.5147	-20.111	-19.703	-18.081	-15.847	-17.968	-16.812	-10.514	-6.6767
-12.683	-24.424	-24.261	-21.776	-18.754	-21.896	-20.38	-15.102	-10.083
-16.593	-27.295	-27.507	-23.716	-20.371	-24.878	-22.37	-17.537	-12.466
-18.113	-27.751	-28.286	-23.523	-20.37	-25.78	-22.302	-17.46	-13.326
-16.724	-25.147	-25.797	-21.13	-18.605	-23.708	-19.842	-14.981	-12.459
-13.059	-19.832	-20.369	-17.008	-15.397	-18.861	-15.391	-10.899	-10.34
-8.8996	-13.531	-13.842	-12.373	-11.776	-12.935	-10.458	-6.7633	-8.1808
-6.3468	-8.8155	-8.9461	-8.9352	-9.2421	-8.5146	-7.2223	-4.3593	-7.3939
-6.5579	-7.6665	-7.7545	-8.0433	-8.9487	-7.5694	-7.261	-4.7179	-8.6606
-9.0624	-10.152	-10.327	-9.8361	-10.898	-10.145	-10.434	-7.4579	-11.399
-12.29	-14.369	-14.696	-13.114	-13.898	-14.364	-14.927	-11.085	-14.254
-14.861	-17.753	-18.239	-16.045	-16.356	-17.742	-18.454	-14.026	-16.242
-16.517	-18.781	-19.405	-17.282	-17.316	-18.824	-19.709	-15.6	-17.487
-17.876	-17.758	-18.488	-16.672	-16.954	-17.916	-19.002	-16.125	-18.842
-19.391	-16.212	-17.003	-15.174	-16.227	-16.494	-17.701	-16.246	-20.792
-20.506	-15.52	-16.307	-14.1	-16.023	-15.892	-17.086	-16.2	-22.613
-19.93	-15.933	-16.652	-14.229	-16.508	-16.385	-17.557	-15.695	-22.743
-16.93	-16.704	-17.326	-15.441	-17.181	-17.301	-18.67	-14.469	-20.19
-12.336	-16.941	-17.502	-16.956	-17.398	-17.791	-19.707	-12.838	-15.612
-8.2637	-16.378	-16.968	-17.931	-16.861	-17.533	-20.229	-11.684	-11.041
-6.6852	-15.441	-16.157	-17.993	-15.746	-16.812	-20.275	-11.876	-8.4665
-7.9081	-14.688	-15.555	-17.314	-14.394	-16.023	-20.097	-13.584	-8.3196
-10.275	-14.223	-15.15	-16.31	-12.967	-15.204	-19.834	-16.047	-9.2018
-11.446	-13.63	-14.464	-15.328	-11.465	-14.067	-19.419	-17.997	-9.1539
-10.229	-12.345	-13.001	-14.444	-9.9255	-12.388	-18.63	-18.375	-7.3653
-7.537	-10.153	-10.761	-13.51	-8.6069	-10.403	-17.343	-16.897	-4.9694
-5.6427	-7.3517	-8.2766	-12.326	-7.8589	-8.7303	-15.676	-14.145	-4.165
-6.2673	-4.4316	-6.1086	-10.77	-7.709	-7.7858	-13.853	-11.141	-6.2408
-8.975	-1.5829	-4.2356	-8.7526	-7.5385	-7.1824	-11.869	-8.6494	-10.117
-11.244	1.4323	-1.9842	-6.1946	-6.3159	-5.7998	-9.3777	-6.7445	-12.745
-10.375	4.7226	1.1853	-3.2468	-3.4541	-2.7555	-6.1314	-5.0675	-11.324
-5.8706	7.4934	4.6172	-0.63933	0.27136	1.3398	-2.7798	-3.555	-5.7949
-0.35478	7.974	6.235	0.27326	2.674	4.0925	-1.1306	-2.9417	0.4892
2.0573	4.5422	3.7832	-1.7952	1.4394	2.674	-3.2362	-4.3454	2.8679
-1.2106	-2.7804	-3.3202	-6.9702	-4.1017	-4.0741	-9.8481	-8.2034	-1.2847
-9.184	-11.825	-13.093	-13.698	-12.173	-14.433	-19.446	-13.55	-10.59
-17.884	-19.413	-21.975	-19.428	-19.507	-24.604	-28.82	-18.372	-20.561
-23.143	-23.49	-27.172	-22.225	-23.538	-31.15	-35.028	-20.934	-26.804
-23.556	-24.554	-28.552	-22.2	-24.197	-33.244	-37.318	-21.111	-28.047
-21.189	-25.094	-28.487	-21.466	-23.728	-32.876	-37.352	-20.504	-26.487
-19.59	-27.428	-29.739	-22.441	-24.645	-32.957	-37.584	-21.109	-25.428
-20.835	-31.665	-33.107	-25.858	-27.549	-34.858	-39.157	-23.627	-26.372
-23.871	-35.31	-36.581	-29.96	-30.487	-37.253	-40.869	-26.664	-27.829
-25.39	-34.93	-36.733	-31.591	-30.396	-37.164	-40.107	-27.55	-26.738
-22.437	-28.626	-31.252	-28.421	-25.449	-32.318	-34.989	-24.264	-21.128
-14.676	-17.562	-20.782	-20.649	-16.484	-23.001	-26.015	-17.057	-11.793
-4.7387	-5.4851	-8.7553	-11.009	-6.566	-12.084	-16.035	-8.5749	-1.8749
3.3352	3.2633	0.47698	-3.2337	0.76471	-3.3993	-8.6717	-2.4625	5.0079
6.294	5.8574	3.8419	-0.14743	3.2021	0.25529	-6.3835	-1.3905	6.5826
3.1978	2.1003	0.82417	-2.48	0.43492	-1.7297	-9.3843	-5.6521	2.6903
-4.2728	-5.671	-6.5089	-8.6904	-5.9304	-7.7438	-15.708	-13.004	-4.8371
-12.555	-13.657	-14.516	-15.647	-12.942	-14.792	-22.21	-19.759	-12.755
-17.683	-18.277	-19.617	-19.947	-17.326	-19.822	-26.032	-22.603	-17.415
-17.052	-17.747	-19.842	-19.499	-16.849	-20.945	-25.779	-20.238	-16.187
-10.634	-12.752	-15.539	-14.544	-11.463	-18.042	-21.878	-13.887	-8.8218
-1.119	-5.9292	-8.9963	-7.4974	-3.5313	-12.65	-16.162	-6.475	1.9391
7.0881	-0.48429	-3.284	-1.6988	3.1635	-7.2747	-11.08	-1.2046	11.113
9.7444	1.3223	-0.87892	0.2844	5.3348	-4.3757	-8.7897	-0.24981	13.718
4.8613	-0.86104	-2.6235	-2.0574	2.0212	-5.3042	-10.29	-3.9334	7.5617
-6.0814	-5.4911	-7.4362	-7.0813	-4.8531	-9.6311	-14.906	-10.683	-5.1624
-18.555	-9.9977	-12.835	-12.022	-11.564	-15.2	-20.403	-17.678	-18.668
-27.156	-12.145	-16.182	-14.53	-14.768	-19.185	-24.043	-22.065	-26.712
-28.399	-11.139	-16.017	-13.814	-13.345	-19.613	-24.064	-22.271	-26.102
-22.365	-7.845	-12.689	-10.758	-8.7252	-16.395	-20.617	-18.631	-18.179
-12.291	-4.0328	-7.9465	-7.1326	-3.6414	-11.216	-15.526	-13.005	-7.4606
-2.5439	-1.2894	-3.8573	-4.5483	-0.36135	-6.4541	-11.129	-7.728	1.3414
3.6732	-0.35321	-1.8236	-3.7971	0.38888	-3.9109	-9.0247	-4.4963	5.859
5.6297	-1.0425	-2.0918	-4.6761	-0.62367	-4.0481	-9.4263	-3.714	6.6534
4.6443	-2.5822	-3.8652	-6.2362	-2.0059	-6.0161	-11.396	-4.6812	5.7572
2.3798	-4.1678	-5.9818	-7.4238	-2.8386	-8.4431	-13.724	-6.4622	4.4506
-0.84164	-5.5492	-7.816	-7.9107	-3.3822	-10.484	-15.855	-8.8462	1.9977
-6.3102	-7.2395	-9.7429	-8.5174	-4.8964	-12.34	-18.131	-12.585	-3.6254
-15.245	-10.01	-12.639	-10.595	-8.5089	-14.772	-21.07	-18.385	-13.369
-26.506	-14.025	-16.816	-14.711	-13.956	-18.087	-24.414	-25.472	-25.078
-35.959	-18.297	-21.276	-19.758	-19.27	-21.484	-26.902	-31.182	-33.787
-38.472	-20.935	-23.97	-23.289	-21.746	-23.309	-26.939	-32.233	-34.497
-31.404	-20.196	-22.986	-22.976	-19.623	-22.059	-23.687	-26.954	-25.62
-17.15	-15.78	-18.004	-18.264	-13.392	-17.531	-17.853	-16.985	-10.741
-2.4975	-9.3219	-10.815	-10.906	-5.7147	-11.173	-11.47	-6.8595	2.9177
5.2008	-3.5779	-4.4259	-3.9673	0.065763	-5.4015	-6.833	-1.4355	8.5671
2.6287	-0.72319	-1.2233	0.054697	1.9036	-2.1888	-5.1659	-2.7745	3.9711
-7.3075	-0.94789	-1.4661	0.7146	0.22287	-1.8959	-5.9188	-8.7	-7.1579
-17.538	-2.5225	-3.3379	-0.4686	-2.6429	-3.2467	-7.313	-14.354	-17.687
-21.745	-3.3244	-4.5231	-1.5159	-4.3016	-4.4387	-7.7159	-15.717	-21.798
-18.354	-2.5275	-3.9849	-1.5846	-3.9414	-4.4648	-6.7424	-12.306	-18.375
-10.752	-0.97874	-2.4255	-1.2499	-2.4939	-3.5493	-5.217	-6.9941	-10.857
-4.131	-0.11427	-1.2711	-1.4722	-1.4459	-2.5622	-4.2297	-3.4133	-4.2167
-1.6674	-0.48066	-1.2161	-2.3437	-1.4251	-2.0764	-4.1509	-3.146	-1.5147
-2.8434	-1.1303	-1.5632	-2.791	-1.714	-1.8491	-4.3698	-4.8678	-2.4283
-4.7085	-0.31695	-0.78883	-1.4549	-0.9399	-1.0217	-3.8071	-5.8314	-4.3079
-4.5654	3.1074	2.2077	2.0627	1.7252	1.1998	-1.7119	-4.2118	-4.4958
-1.9526	8.5935	7.07	6.5915	5.751	4.8177	1.7111	-0.52832	-2.186
1.3678	13.998	11.995	9.9939	9.4713	8.8252	5.2759	2.8327	1.3282
3.1552	16.959	14.889	10.662	11.257	11.756	7.5389	3.6036	3.9869
2.6375	16.514	14.806	8.7654	10.73	12.628	7.7934	1.5313	4.6998
1.0756	13.72	12.553	6.2084	9.0572	11.554	6.5596	-1.3547	4.1169
0.74187	10.892	10.098	5.3726	8.1521	9.6525	5.2679	-2.1805	4.0533
3.2165	9.9926	9.2133	7.474	9.3174	8.2896	5.2619	0.70017	6.0603
8.2497	11.349	10.326	11.691	12.286	8.1988	6.8251	6.4836	10.211
13.994	13.721	12.497	15.767	15.436	9.19	9.0656	12.516	14.998
18.214	15.527	14.385	17.55	16.94	10.538	10.647	16.098	18.286
19.432	16.022	15.207	16.273	15.909	11.527	10.668	16.042	18.486
17.34	15.459	14.919	12.758	12.748	11.676	9.0098	12.954	15.214
12.431	14.233	13.619	8.519	8.5356	10.591	5.9967	8.2465	9.0959
5.4714	12.039	10.972	4.611	4.1323	7.8406	1.9289	2.9599	1.2231
-2.4854	8.1508	6.5234	1.2461	-0.11022	3.3006	-2.8899	-2.431	-7.037
-9.725	2.633	0.69564	-1.6214	-3.8752	-2.2399	-7.652	-7.255	-13.898
-13.961	-2.8191	-4.6568	-3.4812	-6.315	-6.9311	-10.811	-10.058	-17.314
-13.42	-5.5664	-7.0427	-3.2629	-6.2573	-8.7126	-10.762	-9.2121	-15.924
-8.3269	-3.9306	-5.1005	-0.30611	-3.1939	-6.7042	-7.0827	-4.4195	-10.26
-1.3017	1.3846	0.2388	4.6807	1.9446	-1.9205	-1.1565	2.3967	-2.9475
4.0318	7.6852	6.2985	9.7197	7.0954	3.3756	4.5585	7.9856	2.6531
5.3595	12.126	10.456	12.752	10.314	7.1682	8.1186	9.8901	4.537
3.1372	13.502	11.748	12.983	11.005	8.8411	9.2508	8.0973	3.3015
0.1194	12.675	11.124	11.33	10.175	9.1825	9.2244	4.9488	1.5826
-0.68174	11.49	10.328	9.6197	9.5247	9.4241	9.6279	3.3408	2.1022
1.7983	11.151	10.375	9.0912	10.048	10.105	10.952	4.4899	5.6329
5.9561	11.454	10.905	9.5271	11.304	10.726	12.228	7.109	10.399
8.8183	11.363	10.824	9.6962	11.982	10.396	11.957	8.5577	13.446
8.2975	10.161	9.4609	8.6188	11.15	8.7714	9.4926	6.9958	12.848
4.7571	8.235	7.323	6.5951	9.1614	6.5588	5.8383	2.9444	9.1327
0.76699	6.8848	5.8606	5.1315	7.4574	5.1992	3.2281	-0.92742	4.8737
-0.69114	7.4344	6.5245	5.8918	7.5384	5.9981	3.7741	-1.5903	2.8688
1.7396	10.385	9.8303	9.5017	9.916	9.3026	8.0798	2.2686	4.2455
6.9235	15.061	14.971	15.006	13.784	14.221	14.73	9.2601	7.8789
12.11	19.969	20.222	20.37	17.624	19.078	21.033	16.084	11.491
14.848	23.609	23.875	23.616	20.205	22.295	24.524	19.548	13.463
14.482	25.185	25.056	23.828	21.174	23.123	24.221	18.437	13.835
12.193	24.811	23.982	21.511	20.932	21.808	20.908	14.017	13.727
9.6166	23.113	21.514	18.07	19.988	19.151	16.341	8.8748	13.821
7.2741	20.578	18.371	14.741	18.37	15.842	12.026	4.947	13.36
4.283	17.338	14.801	11.874	15.717	12.218	8.5288	2.3694	10.772
-0.32189	13.58	10.97	9.1732	12.012	8.6079	5.7772	0.038761	5.4651
-5.9658	10.064	7.5527	6.5432	8.2041	5.7732	3.8321	-2.8228	-0.89946
-10.378	7.9489	5.6607	4.5491	5.8589	4.7259	3.1309	-5.7083	-5.1925
-11.149	8.0487	6.1198	4.1079	6.0779	6.0141	4.1077	-7.1519	-5.0873
-7.5125	10.278	8.8432	5.7892	8.7456	9.2365	6.7322	-5.8787	-0.68574
-0.89994	13.729	12.839	9.3038	12.653	13.224	10.403	-1.7869	5.7286
6.0736	17.273	16.824	13.582	16.331	16.746	14.252	3.9362	11.426
11.245	20.099	19.862	17.311	18.855	19.118	17.514	9.482	14.923
13.913	21.802	21.581	19.543	20.043	20.31	19.713	13.333	16.373
14.666	22.137	21.95	20.011	20.084	20.575	20.634	14.855	16.657
14.479	20.819	20.954	19.037	19.103	20.023	20.236	14.343	16.301
14	17.743	18.617	17.283	17.163	18.577	18.682	12.678	15.242
13.454	13.441	15.314	15.477	14.601	16.312	16.436	10.881	13.435
12.921	9.1753	11.926	14.15	12.141	13.71	14.171	9.7044	11.392
12.481	6.358	9.4746	13.45	10.552	11.489	12.457	9.3606	9.9641
12.037	5.6484	8.4651	13.1	10.078	10.109	11.437	9.4859	9.5612
11.206	6.455	8.4879	12.571	10.192	9.4177	10.777	9.3944	9.666
9.652	7.4127	8.5987	11.547	10.043	8.8892	10.083	8.6564	9.2775
7.6588	7.4835	8.1741	10.331	9.2716	8.2264	9.4172	7.5854	7.9678
6.2359	6.7356	7.4617	9.695	8.3842	7.7362	9.3659	7.0877	6.5053
6.4059	6.119	7.2759	10.182	8.2757	8.0376	10.459	7.8344	6.2791
8.2973	6.6003	8.236	11.579	9.4374	9.4512	12.557	9.5542	8.0975
10.953	8.4465	10.271	13.08	11.593	11.679	14.828	11.156	11.497
12.945	11.075	12.66	13.929	13.923	13.935	16.268	11.535	14.995
13.348	13.521	14.541	13.957	15.667	15.445	16.386	10.404	17.144
12.368	15.087	15.467	13.597	16.596	15.929	15.544	8.5296	17.592
11.075	15.633	15.55	13.44	16.998	15.686	14.677	7.1522	17.165
10.465	15.352	15.141	13.732	17.198	15.223	14.58	7.0795	16.907
10.713	14.4	14.422	14.234	17.148	14.776	15.324	8.2128	17.046
11.297	12.882	13.403	14.578	16.54	14.235	16.333	9.8826	16.925
11.819	11.209	12.316	14.781	15.346	13.554	17.062	11.65	15.95
12.694	10.326	11.902	15.453	14.285	13.149	17.611	13.781	14.618
14.923	11.366	13.136	17.493	14.664	13.811	18.675	16.892	14.536
19.073	14.919	16.535	21.409	17.572	16.127	20.911	21.134	17.22
24.373	20.441	21.594	26.692	22.892	19.915	24.25	25.639	22.622
28.805	26.305	26.835	31.762	28.951	24.127	27.729	28.796	28.648
30.112	30.411	30.373	34.546	33.112	27.217	29.857	29.064	32.114
26.998	31.02	30.655	33.408	33.055	27.751	29.25	25.701	30.488
19.74	27.432	27.057	27.997	28.021	24.994	25.248	19.034	23.301
10.091	20.385	20.24	19.618	19.376	19.319	18.377	10.391	12.507
0.6517	11.973	12.117	10.885	10.108	12.282	10.448	1.8628	1.6191
-6.1283	4.8972	5.2	4.6428	3.4002	6.0773	3.9565	-4.2696	-5.9966
-8.7527	1.383	1.6325	2.7267	1.1853	2.6737	1.0501	-6.3198	-8.5176
-7.0278	2.2661	2.3153	5.2161	3.4594	3.0078	2.5475	-3.9036	-6.0935
-2.0896	6.6086	6.4822	10.499	8.5172	6.556	7.488	1.7242	-0.5005
3.971	12.142	12.033	16.091	13.88	11.562	13.556	8.0956	5.7113
8.9558	16.469	16.6	19.841	17.533	15.918	18.274	12.709	10.384
11.585	18.388	18.836	20.954	18.865	18.292	20.328	14.332	12.721
12.008	18.405	19.017	20.169	18.712	18.744	20.118	13.515	13.399
11.479	18.059	18.531	19.04	18.537	18.37	19.148	11.978	13.842
11.389	18.637	18.693	18.832	19.348	18.31	18.8	11.347	15.135
12.349	20.253	19.793	19.771	21.052	18.893	19.385	12.161	17.282
13.927	21.91	21.051	21.138	22.673	19.532	20.138	13.763	19.297
15.126	22.342	21.352	21.994	23.173	19.357	20.008	14.97	19.976
15.07	20.875	20.061	21.819	22.144	17.931	18.495	14.843	18.694
13.467	17.767	17.379	20.597	19.916	15.567	15.953	13.099	15.755
10.719	13.974	14.148	18.552	17.192	13.114	13.306	10.117	12.203
7.7065	10.615	11.35	15.93	14.617	11.419	11.439	6.7064	9.2698
5.3272	8.465	9.6294	13.077	12.577	10.834	10.674	3.7345	7.7186
4.0034	7.6686	9.0353	10.511	11.203	11.062	10.647	1.7386	7.445
3.6161	7.8482	9.1858	8.8495	10.506	11.501	10.726	0.80359	7.7422
3.7998	8.4319	9.6086	8.4963	10.448	11.716	10.531	0.70814	7.9399
4.2736	8.9326	9.9786	9.3302	10.871	11.654	10.191	1.1907	7.8496
5.0326	9.1309	10.212	10.772	11.513	11.566	10.182	2.1645	7.8126
6.3115	9.1875	10.482	12.198	12.212	11.79	10.975	3.7433	8.4612
8.3935	9.649	11.205	13.383	13.095	12.633	12.742	6.0591	10.327
11.214	11.009	12.69	14.409	14.332	14.127	15.055	8.8476	13.298
14.061	13.027	14.597	15.131	15.615	15.734	16.804	11.191	16.355
15.714	14.465	15.755	14.837	15.942	16.346	16.55	11.775	17.875
15.047	13.627	14.666	12.544	14.051	14.779	13.303	9.6432	16.464
11.857	9.6153	10.628	7.9606	9.4724	10.662	7.4096	5.0805	11.961
7.2945	3.3778	4.6483	2.2682	3.3633	5.1109	0.8819	-0.13533	5.9069
3.4317	-2.4097	-0.70719	-2.1307	-1.7304	0.49433	-3.3637	-3.5236	0.95817
2.1504	-4.7893	-2.6843	-2.9395	-3.2612	-0.80586	-3.1145	-3.329	-0.5617
4.01	-2.4525	-0.1271	0.44975	-0.37975	2.0658	1.6666	0.32737	1.9109
7.7776	3.2171	5.5635	6.2543	5.2555	7.6684	8.551	5.3597	6.6828
11.018	8.8485	11.108	11.144	10.281	12.939	13.895	8.8472	10.675
11.567	11.202	13.387	12.246	11.692	15.073	15.051	8.795	11.322
9.0501	9.3538	11.546	9.1075	8.8924	13.412	12.082	5.4579	8.3345
5.3024	5.3419	7.6233	4.1174	4.1725	9.9153	7.7118	1.2289	3.9801
3.3157	2.8516	5.2687	1.0661	1.2675	7.9433	5.5809	-0.83188	1.6539
5.35	4.8078	7.3909	2.7225	2.9179	10.108	7.9516	1.0924	3.6568
11.357	11.448	14.23	8.9749	9.0391	16.564	14.319	6.4169	9.6517
18.793	20.105	23.091	16.826	16.74	24.783	21.714	12.478	16.802
23.942	26.668	29.758	22.148	22.058	30.859	26.366	16.036	21.436
24.056	27.842	30.811	22.078	22.291	31.637	25.799	15.121	21.268
19.03	22.91	25.495	16.581	17.444	26.46	20.158	10.151	16.696
11.437	13.902	15.989	8.2633	9.9184	17.43	11.967	3.6094	10.329
4.9141	4.2935	6.0639	0.74584	2.9129	8.149	4.6232	-1.4554	5.1922
1.9473	-2.8301	-0.94582	-3.325	-1.3351	1.7869	0.5763	-3.198	2.8928
2.529	-6.0396	-3.6186	-3.4698	-2.4191	-0.36489	0.25918	-1.9036	2.9614
4.6033	-5.69	-2.6332	-1.1707	-1.3852	0.90818	2.3168	0.5258	3.7446
5.8249	-3.1825	0.16215	1.4	0.3489	3.6884	4.801	2.0516	3.9563
5.1761	-0.093956	2.9306	2.7505	1.8622	6.1451	6.3338	1.7982	3.5184
3.2342	2.2404	4.4674	2.6287	2.8181	7.1896	6.4399	0.22575	3.0572
1.1132	2.7461	4.1455	1.5339	2.9736	6.4147	5.129	-1.7601	2.7524
-0.79488	0.66046	1.6517	-0.22181	1.791	3.7432	2.3512	-3.853	1.7856
-3.0944	-4.1307	-2.9761	-2.9769	-1.3351	-0.63742	-1.9874	-6.58	-0.97969
-6.3453	-10.533	-8.8424	-7.1089	-6.2194	-5.8328	-7.2834	-10.38	-5.5212
-9.6856	-16.064	-13.8	-11.85	-11.171	-9.862	-11.58	-14.357	-9.7734
-10.651	-17.619	-14.949	-14.825	-13.344	-10.131	-12.023	-16.076	-10.455
-6.7935	-13.133	-10.217	-13.206	-10.37	-4.9432	-6.6485	-13.028	-5.4059
1.9622	-3.256	-0.1609	-5.9511	-2.302	4.8424	3.6343	-4.8879	4.2638
12.298	8.2768	11.484	4.6312	7.673	15.443	14.634	5.3694	14.097
18.948	16.128	19.26	13.528	14.575	21.718	20.744	12.672	18.634
17.838	16.101	18.861	15.824	14.452	19.963	18.18	12.818	14.775
8.8571	7.6719	9.8214	9.9279	6.9595	10.315	7.5514	5.2782	3.9373
-3.82	-5.352	-3.8201	-1.1312	-4.1437	-2.9325	-6.1289	-6.2499	-8.598
-14.243	-16.781	-15.625	-11.478	-13.167	-13.607	-16.288	-16.089	-16.885
-18.198	-21.485	-20.372	-16.045	-15.899	-17.118	-18.58	-19.977	-17.76
-15.316	-18.249	-16.933	-13.577	-12.02	-12.935	-13.174	-17.298	-12.321
-8.616	-10.26	-8.6466	-7.0089	-4.9985	-4.6118	-4.2568	-10.863	-4.7162
-2.1764	-3.0374	-1.0982	-1.2012	0.31145	2.5045	2.6707	-4.7722	0.64776
1.2496	-1.1675	1.1583	0.23745	0.66996	4.3172	3.8541	-1.9973	1.536
1.1911	-5.8971	-3.097	-3.139	-3.8912	-0.056924	-1.0898	-3.2029	-1.442
-1.1512	-14.851	-11.571	-8.9578	-10.598	-8.2912	-9.5502	-7.1031	-5.9266
-4.0853	-23.649	-20.063	-13.942	-15.913	-16.393	-17.562	-11.556	-9.4521
-6.2774	-28.336	-24.764	-15.922	-17.575	-20.794	-21.756	-14.639	-10.605
-7.1348	-27.356	-24.107	-14.827	-15.603	-20.029	-20.862	-15.427	-9.4064
-6.8994	-22.156	-19.374	-12.358	-11.931	-15.316	-16.227	-14.356	-7.0313
-6.4463	-16.161	-13.8	-10.749	-9.0636	-9.7596	-11.029	-12.952	-5.0664
-6.7293	-12.738	-10.66	-11.413	-8.6314	-6.5746	-8.4643	-12.845	-4.6495
-8.1339	-13.381	-11.471	-14.25	-10.692	-7.3229	-9.9284	-14.653	-5.9427
-10.166	-17.148	-15.348	-17.866	-14.006	-11.208	-14.283	-17.455	-8.1937
-11.758	-21.546	-19.796	-20.461	-16.938	-15.775	-18.684	-19.353	-10.306
-12.068	-24.172	-22.359	-20.858	-18.346	-18.515	-20.457	-18.848	-11.518
-11.167	-24.039	-22.045	-19.109	-17.988	-18.31	-18.729	-16.041	-11.705
-9.9513	-21.748	-19.564	-16.325	-16.3	-15.768	-14.682	-12.59	-11.08
-9.3584	-18.683	-16.48	-13.884	-13.91	-12.453	-10.465	-10.494	-9.7574
-9.6895	-16.084	-14.148	-12.646	-11.392	-9.8263	-7.8099	-10.731	-7.7855
-10.617	-14.685	-13.219	-12.712	-9.3838	-8.6872	-7.3439	-12.813	-5.6427
-11.761	-14.876	-13.833	-13.751	-8.725	-9.2457	-8.7886	-15.438	-4.5329
-13.167	-16.874	-15.936	-15.448	-10.199	-11.395	-11.53	-17.557	-5.8886
-15.162	-20.546	-19.294	-17.618	-13.907	-14.76	-14.951	-18.958	-10.264
-17.761	-25.06	-23.214	-19.944	-18.789	-18.547	-18.41	-20.039	-16.519
-20.365	-28.954	-26.523	-21.814	-22.94	-21.609	-21.206	-21.241	-22.254
-22.149	-30.76	-28.023	-22.553	-24.7	-22.897	-22.75	-22.64	-25.367
-22.676	-29.733	-27.086	-21.855	-23.651	-21.968	-22.729	-23.843	-25.379
-22.027	-26.071	-23.845	-19.908	-20.666	-19.076	-21.068	-24.091	-23.382
-20.53	-20.699	-19.042	-17.196	-17.143	-14.939	-17.897	-22.666	-20.941
-18.43	-14.922	-13.753	-14.232	-14.113	-10.443	-13.642	-19.436	-18.928
-15.845	-10.106	-9.1468	-11.441	-11.886	-6.4594	-9.1389	-15.156	-17.217
-12.978	-7.3785	-6.2493	-9.2586	-10.356	-3.7454	-5.5495	-11.266	-15.262
-10.192	-7.1898	-5.551	-8.1412	-9.4193	-2.7021	-3.87	-9.1294	-12.799
-7.7379	-8.9063	-6.5888	-8.2482	-9.0098	-3.0402	-4.2409	-9.1077	-9.9851
-5.3924	-10.844	-7.9076	-9.0432	-8.7884	-3.6824	-5.618	-10.172	-7.0025
-2.403	-10.996	-7.6754	-9.2994	-7.9878	-3.193	-6.2391	-10.42	-3.6564
2.0075	-8.193	-4.7603	-7.7596	-5.8006	-0.63902	-4.6963	-8.2479	0.48729
7.8474	-3.0084	0.37816	-4.1085	-2.1477	3.6463	-0.94065	-3.4671	5.442
13.901	2.3128	5.6797	0.51781	1.8521	7.9979	3.5199	2.4299	10.231
18.127	5.0575	8.572	4.0866	4.3381	10.294	6.5064	7.0921	13.092
18.71	3.6222	7.4605	4.9362	3.8438	9.1972	6.4976	8.6526	12.415
15.136	-1.5038	2.6942	2.8454	0.32063	4.9762	3.5292	6.7458	7.8267
8.5756	-7.9845	-3.6057	-0.86553	-4.725	-0.6038	-0.86536	2.6089	0.64369
1.2994	-13.012	-8.8023	-4.2943	-9.1691	-5.3272	-4.6569	-1.7341	-6.7418
-4.4829	-14.94	-11.279	-6.2442	-11.615	-7.8384	-6.5756	-4.6103	-12.124
-7.5953	-14.076	-11.212	-6.8489	-12.127	-8.2953	-6.7411	-5.4466	-14.531
-8.3184	-12.35	-10.281	-7.3255	-12.046	-8.1004	-6.4281	-4.9142	-14.584
-7.9355	-12.025	-10.491	-9.0089	-12.96	-8.8626	-7.0993	-4.3438	-13.846
-7.6766	-14.275	-12.849	-12.301	-15.52	-11.275	-9.3844	-4.8062	-13.6
-7.8282	-18.548	-16.776	-16.31	-18.929	-14.691	-12.717	-6.4708	-13.917
-7.6132	-22.998	-20.561	-19.404	-21.464	-17.6	-15.766	-8.5671	-13.675
-5.9742	-25.72	-22.533	-20.343	-21.708	-18.701	-17.357	-9.981	-11.578
-2.6934	-25.94	-22.188	-19.199	-19.651	-17.847	-17.275	-10.043	-7.4552
1.0805	-24.407	-20.497	-17.379	-16.851	-16.205	-16.396	-8.9642	-2.8027
3.3616	-22.803	-19.223	-16.663	-15.456	-15.507	-16.07	-7.649	-0.082221
2.5264	-22.649	-19.768	-17.987	-16.791	-16.907	-17.242	-7.1589	-1.2229
-1.5553	-24.32	-22.233	-20.799	-20.415	-20.16	-19.808	-8.0924	-6.249
-7.1892	-26.716	-25.222	-23.363	-24.269	-23.593	-22.556	-10.158	-12.963
-11.734	-27.93	-26.653	-23.86	-25.936	-25.058	-23.852	-12.312	-18.132
-13.069	-26.35	-24.949	-21.448	-24.051	-23.144	-22.51	-13.274	-19.318
-10.694	-21.499	-19.839	-16.553	-18.932	-17.862	-18.295	-12.127	-16.151
-5.9409	-14.316	-12.497	-10.53	-12.272	-10.599	-11.992	-8.8216	-10.386
-1.188	-6.7757	-5.0346	-5.0249	-6.2297	-3.471	-5.105	-4.2957	-4.797
1.4142	-1.059	0.38905	-1.3484	-2.4527	1.5538	0.63504	-0.11781	-1.6638
0.8701	1.2281	2.3026	-0.18687	-1.6041	3.2461	3.692	2.1021	-1.861
-2.3694	-0.41349	0.35761	-1.4973	-3.3824	1.3625	3.1249	1.4329	-4.8123
-6.6957	-5.1513	-4.5199	-4.516	-6.7771	-3.2806	-0.94741	-1.832	-8.9898
-10.059	-10.992	-10.322	-7.9813	-10.404	-8.9026	-7.0543	-6.1773	-12.548
-10.84	-15.443	-14.605	-10.593	-12.913	-13.216	-12.667	-9.5157	-13.935
-8.5654	-16.65	-15.573	-11.558	-13.482	-14.388	-15.315	-10.263	-12.451
-4.0663	-14.375	-13.037	-10.846	-12.118	-12.044	-13.928	-8.1145	-8.5295
1.0458	-10.175	-8.576	-9.0185	-9.6036	-7.6105	-9.5098	-4.0673	-3.5495
5.1981	-6.534	-4.6881	-6.8582	-7.0895	-3.5918	-4.6129	0.2005	0.78637
7.4139	-5.4454	-3.3996	-5.1301	-5.5982	-2.171	-1.9241	3.0802	3.141
7.3899	-7.3044	-5.1809	-4.5241	-5.6838	-3.9826	-2.81	3.5621	2.9774
5.2877	-10.798	-8.8108	-5.5046	-7.2894	-7.8344	-6.6485	1.4892	0.5882
1.5386	-13.853	-12.246	-8.006	-9.8104	-11.533	-11.297	-2.4423	-3.1955
-3.0584	-14.813	-13.739	-11.131	-12.23	-13.111	-14.225	-6.7835	-7.2497
-7.2481	-13.217	-12.625	-13.307	-13.437	-11.786	-13.782	-9.7424	-10.406
-9.8026	-10.047	-9.6556	-13.262	-12.904	-8.3643	-10.189	-10.17	-11.965
-10.354	-7.302	-6.7091	-11.153	-11.229	-4.8667	-5.5654	-8.468	-12.137
-9.7383	-6.917	-5.785	-8.6652	-9.8579	-3.3836	-2.6994	-6.4979	-11.874
-9.3233	-9.5077	-7.7281	-7.8098	-10.002	-4.7646	-3.2184	-6.2637	-12.037
-9.6846	-13.706	-11.45	-9.2269	-11.531	-7.9602	-6.3992	-8.1928	-12.461
-9.9449	-16.813	-14.437	-11.54	-12.913	-10.642	-9.6864	-10.632	-11.964
-8.6446	-16.636	-14.518	-12.567	-12.526	-10.921	-10.764	-11.263	-9.5402
-5.4431	-13.265	-11.662	-11.42	-10.327	-8.9143	-9.533	-9.2647	-5.7815
-1.9759	-9.2995	-8.2691	-9.5361	-8.2996	-6.8191	-8.2677	-6.2682	-3.0471
-0.76891	-7.9702	-7.3761	-9.4873	-8.9515	-7.1427	-9.5537	-5.0131	-3.8087
-2.9952	-10.53	-10.098	-12.428	-12.949	-10.45	-13.706	-6.7946	-8.4025
-7.1073	-15.035	-14.458	-16.517	-17.992	-14.585	-18.016	-10.015	-14.207
-9.7422	-17.655	-16.731	-17.97	-20.17	-16.173	-18.685	-11.265	-17.231
-8.3428	-15.613	-14.36	-14.135	-16.962	-13.309	-13.954	-8.1537	-15.051
-3.2888	-9.3555	-8.0345	-5.9609	-9.3998	-7.1655	-5.7635	-1.4594	-8.7231
2.1894	-2.3029	-1.2938	2.2465	-1.6357	-1.2608	1.4199	5.1841	-2.1904
4.2178	1.5554	1.9529	5.6553	1.7886	1.0035	3.6626	7.7672	0.3323
0.85035	0.267	-0.0020804	2.176	-1.0762	-1.4487	0.064846	4.5408	-2.9795
-6.9178	-5.2062	-5.94	-6.4009	-8.5848	-7.0487	-7.1029	-3.1685	-10.695
-16.023	-12.009	-12.908	-15.89	-16.843	-12.969	-14.191	-12.053	-19.218
-23.056	-17.139	-18.007	-22.276	-22.062	-16.794	-18.229	-18.668	-24.782
-25.687	-18.762	-19.587	-23.58	-22.357	-17.436	-18.062	-20.867	-25.148
-23.273	-16.576	-17.468	-20.175	-18.155	-15.086	-14.298	-18.307	-20.304
-16.903	-11.632	-12.675	-14.051	-11.55	-10.82	-8.7739	-12.395	-12.281
-9.0532	-5.9028	-7.0926	-7.8641	-5.277	-6.2918	-3.9257	-5.79	-4.2608
-2.6735	-1.5991	-2.8848	-4.0101	-1.6359	-3.2841	-1.9267	-1.3517	0.82459
0.1111	-0.24993	-1.6089	-3.7592	-1.5988	-2.9654	-3.6751	-0.81991	1.6469
-0.94394	-1.847	-3.2885	-6.5975	-4.3464	-5.0825	-8.0657	-3.8528	-0.91608
-4.1558	-4.7096	-6.2131	-10.263	-7.5775	-7.8467	-12.282	-8.1514	-4.3866
-7.0646	-6.4532	-7.9262	-11.92	-8.7653	-8.9576	-13.393	-10.86	-6.2747
-8.0757	-5.5938	-6.9185	-10.036	-6.8182	-7.2372	-10.361	-10.424	-5.6903
-7.4135	-2.6728	-3.8171	-5.5933	-2.9404	-3.6695	-4.9764	-7.5684	-3.8253
-6.5728	0.1216	-0.96752	-1.5123	0.16324	-0.80956	-0.72378	-4.5718	-2.7874
-6.7794	0.63282	-0.63364	-0.5586	0.2638	-0.89253	-0.302	-3.3872	-3.7304
-7.7772	-1.5452	-3.1815	-3.3013	-2.6986	-4.066	-3.6533	-4.1316	-5.7772
-8.0333	-4.7162	-6.7436	-7.6607	-6.5093	-8.2075	-8.0918	-5.1858	-6.6872
-6.2455	-6.4387	-8.6982	-10.477	-8.367	-10.552	-10.439	-4.755	-4.8527
-2.7994	-5.4369	-7.7138	-9.8334	-7.0208	-9.7886	-9.3882	-2.4688	-0.93991
0.17553	-2.5014	-4.6719	-6.2978	-3.6428	-6.9016	-6.2109	0.31878	2.2785
0.2881	0.22934	-1.8635	-2.3595	-0.87635	-4.2451	-3.4983	1.6516	1.9012
-3.1858	1.0166	-1.1236	-0.53548	-0.7964	-3.6216	-3.0147	0.60543	-2.7721
-8.5232	-0.15299	-2.4477	-1.6097	-3.3736	-4.9545	-4.455	-1.9594	-9.4541
-12.585	-1.6799	-4.1301	-4.1988	-6.5474	-6.5256	-5.949	-4.0611	-14.315
-12.933	-1.7779	-4.2571	-5.9071	-7.8094	-6.4874	-5.7354	-4.1163	-14.587
-9.4763	-0.013259	-2.3154	-5.1765	-6.0761	-4.3914	-3.5909	-2.1177	-10.389
-4.4139	2.3835	0.44682	-2.3351	-2.3743	-1.4833	-0.85804	0.51071	-4.4372
-0.57203	3.5975	2.0986	0.85608	1.0776	0.35822	0.79281	2.1709	0.015157
0.5319	2.7412	1.5905	2.6304	2.5252	0.092655	0.69297	2.3399	1.3357
-0.50694	0.6294	-0.39076	2.4406	1.8133	-1.6805	-0.37219	1.8332	0.26982
-1.8019	-0.82717	-1.9625	1.1014	0.24719	-3.1965	-0.86417	1.9306	-1.0338
-1.8364	-0.1178	-1.5259	-0.16667	-0.58965	-2.8533	0.27372	3.1143	-0.77214
-0.66942	2.6145	0.92678	-0.88653	-0.10748	-0.45604	2.7142	4.4656	1.2316
0.23514	5.525	3.6744	-1.6722	0.88811	2.5136	4.8095	4.2698	3.5455
-0.74785	6.2216	4.3452	-3.5209	0.89565	3.7378	4.5572	1.3579	4.2241
-4.0253	3.4259	1.5783	-6.6422	-1.015	1.599	1.0145	-3.7287	2.2033
-8.2784	-1.9814	-3.8732	-9.907	-4.322	-3.5991	-4.7993	-8.6986	-1.845
-11.241	-7.33	-9.4362	-11.437	-7.2325	-9.6217	-10.249	-10.792	-5.7948
-11.271	-9.8343	-12.341	-10.029	-7.8982	-13.652	-12.699	-8.6877	-7.3815
-8.5421	-8.4024	-11.422	-6.2343	-5.7583	-14.074	-11.268	-3.5978	-5.6992
-4.935	-4.2383	-7.7637	-2.1293	-1.9583	-11.391	-7.3905	1.4152	-1.792
-2.6943	0.11931	-3.7857	0.058443	1.4186	-7.6796	-3.7705	3.4545	2.0451
-2.8967	2.497	-1.5844	-0.67912	2.6394	-5.1209	-2.5565	1.6759	3.7631
-4.8237	2.3457	-1.7061	-3.6437	1.316	-4.673	-4.0211	-2.2651	2.846
-6.6185	0.76758	-3.1138	-7.0157	-1.4912	-5.7398	-6.6218	-5.467	0.49228
-6.6752	-0.52236	-4.1866	-8.9944	-4.0388	-6.8978	-8.2644	-5.7595	-1.3807
-4.6399	-0.32231	-3.8071	-8.6625	-4.9	-6.9392	-7.6962	-2.9197	-1.446
-1.3614	1.6129	-1.7754	-6.1501	-3.5539	-5.4296	-5.041	1.5611	0.3971
1.9183	4.8127	1.4435	-2.3011	-0.43573	-2.6392	-1.3553	5.7242	3.2653
4.3905	8.5421	5.1648	1.7737	3.4078	0.82392	2.1977	8.3324	6.0468
5.8875	12.053	8.6912	4.9778	6.7513	4.2439	4.8258	9.2	7.9862
6.5021	14.62	11.292	6.3923	8.5461	6.8302	6.102	8.7571	8.772
6.0696	15.547	12.187	5.5194	8.2217	7.7486	5.7662	7.3899	8.2769
4.1489	14.447	10.887	2.6331	5.9775	6.4896	3.8252	5.2178	6.4601
0.57633	11.622	7.652	-1.1519	2.8288	3.3312	0.792	2.3475	3.6133
-3.9658	8.1372	3.6328	-4.3076	0.22932	-0.54595	-2.296	-0.79038	0.6016
-7.9432	5.3609	0.39246	-5.6961	-0.65374	-3.5485	-4.3135	-3.4588	-1.2875
-9.638	4.2095	-0.93287	-5.1698	0.42859	-4.5386	-4.6919	-4.9435	-0.94937
-8.075	4.6828	-0.22549	-3.4546	2.7547	-3.4719	-3.7315	-4.8531	1.8553
-3.6589	5.9825	1.657	-1.509	5.1237	-1.3567	-2.3615	-3.2666	6.1587
1.8696	7.0702	3.4628	0.040557	6.4892	0.40709	-1.5147	-0.69884	10.084
6.2106	7.2547	4.2437	1.0401	6.391	0.84356	-1.5763	2.0641	11.737
7.6103	6.3934	3.7003	1.5227	4.9686	-0.1826	-2.3381	4.1439	10.178
5.6933	4.7395	2.0972	1.4235	2.726	-2.1267	-3.3931	4.8034	5.9096
1.5829	2.7183	-0.018646	0.59428	0.29067	-4.2381	-4.5277	3.7532	0.64219
-2.8397	0.74927	-2.1054	-0.97723	-1.7891	-5.9868	-5.8152	1.2833	-3.6578
-6.0725	-0.82656	-3.7719	-3.0222	-3.2348	-7.1835	-7.3425	-1.8403	-5.9053
-7.6322	-1.7315	-4.7372	-4.9934	-4.0398	-7.7657	-8.8069	-4.6188	-6.3044
-7.8666	-1.757	-4.7634	-6.2035	-4.3031	-7.5693	-9.4439	-6.1197	-5.8529
-7.234	-0.8071	-3.6701	-6.0068	-3.9991	-6.3311	-8.3826	-5.6867	-5.3677
-5.711	1.0787	-1.421	-3.9418	-2.8145	-3.9062	-5.196	-3.0711	-4.7411
-2.8307	3.7695	1.8143	0.065117	-0.28031	-0.47603	-0.24292	1.4829	-3.0016
1.6766	7.0532	5.627	5.4516	3.7694	3.39	5.3553	7.1607	0.79314
7.1639	10.548	9.3751	10.946	8.7294	6.8777	10.112	12.6	6.4598
11.948	13.514	12.192	14.861	13.15	9.1485	12.675	16.124	12.277
14.106	14.896	13.164	15.78	15.319	9.593	12.298	16.345	15.796
12.745	13.813	11.745	13.307	14.248	8.0737	9.1479	12.965	15.453
8.7123	10.188	8.1539	8.3358	10.329	5.0258	4.2701	7.1456	11.722
4.0421	4.9153	3.3163	2.5183	5.081	1.2235	-0.91022	0.98239	6.7664
0.55063	-0.64166	-1.6671	-2.6406	0.17322	-2.682	-5.3182	-3.6253	2.8565
-1.2442	-5.3347	-6.0291	-6.3738	-3.4394	-6.4173	-8.6654	-5.9153	0.88172
-1.9498	-8.4803	-9.3341	-8.5343	-5.6042	-9.8386	-11.192	-6.2599	0.22985
-2.2136	-9.7373	-11.198	-9.163	-6.4923	-12.534	-13.05	-5.4104	-0.083179
-1.9849	-9.0961	-11.293	-8.3322	-6.2471	-13.838	-14.022	-3.8996	-0.37031
-0.83899	-7.1594	-9.7979	-6.4305	-5.1408	-13.401	-13.866	-2.0858	-0.29242
1.1112	-5.3132	-7.7863	-4.4164	-3.8885	-11.758	-12.821	-0.52443	0.32559
2.856	-5.1469	-6.8131	-3.4395	-3.4789	-10.175	-11.607	0.078161	0.92868
3.3687	-7.1229	-7.6237	-3.8777	-4.3341	-9.5912	-10.693	-0.39177	0.79291
2.9423	-9.5974	-9.0584	-4.6578	-5.5303	-9.5511	-9.5848	-0.80709	0.18117
3.5202	-9.3471	-8.339	-3.6826	-5.0143	-8.1757	-6.9126	0.84241	0.74278
7.3343	-3.6886	-2.9419	0.69005	-1.0086	-3.4943	-1.5156	6.0033	4.364
14.772	7.2718	7.2507	8.1876	6.3879	4.8191	6.3432	14.079	11.253
23.431	20.142	19.332	16.526	14.877	14.777	14.74	22.302	19.094
29.417	30.135	28.968	22.845	21.331	23.126	21.154	27.341	24.294
29.958	33.93	32.974	25.466	23.747	27.222	23.897	27.435	24.417
25.163	31.31	30.885	24.541	22.17	26.28	22.734	23.322	19.714
17.484	24.489	24.46	21.16	17.931	21.176	18.389	17.27	12.502
9.6813	16.217	16.078	16.154	12.331	13.486	11.804	11.316	5.2777
3.1947	8.4875	7.6581	9.9508	6.1967	4.9064	4.0659	6.2959	-0.6237
-1.8213	2.5926	0.73066	3.5153	0.55571	-2.655	-3.0907	2.2783	-4.844
-5.4529	-0.40924	-3.2365	-1.0707	-2.8506	-7.1258	-7.326	-0.5177	-7.1219
-7.4361	0.093768	-3.2693	-1.5716	-2.3337	-7.123	-6.8881	-1.5699	-7.0723
-7.5321	3.4694	0.14257	2.4439	2.1327	-3.1177	-2.1436	-0.74469	-4.8231
-6.2828	7.4504	4.6132	8.5172	8.0566	2.2289	4.013	1.0463	-1.6799
-4.9942	9.1365	6.9537	12.548	11.623	5.3729	7.6954	2.2208	0.29898
-4.6106	7.0276	5.3758	11.776	10.41	4.2464	6.6692	1.8689	-0.13217
-4.6592	2.2972	0.91883	6.9844	5.3358	-0.25085	1.9409	0.71307	-2.1888
-3.3796	-1.8277	-3.1323	2.0322	0.15341	-4.8236	-2.9362	0.74375	-3.3709
0.82208	-2.3489	-3.6144	0.86451	-1.3361	-6.1508	-4.4492	3.6223	-1.3186
7.7209	1.308	0.17222	4.414	1.8723	-3.2499	-1.6523	9.0611	4.2358
14.994	6.9942	6.0813	10.051	7.484	2.0661	3.4218	14.695	11.149
19.649	11.529	10.853	13.857	11.929	6.8093	7.6114	17.648	16.398
20.086	12.912	12.44	13.709	13.072	9.0204	9.0604	16.62	18.163
17.188	11.41	11.173	10.728	11.464	8.8678	8.3538	12.901	16.826
13.52	8.8561	9.006	8.0495	9.3269	7.9322	7.5704	9.4434	14.171
11.374	7.0672	7.7717	8.179	8.499	7.605	8.3137	8.7288	11.782
11.219	6.6749	7.9274	11.116	9.1226	8.0376	10.429	11.029	10.025
11.314	7.8077	9.0113	16.172	9.9073	7.9658	12.649	16.266	6.355
9.3791	8.3395	8.7641	14.855	8.8045	6.9092	11.131	15.366	4.4445
7.1732	9.2699	8.7741	12.124	7.8618	6.3836	9.2824	12.713	3.7919
6.7269	11.276	10.191	10.637	8.5564	7.6545	9.1541	10.801	5.413
9.2528	14.554	13.519	12.259	11.477	11.167	11.97	11.729	9.2846
14.152	18.677	18.275	16.763	15.872	16.288	17.411	15.747	14.219
19.262	22.827	23.247	22.038	20.081	21.632	23.764	21.1	18.384
22.183	26.182	27.117	25.637	22.542	25.69	28.784	25.245	20.167
21.702	28.105	28.948	26.369	22.625	27.339	30.674	26.431	18.885
18.368	28.193	28.382	24.799	20.809	26.132	28.766	24.532	15.058
13.995	26.4	25.712	22.516	18.283	22.49	23.819	20.824	10.252
10.541	23.18	21.804	20.827	16.225	17.666	17.742	17.007	6.4592
9.0619	19.381	17.791	19.899	15.158	13.281	12.698	14.175	5.1391
9.3167	15.906	14.63	18.981	14.799	10.615	10.071	12.427	6.3782
10.125	13.324	12.741	17.342	14.41	10.01	9.8961	11.182	8.7437
10.205	11.723	11.963	15.067	13.42	10.837	11.114	9.88	10.122
9.0187	10.961	11.9	13.115	11.911	12.078	12.491	8.5469	9.1413
7.1352	11.04	12.374	12.642	10.637	13.099	13.493	7.8425	6.1827
5.8019	12.128	13.49	14.089	10.458	13.932	14.394	8.4936	3.1193
6.1208	14.227	15.34	16.777	11.679	14.999	15.738	10.643	2.0535
8.3542	16.835	17.637	19.308	13.782	16.541	17.659	13.598	3.942
11.769	18.977	19.654	20.401	15.719	18.28	19.605	16.126	8.052
15.173	19.837	20.715	19.68	16.664	19.678	20.791	17.207	12.638
17.823	19.602	20.942	18.07	16.769	20.616	21.059	16.86	16.313
19.938	19.603	21.432	17.404	17.182	21.692	21.215	16.3	18.887
22.338	21.438	23.528	19.35	19.233	23.772	22.464	17.162	21.096
25.483	25.589	27.59	24.192	23.264	27.069	25.311	20.212	23.543
28.686	30.644	32.297	30.291	28.01	30.571	28.847	24.496	25.816
30.348	33.99	35.26	34.835	31.203	32.496	31.17	27.759	26.651
29.171	33.608	34.658	35.495	31.04	31.553	30.72	27.969	25.058
25.345	29.6	30.659	31.897	27.436	28.023	27.518	24.847	21.329
20.648	24.223	25.431	25.881	22.117	23.719	23.28	20.179	17.056
17.289	20.308	21.652	20.321	17.477	20.745	20.232	16.613	14.039
16.295	19.189	20.544	17.267	14.978	19.911	19.419	15.724	12.937
16.773	19.806	21.045	16.775	14.336	20.158	19.923	16.875	12.816
16.697	19.692	20.774	17.192	14.021	19.479	19.689	17.825	11.992
14.578	17.01	18.006	16.573	12.589	16.607	17.305	16.609	9.496
10.69	12.066	13.1	14.164	9.8286	12.116	13.262	13.152	5.9445
6.7906	7.0859	8.2304	10.855	6.8339	7.9926	9.5626	9.2593	3.0117
4.6492	4.5176	5.7124	8.3445	5.0625	6.1023	8.0731	7.0598	2.0112
4.7248	5.3674	6.4142	7.8565	5.2734	6.8996	9.0807	7.3166	2.8959
6.091	8.7889	9.441	9.4397	7.1578	9.3627	11.283	9.0819	4.4802
7.4073	12.93	13.036	12.157	9.7272	11.96	12.998	10.71	5.5031
7.956	16.187	15.795	14.824	12.034	13.735	13.487	11.203	5.5924
7.8789	17.868	17.217	16.602	13.585	14.628	13.284	10.728	5.3347
7.5627	17.978	17.4	17.122	14.244	14.995	13.39	10.027	5.4453
6.9731	16.706	16.488	16.341	13.948	14.961	14.187	9.4696	5.9161
5.6817	14.232	14.526	14.49	12.661	14.302	15.098	8.7461	5.9617
3.4639	10.976	11.797	12.173	10.61	12.892	15.225	7.3792	4.7479
0.84208	7.8536	9.102	10.31	8.4777	11.121	14.26	5.4756	2.3035
-0.98699	6.0557	7.5148	9.7432	7.1922	9.7633	12.781	3.9547	-0.21862
-0.91984	6.3222	7.6659	10.605	7.3047	9.3596	11.669	3.9008	-1.2607
1.2112	8.34	9.2011	12.045	8.4897	9.7322	11.291	5.6191	0.00095987
4.4135	10.804	10.926	12.699	9.644	10.094	11.233	8.2867	2.9593
7.1332	12.21	11.603	11.659	9.6446	9.6947	10.8	10.498	5.9466
8.2143	11.825	10.786	9.2206	8.2019	8.4201	9.7185	11.245	7.357
7.4579	10.024	8.9775	6.6859	6.0464	6.7837	8.3231	10.475	6.6032
5.4553	7.7398	6.9998	5.3275	4.2625	5.338	7.1109	8.8619	4.2551
2.9672	5.5797	5.2096	5.3639	3.3473	4.0979	6.1412	7.0925	1.3587
0.41095	3.395	3.2674	5.8422	2.7944	2.5311	4.923	5.3885	-1.4586
-2.1996	0.70029	0.67769	5.4759	1.5932	0.17326	2.9582	3.5884	-4.2855
-4.8439	-2.3646	-2.3136	3.7978	-0.68563	-2.5945	0.52851	1.6776	-7.3415
-7.1474	-4.6384	-4.4779	1.5635	-3.2974	-4.4784	-1.1988	0.0772	-10.266
-8.5447	-4.6884	-4.441	0.054529	-4.8333	-4.1684	-1.0232	-0.68815	-12.112
-8.7696	-2.1125	-1.9194	-0.063587	-4.397	-1.4791	1.1992	-0.57847	-12.073
-8.1112	1.8344	1.8038	0.71972	-2.3848	2.3085	4.25	-0.21569	-10.2
-7.1984	4.9583	4.675	1.2419	-0.20193	5.2802	6.3959	-0.41027	-7.4594
-6.4171	5.7452	5.3865	0.80065	0.93044	6.2652	6.7421	-1.3389	-4.9499
-5.4895	4.5059	4.3405	-0.078243	1.0066	5.6139	5.8982	-2.1629	-3.0302
-3.7384	3.0122	3.208	-0.010154	1.153	4.7525	5.3757	-1.6205	-1.2212
-0.84336	3.0189	3.5309	2.0499	2.5613	4.9839	6.3349	0.89287	1.1049
2.5402	4.823	5.4491	5.7339	5.291	6.45	8.6525	4.6371	3.8336
4.8743	6.9192	7.4641	9.1855	7.9224	7.9462	10.91	7.7879	5.823
4.5494	6.9432	7.3344	10.1	8.3454	7.5933	11.153	8.4683	5.4702
0.84609	3.1653	3.4391	7.122	5.0953	3.9093	7.9108	5.7961	1.7188
-5.5258	-4.3852	-4.1896	0.68765	-1.6466	-3.271	1.0192	0.36252	-5.1096
-12.587	-13.681	-13.594	-7.1056	-9.9315	-12.357	-7.9824	-6.0078	-13.158
-17.876	-21.483	-21.55	-13.443	-16.855	-20.342	-16.139	-11.039	-19.709
-19.524	-24.785	-24.941	-16.044	-19.84	-23.983	-20.171	-12.987	-22.342
-17.059	-22.222	-22.239	-14.085	-17.753	-21.382	-18.012	-11.322	-20.011
-11.61	-14.87	-14.455	-8.5553	-11.476	-13.253	-10.174	-6.9632	-13.593
-5.3462	-5.8342	-4.8346	-1.8634	-3.5793	-2.9029	0.12546	-1.831	-5.5062
-0.43561	1.2918	2.721	3.2397	2.8497	5.3509	8.462	2.0689	1.4166
1.8049	4.1586	5.5784	4.8525	5.5815	8.3901	11.477	3.4865	5.1194
1.171	2.5921	3.5014	2.6845	4.1436	5.8102	8.5968	2.298	4.9937
-1.6089	-1.6134	-1.4955	-1.8798	-0.078426	-0.070179	2.2263	-0.60388	1.9369
-5.1868	-5.7864	-6.3596	-6.4916	-4.6088	-5.6254	-3.7061	-3.743	-2.1221
-7.9013	-7.639	-8.474	-8.9407	-7.0772	-7.8002	-5.873	-5.5965	-4.9747
-8.1555	-6.0315	-6.6066	-8.0491	-6.182	-5.3753	-3.0489	-5.0357	-4.8876
-4.9816	-1.1849	-1.1484	-3.9962	-2.0624	0.80895	3.6284	-1.6999	-1.2241
1.3284	5.4236	6.1259	1.8676	3.8862	8.4326	11.45	3.7195	5.2245
8.9399	11.398	12.575	7.4698	9.5147	14.611	17.34	9.466	12.362
14.988	14.172	15.547	10.631	12.623	16.917	19.027	13.252	17.516
16.863	12.104	13.454	9.8342	11.76	14.27	15.824	13.292	18.571
13.59	5.4737	6.6704	5.0093	6.9374	7.4422	8.865	9.3107	14.983
6.422	-3.4288	-2.4407	-2.1762	-0.18485	-1.1785	0.62136	2.797	8.0845
-1.8423	-11.421	-10.658	-9.0039	-6.9831	-8.6765	-6.2328	-3.8236	0.43437
-8.3876	-16.191	-15.628	-13.167	-11.223	-13.054	-10.049	-8.5275	-5.4438
-11.743	-17.544	-17.085	-14.131	-12.287	-14.168	-10.891	-10.696	-8.1935
-12.186	-17.172	-16.655	-13.326	-11.374	-13.5	-10.204	-11.119	-8.0274
-11.158	-17.171	-16.444	-12.976	-10.505	-12.963	-9.7432	-11.154	-6.3204
-10.234	-18.512	-17.552	-14.444	-11.097	-13.649	-10.504	-11.73	-4.7511
-10.264	-20.534	-19.489	-17.308	-13.097	-15.286	-12.23	-12.827	-4.4457
-11.124	-21.702	-20.786	-19.744	-15.184	-16.629	-13.744	-13.723	-5.5327
-12.053	-20.937	-20.255	-19.888	-15.838	-16.504	-13.895	-13.681	-7.3202
-12.312	-18.472	-17.917	-17.131	-14.435	-14.725	-12.418	-12.518	-8.8959
-11.658	-15.601	-14.945	-12.506	-11.61	-12.221	-10.093	-10.655	-9.6666
-10.358	-13.647	-12.748	-7.9681	-8.7093	-10.322	-8.1313	-8.7227	-9.5006
-8.8546	-13.024	-11.981	-5.2117	-6.8784	-9.7987	-7.2991	-7.1084	-8.5598
-7.4918	-13.211	-12.307	-4.8473	-6.5184	-10.47	-7.545	-5.8563	-7.1776
-6.4574	-13.441	-12.926	-6.2747	-7.2907	-11.544	-8.2532	-4.8793	-5.8304
-5.8908	-13.401	-13.277	-8.1593	-8.4789	-12.298	-8.811	-4.1899	-5.0927
-5.9196	-13.262	-13.282	-9.1253	-9.3389	-12.478	-8.9471	-3.8809	-5.3997
-6.5528	-13.209	-13.064	-8.3798	-9.3312	-12.189	-8.6966	-3.9794	-6.7308
-7.5859	-13.077	-12.617	-6.0802	-8.2899	-11.56	-8.1852	-4.4088	-8.5072
-8.6344	-12.499	-11.798	-3.2558	-6.5144	-10.575	-7.4677	-5.0511	-9.8379
-9.215	-11.286	-10.51	-1.196	-4.5924	-9.1204	-6.467	-5.7658	-9.8973
-8.9144	-9.55	-8.7944	-0.63315	-3.0216	-7.1237	-5.0519	-6.3408	-8.3188
-7.6098	-7.5443	-6.7897	-1.2946	-1.9277	-4.7148	-3.2205	-6.477	-5.4351
-5.6216	-5.5115	-4.7254	-2.1751	-1.1484	-2.3337	-1.2907	-5.914	-2.2633
-3.7272	-3.7967	-3.0301	-2.3722	-0.62733	-0.70145	0.06873	-4.7216	-0.21164
-2.8996	-2.9867	-2.3495	-1.7774	-0.64108	-0.55063	0.1287	-3.466	-0.45345
-3.7589	-3.6924	-3.2464	-1.0375	-1.5457	-2.1944	-1.4002	-2.921	-3.1787
-6.0306	-5.9192	-5.6118	-0.83404	-3.2113	-5.0974	-3.897	-3.4063	-7.1906
-8.3871	-8.5497	-8.2561	-1.1174	-4.6911	-7.7922	-5.8316	-4.291	-10.229
-9.0261	-9.6547	-9.2778	-1.005	-4.6154	-8.4583	-5.4853	-4.2319	-10.136
-6.7855	-7.6758	-7.2069	0.48349	-2.1802	-5.9875	-2.0555	-2.1116	-6.2486
-2.0839	-2.7781	-2.2637	3.4195	1.9954	-0.94379	3.5307	1.9465	-0.049527
3.0481	2.7886	3.3265	6.5868	5.9481	4.3897	8.7945	6.3053	5.5044
5.9805	5.8353	6.4301	8.1373	7.4824	7.1204	10.936	8.6055	7.6218
4.9954	4.2943	4.9761	6.9115	5.6387	5.4892	8.4971	7.2153	5.277
0.29931	-1.2647	-0.55279	3.3656	1.4018	0.10852	2.39	2.3299	-0.29273
-6.0984	-7.809	-7.2339	-0.61465	-2.8709	-6.2265	-4.424	-3.9894	-6.4077
-11.518	-11.698	-11.462	-2.9114	-4.9355	-10.167	-8.5229	-8.8808	-10.483
-14.035	-10.944	-11.16	-2.4758	-3.979	-9.8227	-7.9892	-10.278	-11.321
-13.463	-6.4435	-7.0598	0.056867	-1.0325	-5.9333	-3.6437	-8.1623	-9.6086
-11.312	-1.393	-2.2036	2.7954	1.7153	-1.3888	1.3638	-4.5952	-7.3905
-9.7047	0.78564	0.059106	3.7406	2.2494	0.68141	3.5394	-2.4076	-6.7592
-10.063	-1.3987	-1.8141	1.8655	-0.15973	-1.1074	1.2479	-3.4183	-8.6092
-12.344	-6.6708	-6.7248	-2.4146	-4.6241	-5.6657	-4.3345	-7.3321	-12.128
-15.27	-12.058	-11.948	-7.5919	-9.2584	-10.476	-10.257	-12.082	-15.384
-17.272	-15.008	-15.124	-11.904	-12.302	-13.487	-13.942	-15.281	-16.609
-17.409	-15	-15.712	-14.149	-13.032	-14.376	-14.809	-15.709	-15.297
-15.743	-13.532	-14.927	-14.086	-11.966	-14.301	-14.167	-13.822	-12.408
-13.037	-12.604	-14.344	-12.305	-10.278	-14.487	-13.649	-11.045	-9.5694
-10.128	-13.018	-14.459	-9.7296	-8.9212	-14.972	-13.61	-8.5478	-7.8952
-7.4768	-13.807	-14.345	-7.1063	-8.0545	-14.584	-12.907	-6.5342	-7.3195
-5.2144	-13.177	-12.637	-4.8012	-7.1611	-12.129	-10.19	-4.5345	-6.9182
-3.4596	-10.124	-8.9138	-2.9417	-5.7038	-7.7031	-5.4875	-2.2793	-5.8725
-2.5461	-5.4056	-4.3214	-1.7126	-3.7787	-2.9737	-0.65985	-0.30213	-4.2782
-2.8487	-1.1152	-0.89185	-1.396	-2.1621	-0.14476	1.7675	0.35234	-3.097
-4.3299	0.80411	-0.089056	-2.0755	-1.6892	-0.38035	0.49899	-0.92594	-3.2965
-6.2589	-0.035955	-1.7077	-3.3082	-2.4643	-2.9155	-3.4308	-3.5714	-4.8864
-7.4799	-2.2809	-4.0478	-4.2294	-3.6804	-5.6034	-7.2919	-6.013	-6.7414
-7.0685	-3.9213	-5.1853	-4.0794	-4.1899	-6.4613	-8.5332	-6.6393	-7.3249
-4.9362	-3.7883	-4.346	-2.8009	-3.3986	-5.0113	-6.4823	-4.9003	-5.7803
-2.0392	-2.3312	-2.3993	-1.1917	-1.7603	-2.5211	-2.7197	-1.7769	-2.6443
0.17751	-1.0037	-0.98923	-0.29599	-0.32569	-0.85496	0.25805	0.87469	0.53979
0.72816	-0.92181	-1.1153	-0.57346	0.1737	-0.93828	0.94432	1.5941	2.3539
-0.22182	-1.896	-2.2861	-1.5053	-0.068328	-2.0205	-0.1298	0.31599	2.5029
-1.539	-2.7076	-3.018	-2.0451	-0.20989	-2.4057	-1.0743	-1.7212	1.8309
-2.0841	-2.3527	-2.2617	-1.5763	0.34435	-1.0534	-0.4257	-3.0569	1.4206
-1.6373	-1.1058	-0.48855	-0.52873	1.2742	1.3357	1.4926	-3.1582	1.6145
-0.98041	-0.41422	0.55194	-0.10681	1.5204	2.7188	2.8154	-2.6509	1.8428
-1.105	-1.6844	-0.75701	-1.3264	0.17306	1.3038	1.7054	-2.572	1.3072
-2.3455	-5.0687	-4.5512	-4.1733	-2.7358	-2.9948	-2.1008	-3.4148	-0.24652
-4.124	-9.2611	-9.2865	-7.5389	-6.193	-8.3886	-7.0155	-4.7526	-2.343
-5.4588	-12.385	-12.772	-9.943	-8.8858	-12.393	-10.715	-5.6766	-4.2393
-5.6728	-13.107	-13.482	-10.379	-9.9202	-13.309	-11.583	-5.4977	-5.4183
-4.7726	-11.224	-11.27	-8.789	-9.1325	-11.022	-9.5019	-4.1937	-5.717
-3.3893	-7.6109	-7.2924	-6.0865	-7.0568	-6.8726	-5.7378	-2.4207	-5.2232
-2.4297	-3.865	-3.4485	-3.8179	-4.7677	-2.9342	-2.2356	-1.1895	-4.2318
-2.65	-1.7917	-1.6714	-3.5609	-3.5988	-1.1745	-0.80143	-1.3859	-3.2739
-4.3127	-2.7154	-3.1514	-6.1691	-4.6134	-2.6685	-2.3463	-3.3102	-3.0037
-6.9748	-6.581	-7.5626	-11.021	-7.8058	-6.974	-6.2956	-6.3153	-3.7671
-9.4587	-11.412	-12.727	-15.792	-11.564	-11.962	-10.498	-8.8112	-5.0829
-10.342	-14.059	-15.475	-17.433	-13.261	-14.678	-12.178	-9.0299	-5.7382
-8.8077	-12.082	-13.489	-14.045	-10.885	-13.005	-9.5914	-6.19	-4.6079
-5.3665	-5.6292	-7.0443	-6.4772	-4.7056	-7.1933	-3.4241	-1.3369	-1.6715
-1.7689	2.2652	0.79651	1.6878	2.451	-0.013276	3.2704	2.9843	1.7051
0.046759	7.4817	5.9996	6.1671	6.8125	4.8975	6.9132	4.267	3.5997
-0.72041	7.5887	6.2533	4.7616	6.1772	5.4579	5.8201	1.7524	2.9332
-3.1685	3.5312	2.5485	-1.1168	1.4933	2.5564	1.3934	-3.0089	0.32909
-5.3575	-1.0912	-1.5952	-7.3452	-3.7384	-0.66109	-2.8283	-7.1593	-2.2817
-5.6471	-2.5925	-2.6657	-9.8265	-5.848	-1.1057	-3.6069	-8.3412	-2.9893
-3.7789	0.23288	0.36912	-7.1618	-3.4901	2.0125	-0.21888	-6.0951	-1.2414
-0.93219	5.4408	5.4817	-1.3403	1.5964	6.6931	5.1817	-1.8983	1.8325
1.207	9.5215	9.1985	3.8878	6.0143	9.6802	9.1696	1.9847	4.3103
1.6653	9.9899	9.1622	5.669	7.1814	8.8706	9.4523	3.9923	4.8974
0.88715	7.1362	5.8304	3.8549	5.079	4.8981	6.4178	4.1227	3.8986
0.35545	3.678	2.065	0.77057	2.0478	0.6917	2.6964	3.6052	2.9402
1.3376	2.6198	0.93799	-0.73149	0.86156	-0.68569	1.1123	3.7156	3.5688
3.7482	4.9643	3.4129	0.59642	2.5859	1.685	2.5819	4.719	5.8522
6.0555	8.8911	7.5508	3.5474	5.759	5.8138	5.4339	5.6886	8.1262
6.3408	11.002	9.8262	5.3753	7.4543	8.1517	6.6684	5.2821	8.192
3.7723	8.8182	7.6997	3.8374	5.4856	6.1834	4.314	2.9203	5.1024
-0.7307	2.638	1.5023	-1.1708	0.072518	0.30746	-0.9986	-0.69132	0.03811
-5.1309	-4.5856	-5.7145	-7.5276	-6.2484	-6.351	-6.4013	-4.067	-4.4452
-7.6648	-9.1766	-10.188	-12.287	-10.315	-10.024	-8.7588	-5.9812	-6.1864
-7.85	-8.9728	-9.7746	-13.451	-10.277	-8.7251	-6.7696	-6.1802	-4.7517
-6.4144	-4.3652	-5.0262	-10.894	-6.4687	-3.3625	-1.6966	-5.2216	-1.4034
-4.4654	2.2271	1.4292	-6.0783	-0.90138	3.0222	3.596	-3.795	1.977
-2.746	7.7765	6.49	-1.113	3.9501	7.1504	6.4167	-2.2907	4.0105
-1.5595	9.9958	8.0605	2.0996	6.1942	7.2326	5.5876	-0.98546	4.1984
-1.2007	8.073	5.7115	2.3038	4.9978	3.5817	1.6945	-0.45301	2.6087
-2.117	2.8094	0.56574	-0.82213	0.71134	-1.9012	-3.5175	-1.4764	-0.39856
-4.4652	-3.7533	-5.3146	-6.3985	-5.2165	-6.8529	-8.0455	-4.3152	-4.1079
-7.4866	-9.1206	-9.7385	-12.33	-10.571	-9.4935	-10.336	-7.9992	-7.2632
-9.4851	-11.354	-11.18	-15.935	-13.099	-9.1799	-9.6809	-10.505	-8.2917
-8.7036	-9.8844	-9.3155	-15.234	-11.535	-6.3882	-6.3493	-9.9277	-6.092
-4.5214	-5.68	-5.0607	-10.223	-6.3915	-2.2851	-1.4603	-5.8383	-0.84307
1.9108	-0.70523	-0.14053	-3.1813	0.074352	1.7619	3.3111	0.19687	5.7574
8.0391	2.9907	3.5936	2.3848	4.8412	4.5312	6.2059	5.3429	11.061
11.125	4.1141	4.8427	3.6808	5.6399	5.1859	6.0313	7.0815	12.641
9.6497	2.4998	3.2657	0.20673	2.1257	3.4589	2.7088	4.6192	9.5041
4.1528	-0.99857	-0.44326	-6.0223	-3.9697	-0.16755	-2.5447	-0.71234	2.6994
-2.9882	-4.932	-4.8172	-11.695	-9.7625	-4.462	-7.6186	-6.2518	-5.0405
-8.712	-7.7422	-8.1137	-14.002	-12.618	-7.784	-10.427	-9.4654	-10.515
-10.822	-8.2335	-8.9505	-11.996	-11.34	-8.7408	-9.8912	-9.2326	-11.596
-9.1311	-6.0584	-6.9413	-6.9336	-6.6577	-6.9008	-6.4706	-6.337	-8.3057
-5.4537	-2.0175	-2.9997	-1.4844	-0.78622	-3.1191	-1.8966	-2.8939	-2.7121
-2.3732	2.1768	1.0397	1.7702	3.759	0.86581	1.7938	-1.041	2.3474
-1.6181	4.6386	3.3114	1.6987	5.4025	3.3144	3.2902	-1.7014	4.8374
-3.0447	4.249	2.8817	-0.88543	4.1676	3.3592	2.5456	-4.0978	4.4797
-4.9026	1.2418	0.20521	-3.9214	1.3759	1.3728	0.56719	-6.3369	2.5482
-5.1236	-2.8563	-3.1227	-5.4344	-1.2545	-1.2769	-1.2245	-6.6181	0.84883
-2.7408	-5.9505	-5.1911	-4.6411	-2.5073	-2.9376	-1.7058	-4.3407	0.61125
1.4937	-6.4396	-4.7694	-2.2131	-2.113	-2.52	-0.54514	-0.45366	1.9301
5.665	-4.077	-1.9721	0.3552	-0.62959	-0.098227	1.6818	3.1766	3.9745
7.9455	-0.19486	1.7325	1.6857	0.94287	3.0419	3.7471	4.9077	5.6089
7.5924	2.8819	4.1994	1.1026	1.5316	4.9906	4.3207	4.1861	5.9389
5.165	3.0958	3.7592	-1.2367	0.39819	4.2663	2.6874	1.7138	4.636
1.9749	-0.15381	0.17688	-4.5402	-2.4891	0.70983	-0.81629	-1.1371	1.9896
-0.77355	-5.632	-5.1694	-7.7194	-6.2954	-4.3374	-4.9287	-3.2409	-1.2569
-2.5985	-10.992	-10.062	-9.7951	-9.6071	-8.7562	-8.1374	-4.3674	-4.2158
-3.7654	-14.126	-12.688	-10.291	-11.132	-10.854	-9.5226	-5.144	-6.188
-4.8667	-14.3	-12.594	-9.5137	-10.489	-10.276	-9.1996	-6.4362	-6.937
-6.332	-12.451	-10.823	-8.4841	-8.5435	-8.1221	-8.1362	-8.6343	-6.7964
-8.1664	-10.501	-9.1939	-8.3895	-6.946	-6.224	-7.513	-11.335	-6.5008
-9.9171	-10.013	-9.0493	-9.7184	-6.9857	-5.9267	-7.9189	-13.529	-6.6878
-10.833	-11.118	-10.317	-11.728	-8.5998	-7.1754	-8.9321	-14.144	-7.3917
-10.171	-12.468	-11.569	-12.789	-10.334	-8.5668	-9.3936	-12.628	-7.9037
-7.6155	-12.307	-11.087	-11.498	-10.368	-8.3536	-8.2151	-9.3044	-7.2107
-3.6307	-9.8964	-8.2368	-7.765	-7.8976	-5.7722	-5.2492	-5.3231	-4.8216
0.54898	-6.1945	-4.0818	-3.0314	-3.8112	-1.7257	-1.5884	-2.1654	-1.3478
3.5144	-3.1398	-0.66345	0.63605	-0.090744	1.7927	1.0614	-0.8524	1.7781
4.5634	-2.1221	0.5264	1.9125	1.594	3.1307	1.5313	-1.3187	3.2907
4.198	-2.9141	-0.35246	0.97602	0.96953	2.16	0.000401	-2.4528	3.0076
3.7405	-3.9476	-1.7006	-0.84353	-0.84512	0.30602	-2.1416	-2.8833	1.9115
4.2833	-3.7061	-1.8465	-2.1367	-2.3186	-0.6232	-3.31	-1.9711	1.3115
5.7551	-2.1193	-0.50209	-2.3844	-2.6814	0.080609	-2.8891	-0.28624	1.7342
6.881	-0.77379	0.90374	-2.1652	-2.3994	1.4358	-1.6622	0.77696	2.4808
6.1148	-1.7287	0.30077	-2.5693	-2.6566	1.5364	-1.2107	-0.042234	2.2236
2.8971	-5.7932	-3.3302	-4.3046	-4.2935	-0.92497	-2.7534	-2.9754	0.19553
-1.7012	-11.57	-8.9194	-7.1473	-7.0229	-5.5102	-6.2164	-6.9699	-2.956
-5.474	-16.018	-13.713	-9.9902	-9.465	-10.116	-10.13	-10.176	-5.3834
-6.4733	-16.275	-14.931	-11.4	-10	-12.278	-12.469	-10.927	-5.3268
-4.3428	-11.515	-11.545	-10.337	-7.8304	-10.758	-11.898	-8.698	-2.541
-0.72107	-3.7361	-5.1098	-6.8213	-3.6505	-6.4345	-8.7455	-4.6068	1.1928
1.732	3.2232	1.036	-2.1665	0.59575	-1.8004	-4.9324	-1.0017	3.1172
1.1231	5.9704	3.8068	1.5528	2.8497	0.67799	-2.7591	-0.17326	1.498
-2.3286	3.6386	2.2838	2.6106	2.2196	0.16368	-3.3706	-2.921	-2.9522
-6.3396	-1.5988	-1.7563	0.77432	-0.39846	-2.0841	-5.9315	-7.8427	-7.3561
-8.1353	-6.0713	-5.1742	-2.4345	-2.9122	-3.7794	-8.2615	-12.101	-8.6587
-6.5565	-7.2492	-5.8162	-4.8169	-3.582	-3.4742	-8.5942	-13.404	-5.9762
-3.0294	-5.4257	-4.0328	-5.1559	-2.3246	-1.6997	-7.016	-11.687	-1.3692
-0.47517	-3.0552	-2.0614	-4.0068	-0.59739	-0.31548	-5.2242	-9.0521	1.7678
-0.99715	-2.4242	-1.891	-2.9649	0.00035614	-0.70312	-4.8508	-7.9508	1.3906
-4.194	-3.674	-3.4695	-3.0518	-0.80084	-2.4116	-5.8262	-9.0656	-1.6272
-7.5062	-4.8756	-4.8274	-3.7372	-1.7294	-3.5017	-6.37	-10.78	-4.3585
-8.2766	-3.9853	-3.9602	-3.4899	-1.2028	-2.3091	-4.6673	-10.667	-4.3245
-5.7401	-0.83465	-0.7335	-1.3078	1.1489	0.95029	-0.73969	-7.6389	-1.4444
-1.3604	2.6115	2.8807	2.2098	4.0624	4.184	3.2229	-2.9271	2.1609
2.6121	4.021	4.5309	5.3708	5.803	5.1763	4.6054	1.0013	4.2125
4.9476	2.8401	3.6041	6.9727	5.8107	3.568	2.6973	2.5241	4.2246
6.0441	0.84658	1.808	7.3911	5.2527	1.2862	-0.50118	2.0548	3.658
6.9501	0.52497	1.6151	8.0176	5.8468	0.94776	-1.8497	1.3095	4.236
8.0016	2.7813	4.0163	9.6762	8.0824	3.6338	0.32215	1.5268	6.1218
8.4032	6.0463	7.5789	11.649	10.554	7.935	4.8004	2.3408	7.6213
7.0201	7.5257	9.5703	12.264	11.052	10.994	8.3939	2.2402	6.6004
3.5143	5.5447	8.1778	10.529	8.5154	10.653	8.3973	0.097611	2.3212
-1.2916	0.96025	3.9279	7.1814	4.0493	6.9688	4.5481	-3.7581	-3.9063
-6.0996	-3.5318	-0.82591	4.092	0.06918	1.9583	-1.0563	-7.88	-9.7698
-10.078	-5.5128	-3.7653	2.64	-1.6285	-2.0106	-5.7391	-10.956	-13.628
-13.108	-4.5426	-4.1525	2.653	-1.0998	-3.7008	-8.0188	-12.714	-15.302
-15.296	-2.1743	-2.9584	2.7818	0.12935	-3.3838	-8.1085	-13.748	-15.558
-16.41	-0.4406	-1.7097	1.883	0.58443	-2.1318	-7.0924	-14.576	-14.994
-15.901	-0.22223	-1.212	0.056508	0.054205	-0.8729	-5.8683	-15.002	-13.495
-13.515	-0.85724	-1.2073	-1.578	-0.53566	0.021875	-4.7592	-14.369	-10.708
-9.8412	-1.194	-1.0926	-2.1019	-0.33932	0.4927	-3.9053	-12.456	-6.9293
-6.2121	-1.0048	-0.87801	-1.7976	0.34153	0.35306	-3.7741	-10.098	-3.4318
-3.9057	-1.3415	-1.3619	-1.9709	0.19383	-0.75763	-5.0686	-8.7918	-1.7648
-3.299	-3.5376	-3.3939	-3.7671	-1.9027	-3.0293	-8.1227	-9.5675	-2.5797
-3.7357	-7.8727	-7.0154	-7.0964	-5.7615	-6.2048	-12.471	-12.154	-5.0885
-4.2217	-13.127	-11.273	-10.675	-9.9103	-9.6445	-17.02	-15.195	-7.6591
-4.2605	-17.354	-14.791	-13.064	-12.674	-12.605	-20.626	-17.284	-8.9957
-4.0391	-19.104	-16.515	-13.728	-13.318	-14.405	-22.488	-17.841	-8.8348
-3.9413	-18.145	-16.121	-13.25	-12.362	-14.546	-22.305	-17.191	-7.7615
-4.0398	-15.403	-14.06	-12.696	-11.012	-12.959	-20.314	-16.021	-6.5618
-4.074	-12.367	-11.381	-12.798	-10.315	-10.328	-17.358	-14.813	-5.7357
-3.8852	-10.446	-9.4507	-13.612	-10.691	-8.1543	-14.859	-13.707	-5.4999
-3.8127	-10.517	-9.4962	-14.779	-12.003	-8.1769	-14.351	-12.788	-6.0228
-4.5879	-12.668	-12.002	-16.042	-13.898	-11.263	-16.609	-12.379	-7.4834
-6.7667	-16.166	-16.299	-17.502	-16.068	-16.598	-21.008	-12.993	-9.8789
-10.22	-19.784	-20.805	-19.447	-18.304	-21.97	-25.75	-14.987	-12.866
-14.042	-22.361	-23.856	-21.904	-20.384	-25.075	-28.893	-18.127	-15.777
-16.949	-23.311	-24.587	-24.338	-21.974	-24.907	-29.398	-21.411	-17.847
-17.926	-22.754	-23.285	-25.836	-22.684	-22.258	-27.598	-23.428	-18.517
-16.674	-21.14	-20.937	-25.568	-22.169	-19.001	-24.816	-23.093	-17.602
-13.612	-18.764	-18.399	-23.269	-20.266	-16.742	-22.503	-20.28	-15.287
-9.5552	-15.612	-15.902	-19.409	-17.117	-15.875	-21.449	-15.932	-12.002
-5.3285	-11.76	-13.248	-14.967	-13.219	-15.63	-21.491	-11.572	-8.2993
-1.4763	-7.7734	-10.331	-10.963	-9.3115	-14.837	-21.682	-8.4466	-4.6676
1.8509	-4.6156	-7.4013	-7.9926	-6.067	-12.707	-20.798	-6.882	-1.3583
4.7586	-3.0356	-4.8748	-6.0745	-3.7985	-9.1985	-18.01	-6.3058	1.6257
7.2036	-3.0267	-3.0433	-4.9345	-2.4841	-5.0299	-13.569	-5.9485	4.1837
8.6191	-3.9277	-2.0348	-4.5576	-2.1223	-1.3903	-8.9423	-5.6773	5.7365
8.0667	-5.0218	-1.9757	-5.3884	-2.974	0.48962	-6.1625	-6.1281	5.3219
4.9875	-5.9947	-2.9941	-7.8072	-5.2768	-0.11662	-6.6163	-7.9486	2.3097
-0.0032755	-6.8063	-4.8934	-11.301	-8.6104	-2.9081	-9.9899	-10.84	-2.7655
-5.0434	-7.2111	-6.8317	-14.252	-11.629	-6.44	-14.196	-13.339	-8.0459
-7.9297	-6.5678	-7.5111	-14.849	-12.69	-8.7146	-16.542	-13.7	-11.221
-7.5413	-4.3791	-6.0599	-12.586	-11.119	-8.3874	-15.51	-11.278	-11.008
-4.6314	-1.0559	-2.9194	-8.9657	-7.9913	-5.7825	-11.84	-7.1556	-8.0782
-1.3455	1.8868	0.090052	-6.5873	-5.6147	-2.9119	-8.1168	-3.4363	-4.7173
0.22925	2.6118	0.81036	-7.2226	-5.9646	-2.275	-7.0809	-1.7671	-3.3755
-0.44299	0.39017	-1.6156	-10.337	-9.0998	-5.0292	-9.7183	-2.2023	-4.9377
-1.9331	-3.5016	-5.7837	-13.36	-12.904	-9.8358	-14.413	-3.2602	-7.9765
-1.8901	-6.3574	-8.71	-13.612	-14.483	-13.451	-17.875	-3.1238	-9.6199
1.2311	-5.8372	-7.8212	-10.291	-12.164	-12.832	-17.289	-1.03	-7.4702
7.0809	-1.576	-2.7337	-4.9398	-6.5678	-7.2275	-12.134	2.3029	-1.1976
13.696	4.6383	4.5141	-0.13335	-0.0062592	1.2668	-4.472	5.3602	7.2856
18.785	10.2	10.892	2.3724	5.144	9.066	2.3664	6.9255	15.052
20.987	13.418	14.318	2.5309	7.7776	13.333	5.7403	6.6831	19.788
20.316	14.288	14.687	1.402	8.2111	13.542	5.0569	5.0068	20.806
17.776	13.899	13.371	-0.03707	7.3625	11.308	1.7192	2.4748	18.925
14.633	13.196	11.863	-1.5199	5.8741	8.8837	-1.9821	-0.3413	15.6
11.878	12.297	10.792	-3.1267	3.9471	7.6595	-4.1466	-2.7537	12.103
10.086	10.813	9.9457	-4.5866	1.7672	7.6771	-3.9652	-3.888	9.1925
9.3778	8.5629	8.8914	-5.2528	-0.23452	8.1242	-1.8444	-3.1515	7.132
9.2825	5.8814	7.4002	-4.8255	-1.6548	8.0331	0.80653	-0.95688	5.7096
8.812	3.3648	5.4624	-3.9075	-2.5052	6.7221	2.1409	1.1658	4.3632
6.9491	1.4061	3.117	-3.7012	-3.2507	3.9545	0.76623	1.4482	2.4721
3.3846	0.01418	0.45468	-5.0336	-4.3888	0.031763	-3.3603	-0.78636	-0.19965
-0.98612	-0.96758	-2.1801	-7.5639	-5.9235	-4.1471	-8.6607	-4.4405	-3.1416
-4.3781	-1.6195	-4.1655	-9.9496	-7.2996	-7.3181	-12.688	-7.2818	-5.2568
-5.182	-1.9796	-4.9653	-10.869	-7.9049	-8.4812	-13.589	-7.4845	-5.5822
-3.019	-2.1987	-4.5477	-9.9799	-7.6324	-7.4954	-11.23	-4.868	-4.0465
1.0278	-2.4425	-3.3592	-7.975	-6.9129	-5.0807	-7.0761	-0.84843	-1.5871
5.14	-2.6062	-1.8816	-5.799	-6.1887	-2.2416	-3.0385	2.6781	0.49725
7.8099	-2.2277	-0.26061	-3.8995	-5.4461	0.34772	-0.32091	4.4858	1.3914
8.4873	-0.75587	1.6701	-2.1541	-4.2578	2.5373	0.93308	4.4151	1.1769
7.5339	1.9784	4.0221	-0.47312	-2.3232	4.4475	1.1934	2.9693	0.60949
5.7646	5.4797	6.5218	0.67888	0.011983	6.0799	0.9058	0.78622	0.49435
3.984	8.777	8.5786	0.539	1.8659	7.2345	0.33197	-1.5263	1.1818
2.7694	10.958	9.7016	-1.0364	2.5643	7.7727	-0.17236	-3.28	2.4893
2.4818	11.661	9.9032	-2.9579	2.3184	7.9388	0.094461	-3.6939	4.0011
3.1883	11.129	9.6436	-3.4697	2.0809	8.2695	1.8307	-2.3332	5.3186
4.4719	9.8829	9.3806	-1.5613	2.6784	9.1109	5.0107	0.34083	6.0947
5.4208	8.4131	9.1986	2.0191	4.0366	10.219	8.4981	2.9159	5.9899
4.9511	7.0161	8.7797	5.0714	5.1403	10.802	10.462	3.6744	4.6594
2.4101	5.8038	7.7079	5.4092	4.7805	10.01	9.4236	1.6311	1.9333
-1.8075	4.7601	5.8526	2.3693	2.4882	7.5678	5.2876	-2.7197	-1.822
-6.1069	3.7807	3.5395	-2.7332	-1.0548	4.1073	-0.36716	-7.468	-5.4748
-8.2692	2.7522	1.436	-7.4273	-4.3878	0.93506	-4.9911	-10.173	-7.4045
-6.6285	1.699	0.25125	-9.5443	-6.1225	-0.63371	-6.4407	-9.1738	-6.3474
-1.2188	0.94069	0.42609	-8.3064	-5.6353	-0.021557	-4.2239	-4.5661	-2.3043
5.9105	1.0399	1.9408	-4.5025	-3.2551	2.2675	0.20323	1.7515	3.1641
11.552	2.4535	4.302	0.097962	-0.018944	4.95	4.3342	7.0268	7.5597
13.007	5.1497	6.7691	3.6908	2.8368	6.76	6.1716	9.1152	8.7296
9.5959	8.4745	8.7081	5.2352	4.3914	7.2337	5.4467	7.6047	6.0537
3.0498	11.315	9.7717	4.7553	4.3206	6.8213	3.5492	3.902	0.7458
-3.5626	12.475	9.7853	3.0596	2.8561	6.244	2.2484	0.21813	-4.9513
-7.6653	11.098	8.5147	1.0485	0.47206	5.6484	2.1946	-1.8512	-9.1031
-8.4831	7.0588	5.6833	-0.91023	-2.4388	4.3878	2.4808	-2.1199	-10.983
-7.1122	1.086	1.2636	-3.1029	-5.6818	1.6147	1.5387	-1.5773	-11.099
-5.4624	-5.4118	-4.1501	-5.9696	-9.0673	-2.755	-1.3455	-1.4166	-10.474
-4.9251	-10.729	-9.232	-9.3954	-12.101	-7.5427	-5.2154	-2.1416	-9.8238
-5.6812	-13.364	-12.341	-12.418	-13.917	-10.829	-8.0678	-3.3634	-9.2229
-6.9786	-12.58	-12.37	-13.753	-13.699	-11.205	-8.4094	-4.3175	-8.3834
-7.9775	-8.9087	-9.5568	-12.817	-11.384	-8.8474	-6.4639	-4.6132	-7.1905
-8.4347	-4.2148	-5.6492	-10.298	-7.9895	-5.5743	-4.0476	-4.5417	-6.0023
-8.7248	-1.0177	-3.0813	-7.7962	-5.2128	-3.7424	-3.1802	-4.7166	-5.4513
-9.2335	-1.1193	-3.4944	-6.737	-4.4089	-4.6624	-4.5474	-5.3834	-5.8521
-9.7219	-4.3807	-6.6001	-7.4031	-5.6802	-7.7249	-7.0671	-6.0285	-6.7341
-9.2906	-8.637	-10.275	-8.9079	-7.864	-10.847	-8.8359	-5.6991	-7.0127
-7.0978	-11.044	-11.96	-10.021	-9.4329	-11.927	-8.6371	-3.8361	-5.8117
-3.2749	-10.007	-10.416	-10.122	-9.6016	-10.261	-6.8016	-0.91984	-3.3086
0.87834	-6.143	-6.4302	-9.4288	-8.6889	-6.7925	-4.6491	1.7815	-0.74606
3.7324	-1.5607	-1.9762	-8.4071	-7.491	-3.1258	-3.1205	3.2308	0.52898
4.5358	1.915	1.413	-7.0328	-6.334	-0.21796	-1.8675	3.5414	0.20077
3.9737	4.0529	3.6634	-4.7299	-4.7507	2.1104	0.29354	3.9279	-0.71645
3.5974	6.02	5.8126	-1.0521	-2.0615	4.5918	4.0643	5.6792	-0.69439
4.4734	8.8985	8.6543	3.4614	1.6407	7.4475	8.6589	8.9017	0.96674
6.18	12.298	11.648	7.087	5.0402	9.8802	12.09	12.112	3.4168
6.9721	14.3	13.054	7.7511	6.1953	10.538	12.507	13.078	4.7177
5.0833	12.883	11.242	4.4827	3.8868	8.5306	9.4914	10.41	3.2007
0.16746	7.5968	6.0522	-1.6582	-1.3582	4.1522	4.3109	4.6679	-1.3156
-6.1482	0.14199	-0.85533	-7.9474	-7.3517	-1.2154	-0.93986	-1.7779	-7.2105
-10.996	-6.5299	-6.8871	-11.502	-11.408	-5.8672	-4.5935	-6.06	-11.802
-11.894	-10.024	-10.026	-11.091	-11.947	-8.6029	-6.1125	-6.4917	-12.746
-8.2012	-9.8486	-9.8862	-7.8537	-9.3739	-9.1578	-5.9795	-3.4591	-9.3005
-1.5491	-7.4724	-7.7161	-4.4273	-5.6996	-8.1376	-5.1396	0.93308	-2.8176
4.9854	-5.1495	-5.4511	-3.2015	-3.2576	-6.6058	-4.4832	4.1453	3.8081
8.5149	-4.3883	-4.476	-4.8586	-3.3215	-5.5137	-4.5188	4.6203	7.592
7.8411	-5.1721	-4.9287	-8.181	-5.5348	-5.2484	-5.2301	2.5019	7.0175
3.9723	-6.334	-5.8834	-11.092	-8.3872	-5.475	-6.0559	-0.66966	2.8188
-0.59387	-6.652	-6.1798	-12.05	-10.275	-5.4106	-6.1256	-2.9888	-2.4986
-3.4255	-5.8122	-5.3264	-10.896	-10.467	-4.4723	-4.8397	-3.3131	-6.21
-3.5303	-4.4969	-3.83	-8.6919	-9.3546	-2.8913	-2.5291	-1.8	-6.9525
-1.6368	-3.571	-2.6679	-6.7686	-7.88	-1.6547	-0.4932	0.43534	-5.2342
0.60624	-3.1929	-2.4331	-5.8194	-6.7173	-1.8103	-0.30323	2.1234	-2.7033
1.7844	-2.7465	-2.9359	-5.7387	-5.9398	-3.6743	-2.7638	2.4971	-0.89403
1.4141	-1.6599	-3.5629	-6.1244	-5.3511	-6.5514	-7.2176	1.4988	-0.41942
-0.09973	-0.19633	-3.9092	-6.7981	-4.9674	-9.1192	-11.694	-0.36617	-0.97805
-1.9653	0.60837	-4.0449	-7.8283	-5.1119	-10.145	-13.855	-2.2944	-1.9152
-3.3959	-0.05553	-4.1612	-9.0705	-5.9485	-9.0484	-12.191	-3.3526	-2.6374
-3.7646	-1.7645	-4.0504	-9.8371	-6.9662	-6.0557	-6.8623	-2.7548	-2.6647
-2.7983	-3.0163	-3.159	-9.2626	-7.163	-2.0469	0.30674	-0.33134	-1.695
-0.86728	-2.5014	-1.2706	-7.1061	-5.867	1.6709	6.6025	3.1058	0.14201
0.92046	-0.40644	0.85335	-4.2833	-3.5019	3.6797	9.5744	5.8726	2.0732
1.1544	1.4654	1.6291	-2.5381	-1.5618	2.9125	8.0547	6.2088	2.8807
-0.93989	1.0354	-0.2476	-3.2897	-1.6093	-0.73435	2.705	3.4253	1.6671
-4.7075	-2.2621	-4.5425	-6.4497	-4.0204	-6.0063	-4.1542	-1.3606	-1.356
-8.1688	-6.724	-9.1822	-10.16	-7.4653	-10.599	-9.4823	-5.5826	-4.7386
-9.1673	-9.4271	-11.403	-11.85	-9.6827	-12.266	-10.909	-6.6549	-6.6062
-6.9142	-8.4537	-9.7299	-10.05	-9.1419	-10.22	-7.98	-3.6677	-5.9981
-2.6762	-4.4865	-5.2141	-5.5609	-6.238	-5.7923	-2.4575	1.8924	-3.5911
1.0843	-0.39857	-0.81359	-1.043	-3.0393	-1.6456	2.6881	7.0137	-1.1339
2.5274	0.92006	0.71586	0.74101	-1.7648	-0.040196	4.973	9.1005	-0.024458
1.8247	-1.1849	-1.1522	-1.1917	-3.1325	-1.3333	3.823	7.6929	-0.16109
1.0437	-4.5469	-4.29	-5.2824	-5.769	-3.7751	0.86193	4.7955	0.0070882
2.4484	-5.7685	-5.4705	-8.3634	-7.1635	-4.7871	-1.2009	3.4355	2.0841
6.5242	-2.7992	-2.7481	-7.7033	-5.4787	-2.774	-0.29832	5.4726	6.1312
11.381	3.5014	3.1212	-2.832	-0.87135	1.818	3.7305	10.233	10.344
14.088	10.031	9.2884	4.1056	4.6476	6.9329	9.147	14.968	12.389
12.869	13.703	12.86	9.7082	8.607	10.362	13.481	16.794	11.241
8.4238	13.549	12.81	11.492	9.6957	11.106	15	14.658	8.0053
3.3857	11.11	10.4	9.3957	8.4422	9.7421	13.54	9.934	5.0172
0.39108	9.0099	8.0004	5.6553	6.5743	7.7581	10.395	5.3791	3.9694
0.37152	8.9764	7.3866	3.2451	5.7104	6.5626	7.5558	3.3486	4.7149
2.3443	10.916	8.8409	4.0581	6.4332	6.8593	6.76	4.5976	5.708
4.6638	13.516	11.466	8.0333	8.3263	8.5675	8.693	8.278	5.6167
6.4914	15.564	14.148	13.532	10.632	11.095	12.683	12.817	4.6217
8.2028	16.8	16.284	18.458	12.815	13.662	17.055	16.863	4.2324
10.511	17.7	17.792	21.284	14.621	15.556	19.997	19.642	5.8388
13.29	18.639	18.686	21.447	15.79	16.302	20.459	20.767	9.3118
15.305	19.314	18.742	19.208	15.883	15.76	18.536	19.99	12.877
15.16	18.924	17.612	15.365	14.532	14.149	15.245	17.333	14.422
12.651	16.887	15.22	11.033	11.883	11.927	11.876	13.468	13.147
9.2012	13.373	11.97	7.3798	8.6859	9.5486	9.3114	9.7695	10.105
7.0526	9.3131	8.6718	5.3358	5.9886	7.3811	7.8907	7.862	7.4212
7.7989	5.9544	6.2403	5.3333	4.6626	5.7645	7.6222	8.7572	6.8691
11.319	4.3902	5.4084	7.1986	5.0969	5.1023	8.4246	12.165	8.8344
15.789	5.2354	6.5124	10.252	7.1424	5.7404	10.077	16.473	12.197
18.719	8.4119	9.3203	13.538	10.2	7.6534	12.025	19.493	15.055
18.364	13.027	12.964	16.073	13.32	10.214	13.417	19.636	15.776
14.671	17.465	16.111	17.15	15.446	12.364	13.592	16.839	13.83
9.3317	19.968	17.539	16.737	15.932	13.252	12.742	12.682	10.126
4.9565	19.675	16.934	15.698	15.098	12.912	12.095	9.6158	6.6879
3.7926	17.39	15.301	15.517	14.298	12.372	13.207	9.6469	5.7179
6.5774	15.342	14.5	17.434	15.166	12.987	16.78	13.201	8.3784
12.035	15.777	15.99	21.463	18.366	15.357	21.837	18.788	13.851
17.375	19.204	19.596	26	22.75	18.674	26.048	23.678	19.44
19.774	23.791	23.402	28.599	25.835	21.145	27.174	25.406	21.988
18.068	26.527	25.031	27.55	25.43	21.325	24.721	23.236	19.883
13.556	25.403	23.414	23.157	21.313	19.307	20.497	18.648	14.298
9.2183	20.946	19.614	17.699	15.61	16.678	17.381	14.401	8.6331
7.8046	15.85	16.023	13.978	11.482	15.255	17.211	12.756	6.387
10.203	13.154	14.719	13.667	11.172	15.767	19.582	14.232	9.0617
15.234	14.433	16.307	16.59	14.856	17.575	22.476	17.709	15.548
20.803	19.166	19.97	21.246	20.875	19.554	24.135	21.603	23.215
25.289	25.343	24.278	25.911	26.906	21.103	24.426	24.966	29.559
28.093	30.534	27.872	29.367	31.051	22.307	24.558	27.638	33.215
29.238	32.845	29.718	30.974	32.337	23.304	25.601	29.631	33.97
28.732	31.494	29.154	30.505	30.751	23.683	27.286	30.551	32.245
26.486	27.094	26.176	28.199	27.141	22.719	28.23	29.781	28.761
22.829	21.594	21.839	25.011	23.053	20.299	27.361	27.269	24.541
18.9	17.535	18.123	22.534	20.266	17.496	25.104	24.057	20.846
16.272	16.808	16.983	22.309	20.008	16.082	23.245	21.894	18.741
16.028	19.673	19.192	24.931	22.342	17.304	23.615	22.173	18.587
18.149	24.766	23.891	29.61	26.202	20.974	26.731	25.084	20.012
21.754	30.176	29.298	34.684	30.161	25.68	31.518	29.662	22.394
25.791	34.644	33.92	38.655	33.279	29.862	36.165	34.437	25.288
29.432	37.912	37.22	40.893	35.354	32.74	39.228	38.054	28.279
31.885	40.076	39.265	41.556	36.453	34.351	40.179	39.523	30.486
32.187	40.805	40.006	41.046	36.385	34.985	39.353	38.327	30.49
29.625	39.476	39.152	39.729	34.847	34.799	37.649	34.731	27.227
24.72	36.237	36.877	38.181	32.206	34.027	36.265	30.124	21.359
19.727	32.708	34.42	37.433	29.951	33.335	36.33	26.79	15.706
17.668	31.222	33.584	38.567	29.966	33.619	38.333	26.755	13.789
20.297	32.986	35.295	41.728	33.007	35.218	41.627	30.36	17.385
26.546	36.793	38.52	45.542	37.743	37.313	44.539	35.69	24.996
32.772	39.452	40.551	47.598	41.274	38.101	45.104	39.444	32.446
34.871	37.812	38.669	45.87	40.896	35.816	42.052	38.786	35.353
30.911	31.063	32.12	40.099	35.943	30.022	35.553	33.053	31.879
22.425	21.516	22.904	32.117	28.294	22.201	27.301	24.206	23.81
13.417	13.283	14.74	24.847	21.221	15.165	19.889	15.751	15.296
7.8781	9.8137	10.92	20.756	17.481	11.566	15.706	10.86	10.233
7.5142	11.887	12.4	20.715	17.886	12.374	15.805	10.825	10.079
11.17	17.407	17.451	23.886	21.219	16.411	19.449	14.683	13.48
16.002	22.902	22.898	28.365	25.231	21.168	24.521	19.972	17.602
19.393	25.644	26.055	32.124	27.938	24.311	28.628	24.118	20.064
20.316	25.052	26.127	33.836	28.505	24.948	30.327	25.672	20.176
19.43	22.662	24.337	33.346	27.385	23.914	29.79	24.801	18.83
18.18	20.898	22.887	31.664	25.837	22.998	28.492	22.906	17.454
17.769	21.552	23.528	30.448	25.196	23.716	28.191	21.717	16.988
18.604	24.797	26.561	31.1	26.17	26.37	29.799	22.353	17.484
20.294	29.182	30.74	33.84	28.43	29.918	32.831	24.759	18.327
22.053	32.595	34.109	37.499	30.815	32.689	35.805	27.849	18.819
23.195	33.59	35.232	40.298	32.12	33.463	37.286	30.254	18.692
23.44	32.171	33.992	41.046	31.894	32.181	36.822	31.136	18.214
22.94	29.583	31.477	39.888	30.713	29.84	35.114	30.551	17.945
22.085	27.334	29.119	38.029	29.726	27.747	33.39	29.148	18.363
21.218	26.151	27.728	36.723	29.779	26.691	32.528	27.561	19.574
20.435	25.581	27.047	36.291	30.758	26.527	32.538	25.972	21.221
19.591	24.528	26.124	35.995	31.657	26.397	32.674	24.22	22.64
18.535	22.268	24.189	34.818	31.354	25.403	32.085	22.288	23.215
17.333	19.145	21.347	32.437	29.479	23.279	30.48	20.608	22.719
16.165	16.28	18.447	29.484	26.626	20.482	28.233	19.755	21.321
15.053	14.6	16.322	26.986	23.843	17.752	25.969	19.839	19.366
13.736	14.076	15.119	25.528	21.885	15.591	24.067	20.166	17.153
11.857	13.764	14.262	24.788	20.746	14.078	22.505	19.575	14.862
9.4037	12.67	13.103	23.897	19.854	13.1	21.132	17.326	12.669
6.959	10.631	11.576	22.272	18.687	12.646	19.963	13.786	10.857
5.394	8.4361	10.254	20.132	17.221	12.791	19.168	10.252	9.7012
5.1323	7.1173	9.7602	18.27	15.834	13.421	18.767	7.9994	9.141
5.624	7.076	10.128	17.392	14.878	14.065	18.463	7.3744	8.5695
5.5788	7.8043	10.721	17.604	14.349	14.104	17.859	7.6658	7.0928
3.8695	8.3415	10.745	18.419	13.942	13.222	16.834	7.7659	4.1646
0.42671	8.048	9.8803	19.207	13.409	11.685	15.693	7.0188	0.14145
-3.5453	7.0945	8.5582	19.679	12.891	10.226	14.984	5.6613	-3.6658
-6.2535	6.2767	7.6335	19.99	12.861	9.5827	15.117	4.5634	-5.6171
-6.4978	6.274	7.6563	20.364	13.645	9.9433	16.001	4.4821	-4.7671
-4.5703	6.9214	8.2765	20.63	14.914	10.66	16.926	5.3752	-1.6438
-2.1935	7.1217	8.2995	20.15	15.676	10.52	16.832	6.2757	1.8693
-1.4845	5.5753	6.4635	18.251	14.904	8.504	14.905	5.8472	3.6216
-3.5468	1.8703	2.4618	14.914	12.406	4.575	11.212	3.3632	2.6172
-7.6579	-2.94	-2.5774	11.122	9.2191	-0.075183	6.9159	-0.58412	-0.26301
-11.718	-6.9057	-6.686	8.4343	7.0075	-3.6658	3.716	-4.2937	-2.9272
-13.709	-8.5479	-8.3822	7.9236	6.8093	-4.985	2.7958	-6.0352	-3.6982
-13.093	-7.9441	-7.7233	9.3197	8.1482	-4.2342	3.9881	-5.2326	-2.6124
-11.112	-6.6592	-6.2626	11.068	9.2971	-2.905	5.8135	-2.8828	-1.3262
-9.8355	-6.5595	-5.921	11.327	8.537	-2.738	6.4183	-0.9262	-1.7625
-10.705	-8.4498	-7.6307	9.2541	5.4734	-4.5286	4.7579	-1.0119	-4.614
-13.635	-11.616	-10.788	5.6254	1.3803	-7.6496	1.2046	-3.5482	-8.8623
-17.226	-14.533	-13.84	2.3063	-1.6978	-10.58	-2.7772	-7.5951	-12.588
-19.884	-16.147	-15.545	0.89013	-2.4515	-12.058	-5.6776	-11.642	-14.418
-20.954	-16.629	-15.857	1.5468	-1.2449	-11.962	-6.8876	-14.573	-14.443
-20.97	-16.993	-15.747	3.0373	0.26667	-11.248	-6.8374	-16.059	-13.943
-21.05	-18.094	-16.276	3.7771	0.42726	-11.138	-6.458	-16.37	-14.334
-21.93	-19.835	-17.687	3.0976	-1.2085	-12.192	-6.4304	-15.889	-16.153
-23.388	-21.268	-19.257	1.6886	-3.6479	-13.955	-6.7883	-14.816	-18.752
-24.418	-21.388	-19.9	0.92309	-5.2873	-15.341	-7.0411	-13.197	-20.776
-23.978	-19.896	-18.98	1.7235	-5.0679	-15.381	-6.615	-11.141	-21.028
-21.82	-17.453	-16.801	3.8482	-3.1714	-13.922	-5.3682	-8.9973	-19.268
-18.901	-15.411	-14.593	5.9878	-0.9307	-11.892	-3.9147	-7.431	-16.521
-16.956	-15.226	-13.955	6.5481	-0.054427	-10.879	-3.4248	-7.2542	-14.585
-17.306	-17.665	-15.908	4.6731	-1.5587	-12.106	-4.8663	-8.9392	-14.845
-19.741	-22.237	-20.088	0.84941	-5.0758	-15.454	-8.1737	-12.117	-17.197
-22.387	-27.201	-24.683	-3.2653	-8.9698	-19.276	-11.978	-15.475	-19.92
-22.846	-30.299	-27.296	-5.6887	-11.223	-21.27	-14.248	-17.288	-20.749
-19.849	-29.927	-26.306	-5.1778	-10.575	-19.92	-13.497	-16.354	-18.423
-14.191	-26.04	-21.86	-1.8867	-7.1949	-15.478	-9.7125	-12.751	-13.513
-8.217	-20.175	-15.762	2.8216	-2.4552	-9.7567	-4.3121	-7.8173	-7.9746
-4.3618	-14.658	-10.455	7.1175	1.874	-5.0326	0.66576	-3.4953	-3.8749
-3.8563	-11.499	-7.825	9.4966	4.4283	-2.8785	3.5244	-1.4474	-2.3234
-6.4287	-11.619	-8.5162	9.2034	4.5752	-3.6738	3.4534	-2.4208	-3.3113
-11.013	-14.775	-12.082	6.1834	2.2467	-6.9366	0.47063	-6.171	-6.3362
-16.544	-19.977	-17.527	0.91978	-2.2466	-11.896	-4.8524	-11.734	-10.906
-22.166	-25.994	-23.74	-5.612	-8.1634	-17.744	-11.53	-17.785	-16.433
-26.896	-31.555	-29.52	-11.917	-14.154	-23.445	-18.114	-22.892	-21.774
-29.399	-35.27	-33.399	-16.146	-18.364	-27.483	-22.765	-25.719	-25.175
-28.473	-35.757	-33.842	-16.72	-19.141	-28.183	-23.793	-25.374	-25.132
-23.949	-32.177	-29.953	-13.167	-16.002	-24.599	-20.51	-21.788	-21.526
-17.155	-24.92	-22.243	-6.5437	-10.109	-17.32	-13.755	-15.856	-16.028
-10.402	-15.828	-12.772	0.9715	-3.7644	-8.5121	-5.7108	-9.1873	-11.246
-5.8649	-7.6716	-4.4866	7.0058	0.70352	-1.105	0.91611	-3.5872	-9.258
-4.642	-3.0701	-0.030915	9.8336	1.9438	2.4566	3.9383	-0.56219	-10.542
-6.4837	-3.3401	-0.63424	8.8024	-0.053389	1.2305	2.4885	-0.88036	-13.946
-10.157	-7.9246	-5.6307	4.3466	-4.2632	-3.9299	-2.7111	-4.2693	-17.564
-14.096	-14.716	-12.835	-2.207	-9.2307	-10.863	-9.6702	-9.4046	-19.844
-16.914	-21.014	-19.483	-8.9118	-13.54	-17.011	-15.847	-14.26	-20.166
-17.723	-24.691	-23.368	-13.759	-16.114	-20.417	-19.137	-16.912	-18.734
-16.351	-24.964	-23.654	-15.431	-16.429	-20.412	-18.745	-16.465	-16.151
-13.437	-22.479	-21.017	-13.885	-14.653	-17.731	-15.506	-13.539	-13.13
-10.227	-18.765	-17.126	-10.327	-11.585	-14.016	-11.383	-9.9134	-10.359
-7.9354	-15.379	-13.699	-6.4746	-8.2829	-10.912	-8.3235	-7.4237	-8.3222
-6.9835	-13.194	-11.647	-3.5842	-5.5565	-9.2084	-7.1372	-6.8053	-7.069
-6.7168	-12.134	-10.75	-1.9156	-3.6518	-8.5289	-7.1316	-7.3177	-6.1249
-5.9398	-11.439	-10.034	-0.95511	-2.3301	-7.7988	-6.8415	-7.472	-4.8056
-3.9909	-10.381	-8.6917	-0.17286	-1.324	-6.252	-5.4141	-6.3814	-2.8921
-1.4819	-8.8952	-6.8358	0.34482	-0.75694	-4.2281	-3.5301	-4.6033	-1.0607
-0.067099	-7.7283	-5.5525	-0.12098	-1.1886	-3.0908	-3.0413	-3.7994	-0.64447
-1.3729	-7.9621	-6.1817	-2.3274	-3.2234	-4.3056	-5.589	-5.4844	-2.8151
-5.8705	-10.268	-9.356	-6.3493	-6.9926	-8.3509	-11.272	-9.8432	-7.7881
-12.448	-14.339	-14.417	-11.28	-11.842	-14.188	-18.335	-15.512	-14.528
-18.896	-18.844	-19.576	-15.544	-16.439	-19.652	-24.067	-20.348	-21.109
-22.901	-21.921	-22.687	-17.584	-19.241	-22.481	-26.21	-22.533	-25.458
-23.065	-22.093	-22.315	-16.629	-19.206	-21.448	-24.055	-21.395	-26.191
-19.45	-19.113	-18.514	-13.118	-16.373	-16.982	-18.667	-17.542	-23.178
-13.552	-14.334	-12.994	-8.6115	-12.025	-11.09	-12.354	-12.502	-17.674
-7.7382	-10.245	-8.4679	-5.1485	-8.2457	-6.5348	-7.7025	-8.1068	-11.941
-4.3658	-9.3115	-7.4328	-4.3782	-7.006	-5.6398	-6.5918	-5.8814	-8.4215
-4.8003	-12.664	-10.937	-6.8653	-9.2007	-9.2367	-9.5367	-6.5535	-8.6107
-8.7444	-19.393	-17.985	-11.909	-14.173	-16.243	-15.551	-9.8052	-12.229
-14.308	-26.909	-25.93	-17.888	-20.012	-24.087	-22.554	-14.393	-17.29
-18.975	-32.219	-31.719	-22.942	-24.475	-29.849	-28.193	-18.698	-21.182
-20.969	-33.424	-33.359	-25.709	-26.057	-31.587	-30.776	-21.459	-22.15
-20.132	-30.604	-30.813	-25.802	-24.636	-29.163	-29.88	-22.262	-20.204
-17.739	-25.554	-25.806	-23.842	-21.34	-24.146	-26.37	-21.509	-16.819
-15.476	-20.667	-20.772	-21.068	-17.827	-18.89	-21.873	-19.982	-13.802
-14.358	-17.642	-17.558	-18.701	-15.397	-15.355	-18.049	-18.35	-12.185
-14.275	-16.802	-16.669	-17.408	-14.474	-14.316	-16.022	-16.966	-11.875
-14.384	-17.288	-17.342	-17.158	-14.673	-15.264	-16.077	-15.93	-12.112
-13.981	-17.908	-18.329	-17.481	-15.319	-16.983	-17.737	-15.304	-12.318
-13.119	-17.995	-18.78	-17.872	-15.947	-18.361	-20.049	-15.193	-12.551
-12.484	-17.658	-18.605	-18.049	-16.438	-18.876	-21.934	-15.592	-13.231
-12.661	-17.32	-18.152	-17.941	-16.775	-18.546	-22.498	-16.182	-14.432
-13.441	-17.035	-17.583	-17.534	-16.769	-17.545	-21.291	-16.308	-15.454
-13.774	-16.191	-16.506	-16.717	-16.031	-15.858	-18.428	-15.254	-15.162
-12.541	-13.983	-14.312	-15.351	-14.307	-13.405	-14.631	-12.737	-12.904
-9.5331	-10.28	-10.928	-13.505	-11.851	-10.463	-11.101	-9.2793	-9.2208
-5.7701	-6.0602	-7.2205	-11.586	-9.4275	-7.8227	-9.0264	-6.0561	-5.6239
-2.8085	-2.8964	-4.5434	-10.17	-7.8317	-6.3476	-8.8728	-4.2099	-3.4814
-1.6683	-1.954	-3.8417	-9.7081	-7.3654	-6.3395	-10.056	-4.194	-3.0061
-2.2167	-3.2812	-5.041	-10.329	-7.7405	-7.2861	-11.325	-5.5958	-3.2163
-3.4448	-5.9285	-7.2059	-11.833	-8.4534	-8.2693	-11.665	-7.5258	-2.9136
-4.4141	-8.7399	-9.3311	-13.879	-9.2935	-8.7622	-11.146	-9.3316	-1.866
-5.1095	-11.158	-11.105	-16.248	-10.589	-9.1378	-10.973	-11.039	-1.2227
-6.3463	-13.288	-12.894	-18.855	-12.808	-10.297	-12.519	-13.103	-2.564
-8.7966	-15.354	-15.068	-21.556	-15.91	-12.718	-16.066	-15.727	-6.3602
-12.091	-17.151	-17.346	-23.92	-19.063	-15.772	-20.295	-18.369	-11.269
-14.832	-18.007	-18.768	-25.224	-20.997	-17.949	-23.005	-19.917	-14.922
-15.587	-17.29	-18.374	-24.814	-20.824	-17.885	-22.587	-19.45	-15.626
-13.962	-14.911	-15.932	-22.566	-18.651	-15.345	-19.091	-16.88	-13.533
-10.954	-11.557	-12.282	-19.207	-15.642	-11.527	-14.267	-13.091	-10.502
-8.3077	-8.4227	-8.9569	-16.13	-13.409	-8.3952	-10.486	-9.4563	-8.7501
-7.3509	-6.5616	-7.2816	-14.634	-13.022	-7.4232	-9.2433	-7.0568	-9.3076
-8.1633	-6.3184	-7.5911	-15.13	-14.324	-8.6743	-10.319	-6.1911	-11.358
-9.6848	-7.1967	-9.1013	-16.898	-16.059	-10.835	-12.115	-6.4453	-12.92
-10.564	-8.1822	-10.428	-18.522	-16.662	-12.087	-12.801	-7.15	-12.293
-10.074	-8.3327	-10.437	-18.767	-15.251	-11.266	-11.53	-7.8395	-9.216
-8.5492	-7.3669	-8.9609	-17.411	-12.252	-8.6251	-8.9787	-8.4846	-5.0675
-6.9765	-5.7484	-6.7885	-15.364	-9.1521	-5.5497	-6.7287	-9.2466	-1.8947
-6.1251	-4.2589	-5.0036	-13.968	-7.5186	-3.5338	-6.0217	-10.041	-1.0062
-6.0024	-3.4852	-4.2807	-14.035	-7.9955	-3.2515	-6.9505	-10.446	-2.1932
-6.0465	-3.5999	-4.6543	-15.348	-9.9932	-4.3894	-8.6344	-10.042	-4.1094
-5.7429	-4.4481	-5.7568	-16.885	-12.175	-6.1717	-10.109	-8.8596	-5.3589
-5.101	-5.7583	-7.1933	-17.632	-13.422	-8.0046	-11.109	-7.5112	-5.4827
-4.6586	-7.2762	-8.7321	-17.384	-13.606	-9.7297	-12.134	-6.8679	-5.192
-4.9471	-8.6451	-10.123	-16.858	-13.511	-11.299	-13.713	-7.4164	-5.6054
-5.9353	-9.3434	-10.913	-17.044	-14.061	-12.371	-15.632	-8.8193	-7.1959
-6.8649	-8.8722	-10.561	-18.278	-15.426	-12.323	-16.808	-9.9853	-9.217
-6.7238	-7.2076	-8.9399	-19.879	-16.841	-10.853	-16.148	-9.7329	-10.175
-5.0253	-5.0179	-6.6708	-20.651	-17.216	-8.5153	-13.587	-7.6329	-8.9607
-2.2752	-3.3526	-4.8935	-19.822	-16.021	-6.5973	-10.416	-4.399	-5.7758
0.23173	-3.0083	-4.5832	-17.732	-13.798	-6.3475	-8.5791	-1.5765	-2.1666
1.0633	-4.1232	-6.0018	-15.795	-11.956	-8.185	-9.4852	-0.76066	-0.20149
-0.61945	-6.2398	-8.6352	-15.653	-11.926	-11.442	-13.106	-2.7781	-1.274
-4.548	-8.6621	-11.569	-18.052	-14.175	-14.808	-17.99	-7.2025	-5.185
-9.4419	-10.923	-14.093	-22.34	-17.917	-17.21	-22.261	-12.592	-10.262
-13.643	-13.001	-16.061	-26.883	-21.663	-18.445	-24.802	-17.262	-14.401
-15.967	-15.2	-17.833	-30.09	-24.205	-19.187	-25.859	-20.147	-16.361
-16.265	-17.769	-19.851	-31.348	-25.309	-20.354	-26.59	-21.207	-16.371
-15.296	-20.442	-22.082	-31.176	-25.557	-22.253	-27.914	-21.122	-15.597
-14.064	-22.331	-23.801	-30.6	-25.635	-24.186	-29.61	-20.592	-15.052
-13.142	-22.355	-23.951	-30.288	-25.69	-24.827	-30.398	-19.829	-14.848
-12.48	-20.056	-21.943	-30.161	-25.332	-23.222	-29.04	-18.676	-14.398
-11.75	-16.138	-18.263	-29.673	-24.156	-19.611	-25.492	-17.083	-13.217
-10.845	-12.266	-14.396	-28.493	-22.31	-15.461	-21.174	-15.448	-11.536
-10.005	-10.13	-12.001	-26.942	-20.523	-12.592	-18.071	-14.441	-10.109
-9.5364	-10.416	-11.905	-25.838	-19.615	-12.063	-17.441	-14.484	-9.4968
-9.3736	-12.33	-13.546	-25.82	-19.826	-13.515	-19.039	-15.341	-9.4793
-8.8608	-14.022	-15.24	-26.663	-20.503	-15.379	-21.311	-16.085	-9.0935
-7.0484	-13.665	-15.145	-27.239	-20.457	-15.829	-22.382	-15.569	-7.3075
-3.4291	-10.531	-12.356	-26.302	-18.801	-13.859	-21.177	-13.169	-3.8432
1.4294	-5.415	-7.4606	-23.467	-15.634	-9.8452	-17.943	-9.2931	0.45918
5.9339	-0.15598	-2.2125	-19.577	-12.05	-5.3004	-13.985	-5.2434	4.0095
8.147	3.2321	1.295	-16.294	-9.603	-2.1485	-11.049	-2.658	5.1869
6.7885	3.431	1.574	-15.185	-9.51	-1.8562	-10.584	-2.7635	3.1105
2.08	0.41787	-1.5255	-16.819	-11.963	-4.6957	-13.053	-5.7159	-1.7818
-4.0984	-4.407	-6.5911	-20.402	-15.892	-9.4272	-17.525	-10.388	-7.6425
-9.002	-8.7292	-11.17	-24.179	-19.383	-13.717	-21.935	-14.843	-11.874
-10.495	-10.447	-12.988	-26.393	-20.681	-15.296	-24.103	-17.352	-12.481
-8.2731	-8.8265	-11.218	-26.231	-19.181	-13.27	-23.008	-17.339	-9.2752
-4.0062	-4.9647	-7.0157	-24.183	-15.776	-8.7553	-19.484	-15.626	-4.0605
-0.31193	-1.2106	-2.917	-21.665	-12.344	-4.3559	-15.794	-13.801	0.37106
0.81224	0.16542	-1.3988	-20.159	-10.67	-2.6877	-14.234	-13.14	1.8933
-0.94237	-1.7911	-3.494	-20.416	-11.481	-4.8524	-15.71	-13.863	0.2061
-4.3215	-6.3273	-8.3308	-22.202	-14.218	-9.8678	-19.283	-15.253	-3.2913
-7.5265	-11.536	-13.756	-24.586	-17.517	-15.336	-22.91	-16.366	-6.6274
-9.3642	-15.487	-17.617	-26.546	-20.082	-18.892	-24.817	-16.763	-8.5763
-9.7722	-17.223	-18.911	-27.527	-21.358	-19.537	-24.609	-16.742	-9.2316
-9.4514	-17.005	-18.077	-27.604	-21.595	-17.982	-23.304	-16.916	-9.4784
-9.0284	-15.792	-16.383	-27.238	-21.384	-15.887	-22.361	-17.512	-9.935
-8.5585	-14.51	-15.009	-26.907	-21.146	-14.696	-22.596	-18.122	-10.353
-7.7479	-13.635	-14.497	-26.924	-20.962	-14.905	-23.815	-18.15	-9.943
-6.5033	-13.213	-14.734	-27.365	-20.693	-16.053	-25.222	-17.478	-8.2075
-5.2076	-13.095	-15.271	-28.023	-20.178	-17.24	-26.08	-16.651	-5.522
-4.445	-13.07	-15.612	-28.443	-19.355	-17.684	-26.098	-16.414	-2.9796
-4.5656	-12.887	-15.384	-28.148	-18.304	-17.054	-25.417	-17.084	-1.7365
-5.5502	-12.312	-14.446	-27.003	-17.271	-15.516	-24.367	-18.366	-2.4175
-7.3067	-11.348	-13.064	-25.464	-16.653	-13.674	-23.34	-19.774	-4.9736
-9.9558	-10.39	-11.913	-24.4	-16.847	-12.365	-22.765	-21.171	-8.9001
-13.665	-10.078	-11.776	-24.525	-17.994	-12.305	-22.98	-22.781	-13.48
-18.02	-10.774	-12.952	-25.787	-19.756	-13.628	-23.91	-24.574	-17.783
-21.65	-12.134	-14.849	-27.265	-21.357	-15.645	-24.884	-25.753	-20.682
-22.743	-13.206	-16.24	-27.72	-21.958	-17.152	-24.909	-25.041	-21.16
-20.298	-13.164	-16.133	-26.48	-21.19	-17.225	-23.4	-21.763	-18.929
-15.239	-12.169	-14.717	-24.085	-19.548	-16.004	-20.857	-16.852	-14.963
-10.231	-11.513	-13.47	-22.134	-18.241	-14.771	-18.793	-12.706	-11.216
-8.0644	-12.709	-14.148	-22.288	-18.451	-15.073	-18.771	-11.709	-9.4932
-9.7037	-16.159	-17.316	-25.053	-20.439	-17.46	-21.169	-14.487	-10.207
-13.657	-20.577	-21.731	-29.295	-23.239	-20.947	-24.815	-19.404	-12.132
-17.132	-23.686	-25.056	-32.845	-25.17	-23.622	-27.733	-23.685	-13.333
-18.005	-23.695	-25.405	-33.766	-24.855	-23.923	-28.403	-25.234	-12.547
-16.124	-20.537	-22.606	-31.534	-22.137	-21.679	-26.649	-23.794	-10.023
-13.05	-15.924	-18.274	-27.395	-18.298	-18.184	-23.602	-20.728	-7.2067
-10.744	-12.268	-14.753	-23.689	-15.392	-15.351	-20.933	-17.884	-5.7049
[truncated: 21,040 more rows]

## Sheet: user1-stimulus2
2.5905	8.8046	9.6162	14.181	12.121	10.378	11.194	4.298	4.0718
1.2455	5.0516	5.7147	11.742	9.4308	6.3165	7.7825	3.2831	2.4325
0.06131	2.5532	3.1442	8.8504	6.9277	3.8809	5.6559	2.1089	1.3621
-0.28151	2.7844	3.3504	6.9963	5.9242	4.3475	5.8841	1.4841	1.4552
0.13815	5.5644	5.9695	7.0791	6.7921	6.935	7.7562	1.6908	2.3155
0.52964	9.016	8.9667	8.6758	8.6063	9.3179	9.3318	2.382	2.8448
-0.10115	10.619	9.8629	10.095	9.6236	9.1813	8.8085	2.7203	2.0521
-2.3013	8.7325	7.2647	9.3432	8.3581	5.7143	5.6794	1.8184	-0.22671
-5.794	3.6274	1.7421	5.4801	4.5778	0.091796	0.95334	-0.74206	-3.2424
-9.54	-2.5709	-4.4183	-0.51114	-0.39043	-5.2117	-3.4519	-4.5136	-5.8085
-12.158	-6.9538	-8.3755	-6.0286	-4.2803	-7.7443	-5.667	-8.1765	-6.9245
-12.558	-7.3932	-8.234	-8.3092	-5.157	-6.3311	-4.7265	-10.099	-6.2211
-10.494	-3.7799	-4.1102	-6.1375	-2.5916	-1.6575	-0.98777	-9.2338	-4.0683
-6.7569	1.8366	1.8603	-0.64369	2.0132	4.06	3.9812	-5.8113	-1.4104
-2.8152	6.4218	6.706	5.3589	6.2048	8.2341	8.103	-1.3055	0.62192
0.016698	7.8528	8.4105	9.0867	7.9651	9.3664	9.8858	2.4383	1.3179
1.3569	6.2799	7.1411	9.403	6.9355	7.8947	9.2584	4.3332	0.87587
1.8465	3.9063	4.9853	7.2797	4.5273	5.7886	7.5355	4.5949	0.31107
2.4284	3.2432	4.2956	4.811	2.7699	5.0736	6.4006	4.2693	0.66044
3.4	5.1522	5.8665	3.543	2.7344	6.3229	6.6272	4.2066	2.053
4.0979	8.2129	8.3839	3.4136	3.7785	8.3151	7.5764	4.358	3.5015
3.4907	9.8794	9.5403	3.1383	4.2249	9.0816	7.8458	3.9693	3.6421
1.1737	8.4686	7.8686	1.555	2.8672	7.4649	6.4963	2.4279	1.9087
-2.0613	4.4207	3.8684	-1.2478	0.04533	3.9936	3.8401	-0.031153	-0.83466
-4.6465	-0.10407	-0.43625	-3.9797	-2.6175	0.39009	1.1223	-2.3932	-2.8287
-5.3365	-2.8605	-3.0366	-5.2633	-3.5632	-1.7742	-0.51768	-3.6074	-2.7426
-4.1583	-3.1028	-3.3438	-4.7787	-2.5928	-2.1687	-0.89106	-3.3844	-0.80671
-2.4352	-1.9549	-2.43	-3.4711	-1.014	-1.7394	-0.7309	-2.3923	1.2431
-1.7766	-1.3269	-1.9747	-2.6654	-0.49564	-1.7374	-0.90805	-1.7027	1.4932
-2.8442	-2.344	-2.8787	-2.9688	-1.6592	-2.6487	-1.6503	-1.9735	-0.58384
-4.8375	-4.5327	-4.6456	-3.945	-3.6178	-3.8794	-2.3973	-2.9887	-3.5659
-6.0912	-6.3073	-5.9155	-4.7015	-4.779	-4.3685	-2.3695	-3.8802	-5.0411
-5.3592	-6.3066	-5.6546	-4.7841	-4.2017	-3.5683	-1.3573	-3.8711	-3.4288
-2.7573	-4.4573	-3.9813	-4.5323	-2.3332	-1.9298	0.01711	-2.8911	0.79121
0.29084	-2.0109	-2.0758	-4.6471	-0.59921	-0.61919	0.69183	-1.6079	5.3262
2.0548	-0.59237	-1.2988	-5.4575	-0.24958	-0.69948	-0.094267	-0.90082	7.6424
1.6978	-1.0053	-2.183	-6.5515	-1.406	-2.349	-2.2312	-1.2078	6.6894
-0.23341	-2.714	-4.0678	-7.0918	-3.0328	-4.6847	-4.7385	-2.2704	3.5189
-2.3549	-4.3491	-5.6153	-6.507	-3.7673	-6.2931	-6.3002	-3.4392	0.417
-3.5414	-4.7585	-5.7636	-4.913	-2.9015	-6.0972	-5.9655	-4.1915	-0.76419
-3.6493	-3.7134	-4.3535	-2.9926	-0.77601	-3.9395	-3.5651	-4.4031	0.27369
-3.3318	-1.7635	-1.9982	-1.4459	1.6296	-0.53958	0.30732	-4.189	2.4171
-3.2931	0.39823	0.47953	-0.51004	3.4362	2.9405	4.527	-3.6144	4.1548
-3.6595	2.3967	2.5102	0.090144	4.3546	5.4195	7.8141	-2.6014	4.6309
-3.9813	4.0773	3.8014	0.73552	4.6022	6.2152	9.1206	-1.1517	4.0005
-3.7668	5.0936	4.0612	1.3745	4.4359	5.0892	7.9216	0.34713	3.0426
-2.943	4.8529	2.9747	1.4663	3.883	2.2973	4.4803	1.1752	2.5416
-1.9184	2.9778	0.53206	0.46354	2.867	-1.3722	-0.10529	0.71649	2.8358
-1.2844	-0.15969	-2.6506	-1.6137	1.4861	-4.7443	-4.2434	-1.0632	3.6919
-1.4023	-3.3483	-5.3787	-3.974	0.1441	-6.6321	-6.4841	-3.4649	4.4895
-2.2036	-5.1066	-6.4185	-5.4659	-0.64591	-6.338	-6.153	-5.4058	4.5618
-3.3061	-4.5905	-5.2426	-5.3454	-0.64269	-4.0342	-3.6515	-6.0536	3.5378
-4.3288	-2.216	-2.4853	-3.8155	-0.11254	-0.81178	-0.30148	-5.3334	1.5078
-5.0922	0.52289	0.31882	-1.8967	0.33947	1.7782	2.2639	-3.9414	-0.98323
-5.6066	1.9449	1.5968	-0.72224	0.19979	2.4887	2.8802	-2.8526	-3.176
-5.991	1.0956	0.5578	-0.89598	-0.69145	0.93411	1.324	-2.7283	-4.5234
-6.3957	-1.8702	-2.5237	-2.3527	-2.2264	-2.3706	-1.7611	-3.5968	-5.027
-6.9382	-5.9854	-6.6443	-4.629	-4.2658	-6.4315	-5.3684	-4.9633	-5.2394
-7.6658	-10.101	-10.687	-7.2148	-6.7007	-10.298	-8.672	-6.2496	-5.84
-8.5254	-13.316	-13.816	-9.6572	-9.2315	-13.289	-11.22	-7.1947	-7.0566
-9.3683	-15.063	-15.52	-11.48	-11.177	-14.929	-12.755	-7.9154	-8.4032
-9.9335	-14.954	-15.433	-12.113	-11.589	-14.76	-12.875	-8.5534	-8.8956
-9.8856	-12.781	-13.32	-11.07	-9.7817	-12.435	-11.049	-8.9062	-7.7071
-9.0419	-8.8563	-9.4255	-8.3476	-5.9953	-8.1771	-7.1796	-8.5136	-4.9178
-7.618	-4.2942	-4.7796	-4.6775	-1.5633	-3.1113	-2.1597	-7.1563	-1.7232
-6.2897	-0.78371	-1.0329	-1.3974	1.6403	0.97202	2.1812	-5.3295	0.15944
-5.8986	0.19839	0.27458	0.071226	2.1879	2.4422	3.9274	-4.1468	-0.4221
-6.8854	-1.6906	-1.3664	-1.0258	-0.061389	0.7783	2.255	-4.5809	-3.212
-8.9152	-5.3643	-5.054	-4.2493	-3.8613	-3.0867	-1.9592	-6.646	-6.6576
-11.004	-8.9548	-8.9872	-8.0967	-7.3276	-7.3134	-6.6139	-9.2357	-8.9264
-12.102	-10.929	-11.5	-10.788	-9.0281	-10.19	-9.625	-10.82	-9.0911
-11.751	-10.881	-11.91	-11.259	-8.7008	-10.957	-10.071	-10.514	-7.6227
-10.413	-9.5631	-10.724	-9.7404	-7.22	-10.008	-8.5515	-8.7225	-5.9725
-9.2919	-8.3162	-9.2409	-7.5826	-5.9659	-8.5524	-6.6923	-6.9314	-5.6475
-9.6845	-8.3239	-8.856	-6.4699	-6.0479	-7.9802	-6.152	-6.7394	-7.365
-12.192	-10.106	-10.412	-7.5013	-7.8106	-9.2324	-7.7612	-8.83	-10.724
-16.29	-13.408	-13.869	-10.712	-10.829	-12.407	-11.23	-12.597	-14.495
-20.504	-17.339	-18.291	-15.177	-14.22	-16.656	-15.411	-16.585	-17.26
-23.142	-20.703	-22.212	-19.448	-17.013	-20.531	-18.93	-19.333	-18.105
-23.161	-22.419	-24.245	-22.056	-18.422	-22.634	-20.79	-20.043	-17.023
-20.696	-21.989	-23.738	-22.058	-18.087	-22.327	-20.744	-18.811	-14.845
-16.955	-19.812	-21.157	-19.527	-16.275	-20.062	-19.275	-16.421	-12.744
-13.459	-16.999	-17.811	-15.637	-13.817	-17.052	-17.205	-13.864	-11.495
-11.135	-14.717	-15.058	-12.101	-11.7	-14.484	-15.189	-11.815	-11.013
-9.8917	-13.466	-13.501	-10.148	-10.468	-12.85	-13.39	-10.326	-10.502
-8.9446	-12.824	-12.747	-9.723	-9.8752	-11.854	-11.578	-8.9131	-9.1439
-7.5751	-11.855	-11.868	-9.617	-9.1171	-10.851	-9.4693	-6.9887	-6.7806
-5.6564	-9.868	-10.143	-8.5189	-7.5319	-9.3629	-7.0004	-4.3671	-4.0115
-3.6239	-6.9608	-7.5705	-6.1382	-5.196	-7.3596	-4.4296	-1.4933	-1.7084
-2.0409	-3.9951	-4.8443	-3.462	-2.9232	-5.2098	-2.2147	0.7766	-0.37987
-1.2072	-2.0518	-2.8897	-1.9272	-1.6535	-3.4301	-0.75541	1.7135	0.080829
-1.0849	-1.7347	-2.272	-2.2277	-1.7318	-2.3922	-0.14103	1.2091	0.13802
-1.5119	-2.801	-2.8771	-3.799	-2.6738	-2.1417	-0.090125	-0.1811	0.1463
-2.4092	-4.366	-4.0511	-5.3336	-3.5715	-2.4251	-0.18056	-1.679	0.079886
-3.7622	-5.4881	-5.0439	-5.8216	-3.7874	-2.8765	-0.18611	-2.8108	-0.36442
-5.3727	-5.635	-5.3683	-5.2248	-3.3342	-3.1763	-0.17865	-3.5426	-1.3406
-6.6853	-4.7394	-4.8698	-4.2411	-2.6485	-3.1175	-0.30662	-3.9417	-2.5085
-6.9583	-2.9649	-3.5851	-3.5166	-2.0626	-2.5834	-0.46863	-3.7929	-3.1154
-5.806	-0.6415	-1.7431	-3.1689	-1.5763	-1.6278	-0.35583	-2.7556	-2.5581
-3.7421	1.4926	0.001481	-3.0069	-1.1408	-0.69121	0.067386	-0.99449	-1.0503
-2.1394	2.1924	0.50811	-3.0112	-1.0202	-0.64505	0.16506	0.43996	0.24733
-2.4808	0.1778	-1.3941	-3.4909	-1.7637	-2.4253	-1.1361	0.073514	-0.1307
-5.3675	-4.943	-6.0763	-4.8298	-3.7757	-6.3707	-4.5446	-2.9388	-2.9178
-10.047	-12.056	-12.579	-7.1615	-6.9183	-11.791	-9.7166	-8.0569	-7.5004
-14.771	-18.82	-18.839	-10.228	-10.466	-17.069	-15.166	-13.509	-12.149
-17.77	-22.887	-22.72	-13.532	-13.507	-20.398	-19.006	-17.348	-15.018
-18.205	-23.244	-23.215	-16.531	-15.431	-20.818	-20.086	-18.562	-15.229
-16.429	-20.685	-20.946	-18.677	-16.104	-18.773	-18.631	-17.403	-13.23
-13.555	-17.158	-17.658	-19.46	-15.73	-15.818	-15.97	-14.887	-10.338
-10.766	-14.491	-15.09	-18.625	-14.643	-13.619	-13.604	-12.051	-7.8708
-8.8514	-13.441	-14.063	-16.451	-13.199	-13.013	-12.351	-9.5657	-6.5204
-8.115	-13.636	-14.316	-13.773	-11.748	-13.709	-12.112	-7.7948	-6.2664
-8.4552	-14.241	-15.033	-11.642	-10.64	-14.724	-12.235	-6.9702	-6.6814
-9.4609	-14.692	-15.531	-10.775	-10.105	-15.146	-12.122	-7.1944	-7.2561
-10.537	-14.896	-15.587	-11.12	-10.086	-14.684	-11.634	-8.2834	-7.6014
-11.134	-14.941	-15.319	-11.934	-10.235	-13.72	-11.11	-9.6922	-7.5574
-11.043	-14.765	-14.913	-12.416	-10.207	-12.945	-11.093	-10.764	-7.2454
-10.517	-14.155	-14.458	-12.386	-9.9958	-12.865	-11.924	-11.121	-6.9894
-9.978	-12.946	-13.886	-12.26	-9.8597	-13.398	-13.35	-10.771	-7.0056
-9.5271	-11.171	-12.967	-12.372	-9.8806	-13.8	-14.427	-9.892	-7.0661
-8.7642	-9.0759	-11.435	-12.469	-9.7113	-13.083	-13.996	-8.6084	-6.5455
-7.1502	-7.0488	-9.2523	-11.887	-8.8288	-10.726	-11.504	-7.0017	-4.9149
-4.5713	-5.4785	-6.775	-10.172	-7.0218	-7.1776	-7.5416	-5.2313	-2.2476
-1.6917	-4.7386	-4.804	-7.748	-4.8288	-3.8477	-3.7617	-3.6844	0.59126
0.28928	-5.1928	-4.3447	-5.8578	-3.3992	-2.4966	-2.0941	-2.8762	2.3342
0.39095	-7.0805	-6.0954	-5.7358	-3.7548	-4.2731	-3.6705	-3.1497	2.0986
-1.5095	-10.366	-10.012	-7.7693	-6.0929	-9.0151	-8.2029	-4.5183	-0.046226
-4.6012	-14.584	-15.176	-11.314	-9.6356	-15.199	-14.102	-6.7153	-3.0808
-7.6294	-18.83	-20.101	-15.137	-13.087	-20.641	-19.276	-9.3069	-5.6372
-9.559	-22.025	-23.341	-17.991	-15.302	-23.548	-22.1	-11.737	-6.8063
-10.032	-23.439	-24.167	-19.069	-15.81	-23.347	-22.087	-13.439	-6.6374
-9.3786	-23.076	-22.874	-18.195	-14.902	-20.854	-19.961	-14.021	-5.9747
-8.2712	-21.626	-20.538	-15.862	-13.367	-17.704	-17.198	-13.47	-5.8053
-7.2886	-19.986	-18.37	-13.154	-12.112	-15.442	-15.304	-12.225	-6.5881
-6.7024	-18.78	-17.135	-11.483	-11.86	-14.814	-15.183	-11.047	-8.0318
-6.5101	-18.173	-16.936	-11.929	-12.878	-15.584	-16.768	-10.642	-9.3935
-6.554	-17.948	-17.309	-14.417	-14.735	-16.805	-19.021	-11.181	-9.9789
-6.5747	-17.665	-17.489	-17.492	-16.364	-17.3	-20.306	-12.058	-9.4556
-6.2748	-16.853	-16.753	-19.076	-16.57	-16.206	-19.187	-12.208	-7.9112
-5.4449	-15.238	-14.798	-17.803	-14.76	-13.428	-15.363	-10.86	-5.7533
-4.1563	-12.965	-11.995	-13.944	-11.387	-9.8066	-10.136	-8.2299	-3.577
-2.9321	-10.71	-9.3849	-9.3667	-7.8441	-6.8699	-5.9351	-5.5952	-2.0919
-2.5539	-9.4101	-8.1935	-6.3356	-5.6842	-6.0605	-4.8837	-4.4477	-1.8852
-3.5024	-9.6989	-9.0726	-5.9879	-5.6384	-7.8583	-7.375	-5.3577	-3.0592
-5.5509	-11.556	-11.712	-7.7829	-7.2825	-11.471	-11.832	-7.5899	-5.1077
-7.8328	-14.353	-15.044	-10.183	-9.5034	-15.298	-15.797	-9.7204	-7.1627
-9.3688	-17.185	-17.842	-11.869	-11.317	-17.841	-17.547	-10.707	-8.5117
-9.6389	-19.205	-19.259	-12.469	-12.338	-18.405	-16.986	-10.531	-8.9465
-8.7923	-19.828	-19.041	-12.436	-12.676	-17.202	-15.264	-9.947	-8.6724
-7.3396	-18.781	-17.364	-12.263	-12.451	-14.912	-13.546	-9.5724	-7.8939
-5.679	-16.227	-14.674	-11.89	-11.556	-12.233	-12.148	-9.2424	-6.601
-3.9142	-12.953	-11.675	-10.838	-9.9068	-9.7373	-10.703	-8.2614	-4.787
-2.0626	-10.272	-9.3026	-8.85	-7.8508	-7.9514	-8.9758	-6.2499	-2.8254
-0.32421	-9.3971	-8.3649	-6.3515	-6.1819	-7.2709	-7.3722	-3.7259	-1.484
0.97429	-10.461	-8.8802	-4.2114	-5.5634	-7.5762	-6.5152	-1.7457	-1.36
1.7692	-12.029	-9.6907	-3.0257	-5.8554	-7.9357	-6.3608	-0.91214	-2.1706
2.4825	-11.801	-8.9782	-2.5439	-6.0061	-6.9631	-5.8888	-0.72932	-2.7007
3.7909	-8.2145	-5.5115	-1.8075	-4.7559	-3.7501	-3.8114	0.04547	-1.6104
6.0213	-1.7995	0.25135	0.026838	-1.679	1.2746	0.21348	2.2734	1.4555
8.6789	4.8698	6.1542	2.8108	2.2591	6.3314	4.9772	5.5252	5.3835
10.636	8.7749	9.6272	5.3321	5.2313	9.305	8.3464	8.2308	8.2588
10.893	8.4532	9.3612	6.1792	5.8127	9.0861	8.6887	8.8109	8.6924
9.3002	4.8834	6.1122	4.78	3.9537	6.2549	6.0152	6.8628	6.769
6.7817	0.78683	2.2091	1.9414	1.0418	2.7362	2.1036	3.6139	3.9881
4.9004	-1.0028	0.22572	-0.45235	-0.89018	0.73838	-0.48147	1.2932	2.3037
5.0019	0.962	1.6531	-0.51524	-0.29834	1.6457	0.13441	1.732	2.9907
7.4148	6.1579	6.246	2.414	3.0333	5.4128	4.064	5.121	6.0215
11.224	12.611	12.317	7.2808	7.935	10.719	9.6656	9.8353	10.23
14.736	17.954	17.6	11.784	12.423	15.611	14.462	13.403	13.981
16.356	20.403	20.196	13.634	14.625	18.287	16.392	13.99	15.896
15.435	19.319	19.275	11.939	13.679	17.763	14.761	11.475	15.359
12.568	15.274	15.304	7.7316	10.121	14.232	10.42	7.3937	12.666
9.2392	9.8137	9.8645	3.315	5.6081	9.0426	5.2721	3.9374	8.9184
7.066	4.945	5.0538	0.80875	2.0625	4.212	1.387	2.7218	5.6634
6.9559	2.3541	2.5897	0.92333	0.69558	1.5425	0.12812	4.0467	4.2465
8.6657	2.6494	3.0237	2.8172	1.5124	1.7654	1.6453	6.9661	5.1182
10.92	5.0311	5.4672	4.9616	3.5091	4.1472	4.8495	9.9056	7.4592
12.074	7.6788	8.0701	6.1843	5.3296	6.9026	7.937	11.407	9.5165
11.064	8.8014	9.0989	6.2145	6.0235	8.255	9.2805	10.721	9.6533
8.114	7.7573	7.9979	5.5491	5.4957	7.5223	8.3242	8.1657	7.4788
4.726	5.4116	5.6744	4.9083	4.4002	5.4614	5.9122	5.0611	4.2184
2.8403	3.4381	3.7767	4.7854	3.6164	3.6071	3.7373	3.1611	1.927
3.6343	3.1041	3.5094	5.3187	3.7015	3.1334	3.2494	3.7331	2.0989
6.7147	4.4084	4.8277	6.2521	4.5572	4.092	4.7304	6.7016	4.665
10.241	6.1583	6.5514	6.9424	5.4761	5.5285	7.1384	10.435	8.0307
11.987	6.9146	7.2947	6.6244	5.5975	6.3104	8.8477	12.564	10.092
10.674	6.0398	6.456	4.8781	4.4652	5.9395	8.7133	11.422	9.5101
6.7709	4.099	4.5807	2.1186	2.4002	4.7927	6.786	7.236	6.4566
2.2593	2.4253	2.9491	-0.35096	0.43824	3.7803	4.2998	2.1736	2.4853
-0.48716	2.2067	2.7271	-1.0219	-0.23789	3.744	2.9229	-0.91618	-0.34355
-0.078079	3.6805	4.1986	0.72558	0.90261	4.9269	3.648	-0.3599	-0.61019
3.1533	5.9729	6.5806	3.9782	3.2891	6.8273	6.0793	3.218	1.736
7.428	7.5778	8.4376	6.7031	5.4928	8.4207	8.5595	7.2778	5.3937
10.629	7.2593	8.5001	7.015	6.0711	8.6585	9.1325	9.0639	8.4816
11.551	4.9166	6.4914	4.4691	4.5059	7.0789	6.825	7.4969	9.6202
10.598	1.8746	3.5052	0.44666	1.6032	4.2832	2.4935	3.9756	8.7337
9.5416	0.39677	1.6863	-2.4772	-0.78742	1.9662	-1.3267	1.5768	7.1323
10.388	2.4817	3.163	-1.8992	-0.69718	2.2244	-1.6746	3.0871	6.716
14.053	8.531	8.6915	3.0126	2.8255	6.3164	3.0845	9.1517	8.7875
19.698	16.775	16.876	10.949	9.0503	13.6	12.032	17.762	13.199
25.191	24.048	24.67	19.079	15.839	21.514	21.9	25.428	18.407
28.378	27.579	29.028	24.511	20.74	26.839	28.693	29.214	22.364
28.301	26.657	28.696	25.781	22.294	27.554	29.825	28.285	23.631
25.594	22.986	24.924	23.432	20.698	24.052	25.503	24.059	22.056
21.921	19.532	20.609	19.381	17.487	18.902	18.546	19.095	18.755
19.009	18.648	18.493	15.669	14.549	15.305	12.816	15.631	15.533
17.903	20.742	19.61	13.498	13.16	15.24	11.156	14.679	14.049
18.804	24.324	22.969	13.176	13.64	18.483	14.048	16.036	15.102
21.27	27.19	26.463	14.543	15.539	22.976	19.57	18.798	18.255
24.563	27.976	28.399	17.349	18.124	26.346	24.777	21.978	22.123
27.836	26.873	28.439	21.08	20.606	27.358	27.47	24.805	25.049
30.12	25.074	27.343	24.55	22.084	26.296	27.184	26.718	25.753
30.382	23.528	25.911	26.044	21.593	24.186	24.914	27.283	23.686
27.877	22.052	24.117	24.246	18.497	21.679	22.012	26.272	19.041
22.721	19.628	21.241	19.363	13.127	18.648	19.23	23.857	12.684
16.144	15.506	16.802	13.271	6.9754	14.724	16.527	20.576	6.0375
10.198	10.229	11.436	8.4306	2.1387	10.19	13.615	17.126	0.88877
6.9706	5.6756	6.9557	6.4192	0.28876	6.3592	10.642	14.149	-1.0797
7.6955	4.0638	5.4536	7.198	1.8506	5.0293	8.4917	12.215	1.0414
12.308	6.6724	8.1375	9.7219	6.0296	7.4341	8.4698	11.988	6.9153
19.646	13.192	14.721	13.34	11.661	13.481	11.617	14.256	15.034
27.967	21.921	23.581	18.426	17.95	21.711	17.964	19.438	23.275
35.414	30.588	32.484	25.605	24.503	29.956	26.209	26.86	29.658
40.374	37.24	39.412	34.287	30.729	36.247	34.105	34.5	32.954
41.818	40.748	43.113	41.996	35.364	39.488	39.396	39.674	32.929
39.679	40.913	43.317	45.46	36.834	39.661	40.858	40.443	30.269
34.901	38.213	40.547	42.692	34.213	37.469	38.669	36.666	26.132
28.984	33.436	35.701	34.47	28.045	33.738	33.959	29.932	21.595
23.183	27.363	29.629	23.919	20.179	28.953	27.964	22.45	17.173
17.964	20.741	23.003	14.661	12.838	23.314	21.565	15.903	12.837
13.254	14.5	16.596	9.018	7.6728	17.283	15.581	11.122	8.5567
9.2088	9.9057	11.59	7.4474	5.384	12.048	11.235	8.5424	4.8526
6.6854	8.2868	9.4283	9.1767	5.9332	9.3391	10.037	8.5884	2.835
6.8094	10.293	11.046	13.115	8.8772	10.472	12.864	11.389	3.5427
9.8999	15.184	15.952	18.244	13.432	15.19	18.848	16.113	6.9762
14.689	20.802	21.981	23.367	18.295	21.279	25.179	20.751	11.61
18.744	24.549	26.24	26.917	21.75	25.601	28.464	22.976	15.049
20.022	24.883	26.8	27.488	22.389	25.979	26.86	21.663	15.543
18.386	22.246	23.919	24.832	20.072	22.629	21.416	17.823	13.301
15.807	18.676	19.825	20.305	16.221	18.006	15.484	14.066	10.496
14.971	16.389	17.177	16.293	13.067	15.119	12.564	12.921	9.7602
17.294	16.357	17.334	14.896	12.333	15.561	14.078	15.172	12.264
21.92	17.93	19.708	16.739	14.217	18.692	18.714	19.465	16.848
26.467	19.749	22.627	20.767	17.469	22.505	23.692	23.459	20.909
28.795	21.006	24.777	24.97	20.331	25.237	26.721	25.432	22.297
28.417	21.922	25.959	27.497	21.596	26.354	27.16	25.199	20.762
26.57	23.17	26.739	27.491	21.112	26.387	25.818	23.834	17.933
25.11	24.928	27.551	25.39	19.621	26.054	23.957	22.674	16.028
25.11	26.444	28.12	22.559	18.136	25.573	22.389	22.377	16.24
26.221	26.647	27.829	20.52	17.363	24.783	21.325	22.659	18.02
27.098	25.194	26.502	20.208	17.506	23.707	20.774	22.747	19.691
26.468	22.965	24.815	21.565	18.363	22.84	20.875	22.09	19.78
23.929	21.455	23.793	23.688	19.487	22.727	21.714	20.737	17.898
20.103	21.648	23.968	25.49	20.438	23.357	23.028	19.27	14.796
16.233	23.4	25.034	26.367	21.023	24.136	24.297	18.427	11.83
13.535	25.713	26.211	26.38	21.345	24.427	25.132	18.636	10.244
12.676	27.518	26.891	25.787	21.579	24.124	25.505	19.681	10.693
13.545	28.202	26.892	24.461	21.552	23.587	25.48	20.719	12.921
15.284	27.46	26.1	21.839	20.557	22.934	24.654	20.665	15.626
16.692	24.99	24.125	17.664	17.83	21.592	22.159	18.828	16.94
16.998	20.711	20.647	12.944	13.564	18.798	17.584	15.605	15.639
16.555	15.513	16.313	10.222	9.6582	14.813	12.14	12.661	12.399
16.753	11.54	13.092	12.245	9.0574	11.513	8.6169	12.075	9.8579
18.933	11.187	13.264	19.769	13.72	11.379	9.6378	14.824	10.934
23.118	15.391	17.693	30.19	22.647	15.586	15.497	19.769	16.478
27.669	22.621	24.835	38.509	31.821	22.793	23.502	24.16	24.22
30.245	29.493	31.408	40.26	36.389	29.713	29.525	25.418	29.944
29.47	32.894	34.497	34.593	33.929	33.268	30.815	22.974	30.367
25.859	31.791	33.251	24.99	26.167	32.404	27.642	18.577	25.388
21.231	27.363	28.893	16.716	17.57	28.234	22.519	14.762	17.914
17.187	21.638	23.312	13.095	12.037	22.666	17.9	12.863	11.493
14.184	16.154	17.817	13.685	10.514	17.086	14.636	12.414	8.0192
11.753	11.543	12.887	15.34	11.05	12.03	12.166	12.12	7.0438
9.3854	7.965	8.7329	15.106	10.945	7.7295	9.857	11.287	6.8284
7.1959	5.6967	5.8705	12.548	9.1119	4.7291	8.0643	10.413	6.0615
5.7505	5.113	4.9507	9.6141	6.5975	3.751	7.8023	10.454	4.6695
5.3543	6.1369	6.0241	8.5253	5.1919	4.9215	9.4674	11.613	3.3535
5.694	7.9347	8.16	9.7462	5.6463	7.3116	12.064	12.968	2.6916
6.2301	9.3228	9.9491	11.889	7.1739	9.39	13.796	13.349	2.713
6.9342	9.6401	10.575	13.284	8.4434	10.172	13.603	12.571	3.244
8.5056	9.2393	10.428	13.484	8.8462	9.9712	12.097	11.764	4.3768
11.686	9.079	10.621	13.492	8.9143	9.9687	10.989	12.425	6.4027
16.307	9.8188	11.887	14.532	9.5765	11.041	11.548	15.04	9.3369
20.94	11.132	13.765	16.658	11.088	12.835	13.417	18.421	12.537
23.412	11.695	14.659	18.357	12.513	13.802	14.654	20.201	14.709
21.948	10.012	12.871	17.511	12.294	12.265	13.078	18.204	14.517
16.087	5.4108	7.7499	12.849	9.3431	7.6459	7.8295	11.674	11.315
6.9726	-1.3277	0.3224	4.9174	3.9129	1.0803	0.17925	1.8128	5.6296
-3.0654	-8.0509	-6.9956	-3.8889	-2.2298	-5.0505	-7.0239	-8.6324	-0.90351
-11.388	-12.137	-11.518	-10.332	-6.5258	-8.4009	-10.913	-16.477	-6.1428
-16.21	-12.067	-11.908	-12.194	-7.2224	-8.2092	-10.487	-19.654	-8.6129
-17.452	-8.6661	-9.2263	-9.7036	-4.7039	-6.0123	-7.4553	-18.312	-8.5105
-16.612	-4.8872	-6.4569	-5.4119	-1.4202	-4.7789	-5.1593	-14.579	-7.6181
-15.621	-4.0106	-6.5802	-2.5628	-0.33683	-6.8816	-6.2393	-11.098	-8.0194
-15.42	-7.3275	-10.422	-2.9684	-2.8592	-12.266	-10.649	-9.2705	-10.445
-15.306	-13.005	-15.832	-5.8588	-7.7317	-18.158	-15.492	-8.4847	-13.539
-13.589	-17.133	-18.965	-8.5246	-11.794	-20.715	-16.948	-6.8979	-14.725
-9.0547	-16.335	-16.867	-8.3947	-12.171	-17.545	-12.98	-3.1717	-12.083
-2.1523	-10.153	-9.5966	-4.8889	-8.2652	-9.4291	-4.9237	2.2178	-5.8808
5.0188	-1.4281	-0.3294	0.29214	-2.1012	0.011062	3.2765	7.1856	1.4086
10.031	5.6971	6.7792	4.5112	3.1794	6.6529	7.7897	9.6446	6.7664
11.707	8.5731	9.3186	6.1077	5.4867	8.4746	7.4643	9.1177	8.6153
10.658	7.5012	7.8818	5.3655	4.9473	6.5026	4.2661	6.9629	7.5682
8.5231	4.9361	5.0886	3.9482	3.3504	3.5657	1.435	5.1546	5.5391
6.5804	3.3095	3.3641	3.4013	2.5114	2.0289	0.96229	4.6502	4.0738
5.0462	3.4179	3.4037	4.0741	3.0209	2.3853	2.4788	4.8623	3.427
3.4496	4.439	4.2826	5.1492	4.2079	3.5189	4.112	4.4972	2.962
1.4845	5.1309	4.7143	5.5198	5.0305	4.0512	4.2962	2.8534	2.1798
-0.63358	4.8686	4.0893	4.6187	4.9202	3.3883	2.8108	0.29611	1.2167
-2.6339	3.6587	2.4694	2.625	3.9291	1.6789	0.3627	-2.4066	0.36095
-4.7835	1.5432	-0.016506	0.11862	2.3461	-0.80888	-2.404	-4.9849	-0.64653
-7.7571	-1.6199	-3.412	-2.3837	0.33875	-3.9787	-5.3169	-7.7625	-2.5719
-11.763	-5.6455	-7.4721	-4.6073	-2.0137	-7.5456	-8.1928	-10.838	-5.8276
-15.786	-9.3808	-11.062	-6.2146	-4.3132	-10.517	-10.142	-13.255	-9.6448
-17.867	-10.904	-12.356	-6.4972	-5.636	-11.379	-9.7244	-13.237	-12.25
-16.424	-8.6832	-9.9538	-4.586	-4.9042	-9.0536	-6.051	-9.5486	-12.053
-11.693	-2.9176	-4.1534	-0.23169	-1.7178	-3.9586	0.037067	-2.9754	-8.9852
-5.9646	4.2174	2.8361	5.3708	2.9773	1.9303	6.0316	3.5783	-4.7278
-2.0294	9.9619	8.2979	10.008	7.3745	6.3752	9.4052	6.9212	-1.3784
-0.98112	12.958	10.967	12.075	10.183	8.4995	9.5279	6.037	0.31325
-1.2566	14.124	11.869	12.039	11.688	9.3225	8.1707	3.088	1.5482
0.0676	15.566	13.199	12.219	13.385	10.656	8.0229	1.8889	4.2339
4.6018	18.394	16.135	14.716	16.327	13.28	10.356	4.8226	8.8723
10.952	21.474	19.558	19.315	19.76	16.054	13.89	10.815	13.611
15.406	22.124	20.736	23.229	21.32	16.682	15.714	15.956	15.297
14.517	18.322	17.507	23.123	18.826	13.542	13.564	16.342	11.76
7.7083	10.715	10.303	17.939	12.335	7.2258	7.7413	11.037	3.6513
-2.003	2.7893	2.3865	10.173	4.7214	0.53258	1.1743	2.9401	-5.551
-9.6548	-1.0759	-1.9556	4.4498	0.13933	-3.0587	-2.337	-3.057	-11.36
-11.185	1.6548	-0.040916	4.4461	1.4414	-1.4212	-0.45816	-3.2113	-10.716
-5.7757	9.8971	7.4034	10.319	8.2125	4.829	6.1272	2.6939	-3.7239
3.6126	19.28	16.387	18.482	16.781	12.417	13.91	11.221	6.2238
11.777	24.384	21.669	23.717	22.153	16.954	18.353	17.326	14.026
14.037	21.656	19.559	22.165	20.718	15.212	16.292	17.192	15.444
8.6475	11.272	9.8764	13.317	12.141	6.8767	7.5962	10.123	9.2912
-2.2624	-2.9163	-3.8636	0.024155	-0.53483	-5.0616	-4.6036	-1.2664	-1.778
-13.57	-15.159	-16.015	-12.785	-12.205	-15.556	-15.231	-12.263	-12.336
-19.662	-20.47	-21.466	-20.136	-17.977	-19.975	-19.671	-18.155	-16.882
-17.493	-17.104	-18.289	-19.319	-15.607	-16.676	-16.268	-16.503	-12.942
-8.4951	-7.5455	-8.9049	-11.382	-6.8207	-8.1211	-7.4458	-8.5387	-2.7067
2.1575	2.7988	1.2011	-0.76145	3.5278	0.48774	1.5734	1.354	8.1615
8.8733	8.7689	6.7989	7.23	10.319	4.483	6.0188	8.2305	14.178
9.224	8.4609	6.0771	9.5371	11.214	2.6918	4.5944	9.5863	13.514
5.1789	4.0939	1.5043	7.0001	7.7735	-2.0194	0.14674	6.7285	8.7548
1.2253	0.20451	-2.15	3.4238	3.9826	-4.9457	-2.4888	3.5629	4.5537
0.92459	0.48582	-1.1758	2.7265	3.3029	-2.8647	0.039533	3.6488	4.0809
4.5362	5.4788	4.7087	6.2366	6.4263	3.8866	7.2995	7.6792	7.0377
9.4286	12.669	12.598	12.141	11.335	12.012	15.654	13.307	10.637
12.572	18.528	18.669	17.144	15.184	17.675	20.916	17.207	12.3
12.853	20.756	20.592	18.893	16.334	18.825	21.017	17.599	11.625
11.395	19.153	18.414	17.192	14.951	15.878	16.824	15.177	10.108
9.8874	14.852	13.649	13.394	12.092	10.678	10.805	11.878	9.1705
8.7325	9.0813	7.8245	8.9352	8.4721	4.9769	5.0621	8.9245	8.5352
6.8233	2.6995	1.8697	4.3506	4.1268	-0.19863	0.43589	6.0229	6.6083
3.141	-3.2671	-3.3861	-0.27096	-0.72845	-4.1459	-2.9307	2.383	2.5084
-1.6049	-7.152	-6.6426	-4.2403	-4.8106	-5.9873	-4.6586	-1.7196	-2.4089
-4.9985	-7.178	-6.4718	-6.0686	-6.1091	-4.9024	-4.0024	-4.5436	-5.1201
-4.5515	-2.6199	-2.2858	-4.241	-3.1683	-0.79963	-0.50225	-3.9736	-3.1322
0.47886	5.4632	5.0241	1.72	3.7821	5.3411	5.3636	0.89169	3.5615
8.6128	14.677	13.452	10.819	12.836	11.899	12.232	9.0277	12.418
17.102	22.516	20.87	20.964	21.433	17.391	18.478	18.018	20.007
23.348	27.393	25.812	29.663	27.468	20.912	22.802	25.235	23.958
25.717	28.772	27.526	34.461	29.665	21.971	24.334	28.711	23.746
23.537	26.652	25.609	33.269	27.347	20.158	22.47	27.372	20.099
16.88	21.174	19.915	25.077	20.379	15.226	17.014	21.066	14.01
6.7475	12.901	11.064	11.073	9.7419	7.7364	8.8225	10.857	6.4635
-4.5405	3.376	0.9769	-4.7351	-1.8656	-0.49435	0.18781	-0.64709	-1.1345
-13.657	-4.8827	-7.4328	-16.587	-10.501	-6.9138	-5.8803	-9.7614	-6.7882
-17.75	-9.4916	-11.699	-20.013	-13.012	-9.6925	-7.4377	-13.439	-8.7448
-16.271	-9.7268	-11.424	-14.723	-9.1843	-9.0674	-5.1832	-11.262	-6.8547
-11.59	-7.1849	-8.686	-5.059	-2.2435	-7.3099	-2.2681	-5.9976	-3.1627
-7.5697	-4.7707	-6.6228	2.6242	3.054	-7.0404	-2.0647	-1.9317	-0.75456
-6.803	-4.4673	-6.9938	4.1883	3.7	-9.0272	-5.3797	-1.8009	-1.402
-8.7495	-5.8061	-8.8099	0.27677	0.43799	-11.416	-9.54	-4.7808	-4.0602
-10.362	-6.3907	-9.2572	-4.686	-3.0987	-11.196	-10.357	-7.2571	-5.6435
-8.7215	-4.0804	-6.1886	-6.1058	-3.3646	-6.7754	-5.5312	-5.8587	-3.5885
-3.6788	0.87832	-0.25099	-2.7505	0.25491	0.33894	3.0974	-0.44848	1.7723
1.8212	5.7317	5.2848	2.6194	5.0882	6.2955	10.534	5.5655	7.1858
3.9997	7.2589	6.9166	5.7108	7.4151	7.619	12.198	7.8676	8.9001
1.2489	4.3207	3.6119	4.1091	5.4028	3.7709	7.3166	4.6718	5.6052
-4.5795	-1.2041	-2.3752	-1.043	0.3947	-2.4611	-0.5394	-1.8584	-0.53264
-9.6002	-5.8276	-7.1842	-6.0613	-4.203	-7.0131	-6.1228	-7.3013	-5.5273
-10.764	-6.9811	-8.0996	-7.4384	-5.3923	-7.3589	-6.2227	-8.3143	-6.4713
-7.8379	-4.583	-5.1674	-4.2111	-2.529	-3.903	-1.5123	-4.855	-3.3467
-3.152	-0.62755	-0.6797	1.6026	2.505	0.78661	4.4754	0.24004	1.3914
0.21324	2.403	2.5867	6.4057	6.6055	3.8637	7.9346	3.497	4.6375
0.18976	2.8721	2.8582	7.0163	7.1124	3.7005	6.9096	2.8936	4.3552
-3.5404	0.37414	-0.18457	2.3188	3.1002	0.25644	1.7949	-1.4771	0.30906
-9.8702	-4.6297	-5.8093	-6.4241	-4.3963	-5.4226	-5.5178	-8.1081	-6.2304
-16.981	-11.139	-12.702	-16.411	-13.001	-11.801	-12.764	-15.122	-13.191
-22.887	-17.609	-19.15	-24.497	-19.952	-17.214	-18.02	-20.78	-18.407
-26.095	-22.309	-23.516	-28.495	-23.322	-20.425	-20.255	-23.782	-20.517
-26.347	-24.221	-25.083	-27.917	-22.85	-21.308	-19.79	-23.695	-19.783
-24.901	-23.768	-24.585	-24.026	-19.979	-21.029	-18.252	-21.365	-18.094
-23.845	-22.593	-23.776	-19.302	-17.047	-21.3	-17.758	-18.772	-17.806
-24.558	-22.208	-23.998	-16.252	-15.895	-22.91	-19.44	-17.907	-19.95
-26.496	-22.656	-24.919	-16.165	-16.812	-24.78	-22.435	-19.404	-23.248
-27.442	-22.474	-24.723	-18.526	-18.564	-24.601	-24.351	-22.009	-24.929
-25.217	-20.083	-21.717	-21.421	-19.429	-20.757	-23.025	-23.4	-22.854
-19.555	-15.482	-16.116	-22.764	-18.464	-14.029	-18.333	-21.898	-17.296
-12.624	-10.758	-10.423	-21.642	-16.144	-7.5853	-12.619	-17.831	-10.92
-7.6359	-8.803	-7.8894	-18.899	-13.96	-4.9812	-9.1739	-13.367	-6.8974
-6.6454	-11.296	-10.292	-16.6	-13.405	-7.766	-10.041	-11.029	-6.6983
-9.3051	-17.542	-16.748	-16.611	-15.015	-14.535	-14.763	-12.012	-9.3332
-13.361	-24.93	-24.348	-19.299	-18.084	-21.975	-20.799	-15.448	-12.371
-16.356	-30.583	-30.03	-23.239	-21.12	-27.039	-25.261	-19.111	-13.796
-17.19	-32.917	-32.243	-26.219	-22.785	-28.561	-26.595	-20.967	-13.261
-16.452	-32.079	-31.309	-26.631	-22.529	-27.301	-25.111	-20.408	-11.916
-15.536	-29.28	-28.593	-24.323	-20.664	-24.817	-22.317	-18.388	-11.213
-15.477	-25.881	-25.477	-20.61	-18.108	-22.345	-19.824	-16.57	-11.808
-16.289	-22.812	-22.785	-17.303	-15.832	-20.378	-18.524	-16.113	-13.237
-17.041	-20.459	-20.742	-15.51	-14.356	-18.879	-18.349	-16.867	-14.33
-16.512	-18.825	-19.224	-15.138	-13.629	-17.666	-18.584	-17.556	-14.019
-14.025	-17.757	-18.013	-15.312	-13.322	-16.607	-18.437	-16.802	-12.043
-9.9571	-17.122	-16.958	-15.298	-13.279	-15.617	-17.563	-14.234	-9.1768
-5.7413	-16.981	-16.176	-15.225	-13.816	-14.789	-16.386	-10.946	-6.9536
-3.3497	-17.676	-16.177	-15.974	-15.543	-14.59	-16.021	-8.9525	-6.9878
-4.3538	-19.575	-17.607	-18.334	-18.737	-15.718	-17.601	-9.9533	-10.072
-8.9263	-22.481	-20.542	-22.04	-22.708	-18.407	-21.235	-14.098	-15.488
-15.342	-25.122	-23.781	-25.469	-25.698	-21.593	-25.241	-19.515	-20.957
-20.475	-25.355	-24.946	-26.395	-25.642	-22.901	-26.609	-23.094	-23.517
-21.309	-21.304	-21.726	-23.238	-21.346	-19.913	-22.73	-22.144	-21.101
-16.738	-12.879	-13.667	-16.172	-13.465	-12.093	-13.465	-16.08	-13.945
-8.5626	-2.6151	-3.2312	-7.4648	-4.6485	-1.9257	-2.0318	-7.1377	-4.9118
-0.73001	5.2455	5.1032	-0.62223	1.5412	6.07	6.4754	0.6501	1.8672
2.9112	7.1064	7.4086	1.4691	2.5366	8.0475	8.1432	3.7091	3.318
0.84407	2.2118	2.7649	-1.8016	-1.7645	3.335	2.7381	0.96671	-0.84438
-5.3877	-6.88	-6.1857	-8.3794	-8.9296	-5.1644	-6.2041	-5.6474	-8.1121
-12.428	-15.972	-15.056	-14.726	-15.413	-13.043	-13.879	-12.626	-14.91
-17.28	-21.791	-20.511	-17.937	-18.604	-17.308	-17.355	-17.086	-18.711
-18.829	-23.57	-21.951	-17.39	-18.143	-17.919	-17.028	-18.216	-19.094
-17.741	-22.71	-21.026	-14.789	-15.679	-16.932	-15.481	-17.088	-17.215
-15.216	-21.104	-19.705	-12.643	-13.431	-16.301	-14.976	-15.244	-14.462
-12.053	-19.821	-18.863	-12.597	-12.836	-16.488	-15.934	-13.551	-11.701
-8.8141	-19.099	-18.421	-14.745	-14.152	-16.894	-17.461	-12.232	-9.5253
-6.4	-19.05	-18.328	-18.128	-16.841	-17.164	-18.856	-11.558	-8.6853
-5.9377	-19.957	-18.978	-21.537	-20.011	-17.716	-20.294	-12.103	-9.7892
-7.7841	-21.731	-20.539	-23.803	-22.418	-18.934	-22.028	-14.108	-12.365
-10.692	-23.343	-22.138	-23.895	-22.608	-20.141	-23.331	-16.737	-14.469
-12.393	-23.255	-22.175	-21.326	-19.726	-19.817	-22.674	-18.262	-13.878
-11.506	-20.841	-19.853	-16.887	-14.637	-17.194	-19.367	-17.443	-10.222
-9.0789	-17.4	-16.396	-12.967	-10.179	-13.547	-14.929	-14.905	-6.0037
-7.9983	-15.367	-14.374	-12.351	-9.5518	-11.546	-12.414	-12.935	-5.0538
-10.516	-16.21	-15.484	-15.996	-13.752	-12.986	-13.944	-13.597	-9.4037
-16.093	-18.967	-18.838	-21.836	-20.385	-16.962	-18.648	-16.847	-17.314
-21.639	-20.95	-21.549	-26.008	-25.165	-20.388	-23.065	-20.456	-24.335
-24.132	-20.234	-21.324	-25.872	-25.202	-20.612	-23.986	-22.073	-26.734
-23.215	-17.547	-18.62	-22.253	-21.28	-17.725	-21.089	-21.38	-24.314
-21.163	-15.465	-16.039	-18.506	-16.813	-14.189	-16.796	-20.125	-19.986
-20.265	-15.585	-15.478	-17.181	-14.467	-12.171	-13.609	-19.987	-16.657
-20.216	-16.496	-15.874	-17.382	-13.596	-11.267	-11.588	-20.394	-14.469
-18.342	-14.898	-14.098	-15.611	-11.163	-9.0691	-8.7066	-18.841	-11.219
-12.628	-9.0313	-8.3129	-9.5091	-5.2686	-4.0578	-3.6716	-13.663	-5.429
-4.5229	-1.1022	-0.51457	-0.94287	2.1494	2.1457	1.8144	-6.5044	1.1616
1.4662	3.9668	4.5293	4.7573	6.327	5.6674	3.9942	-1.7112	4.4775
1.3779	2.6497	3.2781	3.1752	3.8007	3.7997	0.56591	-2.7978	1.7813
-4.7016	-4.0378	-3.4002	-5.294	-4.3264	-2.387	-6.7671	-9.2166	-5.4676
-12.528	-11.366	-10.899	-15.508	-13.06	-8.8206	-13.36	-16.513	-12.516
-17.297	-15.119	-14.961	-21.719	-17.671	-12.053	-15.662	-20.077	-15.405
-17.711	-15.229	-15.325	-22.294	-17.625	-12.239	-14.404	-19.179	-14.401
-16.783	-15.395	-15.511	-20.596	-16.557	-12.634	-13.816	-17.515	-13.509
-18.697	-19.08	-18.984	-21.391	-18.414	-16.07	-17.435	-19.64	-16.443
-24.573	-25.632	-25.316	-26.157	-23.411	-21.768	-24.394	-26.489	-22.778
-31.115	-30.316	-30.056	-31.562	-27.563	-25.591	-29.719	-34.114	-27.933
-33.215	-28.275	-28.45	-32.391	-26.179	-23.493	-28.386	-36.745	-26.95
-28.07	-18.826	-19.591	-26.146	-18.104	-15.055	-19.469	-31.329	-18.663
-17.311	-6.3234	-7.403	-15.234	-6.9432	-4.021	-6.9057	-19.76	-6.6921
-5.8102	2.8803	2.077	-5.3216	1.4564	4.2815	3.3278	-7.4172	3.2098
1.7152	4.827	4.8167	-1.2087	3.2008	6.4728	7.2467	0.65238	7.1868
3.4149	0.1353	0.96688	-3.7468	-1.2908	2.7772	4.776	2.6316	5.3185
0.51283	-7.2731	-6.12	-10.015	-8.2855	-3.9579	-1.3262	-0.040856	0.53297
-4.4207	-13.333	-12.653	-16.038	-13.83	-10.539	-7.9649	-4.7181	-4.1351
-9.4451	-16.351	-16.707	-19.566	-16.331	-15.191	-13.506	-9.6389	-7.5989
-14.052	-17.299	-18.654	-20.871	-16.844	-17.85	-17.832	-14.497	-10.732
-18.651	-18.335	-20.09	-21.654	-17.533	-19.454	-21.39	-19.592	-14.877
-23.489	-20.933	-22.334	-23.263	-19.725	-20.992	-24.323	-24.684	-20.259
-27.959	-24.859	-25.494	-25.624	-22.966	-22.873	-26.29	-28.643	-25.513
-30.719	-28.378	-28.418	-27.479	-25.494	-24.689	-26.782	-30.068	-28.45
-30.479	-29.413	-29.443	-27.412	-25.535	-25.462	-25.548	-28.288	-27.472
-26.972	-26.949	-27.548	-24.983	-22.574	-24.33	-22.874	-24.003	-22.664
-21.241	-21.658	-23.025	-21.039	-17.66	-21.152	-19.47	-18.912	-15.765
-15.189	-15.522	-17.396	-17.122	-12.716	-16.733	-16.165	-14.779	-9.2323
-10.459	-10.552	-12.41	-14.379	-9.2469	-12.281	-13.397	-12.407	-4.7799
-7.4568	-7.5604	-8.9295	-12.734	-7.3896	-8.5997	-10.978	-11.235	-2.487
-5.584	-6.1133	-6.8067	-11.258	-6.259	-5.9269	-8.6272	-10.16	-1.3915
-4.5306	-5.6259	-5.7994	-9.5819	-5.3322	-4.5149	-6.8436	-8.9686	-1.0052
-5.0512	-6.2509	-6.2849	-8.6597	-5.2708	-4.9703	-6.8925	-8.7675	-2.0754
-8.431	-8.7259	-9.0057	-10.084	-7.395	-7.8764	-9.8209	-11.046	-5.9232
-15.058	-13.287	-14.007	-14.478	-12.194	-12.9	-15.195	-16.15	-12.855
-23.31	-18.723	-19.804	-20.356	-18.246	-18.291	-20.779	-22.451	-21.121
-30.158	-22.889	-24.039	-24.887	-22.925	-21.763	-23.951	-27.289	-27.731
-33.148	-24.322	-25.224	-26.081	-24.401	-22.181	-23.735	-28.906	-30.494
-32.046	-23.505	-24.01	-24.469	-23.151	-20.572	-21.668	-27.683	-29.496
-28.737	-22.395	-22.614	-22.586	-21.429	-19.304	-20.501	-25.587	-26.67
-25.302	-22.366	-22.586	-22.379	-20.912	-19.812	-21.554	-24.148	-23.748
-22.162	-22.59	-23.078	-23.084	-20.854	-21.018	-23.243	-22.952	-20.66
-18.158	-20.712	-21.536	-21.846	-18.775	-20.197	-22.447	-20.279	-16.073
-12.481	-15.4	-16.397	-16.751	-13.256	-15.704	-17.627	-15.299	-9.5586
-6.2759	-8.2527	-9.1383	-9.1998	-5.9917	-8.9513	-10.713	-9.4876	-3.0336
-2.3775	-3.2518	-3.7803	-3.4171	-1.1623	-3.8511	-6.0617	-5.943	0.00025469
-3.088	-3.7846	-3.8582	-3.2526	-2.2692	-3.8376	-7.0153	-6.88	-2.7959
-7.9076	-9.6653	-9.3547	-8.8336	-9.0109	-8.9312	-12.928	-11.444	-10.191
-13.558	-16.929	-16.424	-16.223	-17.132	-15.512	-19.473	-16.126	-17.792
-16.395	-20.682	-20.236	-20.479	-21.503	-19.047	-21.974	-17.495	-21.048
-15.154	-18.697	-18.586	-19.416	-19.878	-17.521	-19.042	-14.908	-18.508
-11.916	-13.027	-13.514	-15.217	-14.506	-12.952	-13.725	-11.114	-12.89
-10.404	-8.2646	-9.5506	-12.511	-10.229	-9.6457	-11.031	-10.076	-8.9634
-12.774	-7.7333	-9.858	-14.289	-10.449	-10.503	-13.7	-13.578	-9.773
-17.74	-10.921	-13.667	-19.306	-14.461	-14.596	-19.873	-19.618	-14.401
-21.505	-14.156	-17.031	-23.019	-18.186	-17.946	-24.43	-23.779	-18.852
-20.674	-13.847	-16.208	-21.298	-17.628	-16.862	-23.018	-22.521	-19.254
-15.063	-9.665	-10.994	-14.118	-12.374	-11.223	-15.717	-16.029	-14.964
-3.8203	-3.4728	-2.9612	-2.5525	-3.6655	-2.4011	-3.4569	-3.9049	-5.6606
-4.7512	-6.8042	-6.3414	-6.1119	-6.9786	-5.8123	-6.8859	-5.3436	-7.0698
-9.1415	-12.028	-12.292	-13.533	-13.296	-12.249	-14.606	-10.558	-11.59
-12.838	-14.357	-15.551	-18.584	-17.256	-16.321	-20.418	-14.918	-15.15
-12.704	-11.318	-13.056	-17.175	-15.529	-14.584	-19.932	-15.002	-14.828
-9.3573	-5.3162	-6.9072	-11.065	-9.9421	-8.6562	-14.242	-11.477	-11.435
-6.5559	-1.9897	-2.8885	-6.5092	-6.0977	-4.0393	-8.9671	-8.4073	-8.7285
-7.8687	-5.6015	-5.7135	-8.9219	-8.6003	-5.5793	-9.5503	-9.7527	-10.071
-13.417	-15.221	-14.874	-18.037	-16.901	-13.312	-16.653	-15.844	-15.335
-19.465	-24.946	-24.618	-27.674	-25.347	-22.201	-25.5	-22.795	-20.771
-21.369	-28.292	-28.317	-30.659	-27.662	-26.084	-29.76	-25.535	-22.054
-17.32	-23.149	-23.594	-24.645	-22.029	-22.499	-26.53	-21.779	-17.799
-9.6235	-13.165	-13.893	-13.836	-12.391	-14.287	-18.263	-13.628	-10.531
-2.9333	-4.8694	-5.6898	-5.6616	-5.3295	-7.1619	-10.616	-5.9706	-4.7148
-1.1775	-3.2227	-4.0088	-5.3874	-5.3297	-5.6458	-8.3863	-3.2378	-3.7466
-5.5167	-8.9705	-9.6947	-12.911	-12.142	-10.565	-12.8	-7.0031	-8.2114
-14.423	-19.199	-19.924	-23.818	-21.828	-19.485	-21.683	-15.812	-16.236
-24.822	-29.575	-30.423	-32.854	-29.751	-28.668	-31.272	-26.382	-24.774
-33.067	-36.119	-37.215	-36.651	-32.839	-34.59	-37.776	-34.827	-30.594
-35.611	-35.913	-37.313	-34.23	-30.027	-34.547	-38.164	-37.541	-30.867
-30.204	-27.745	-29.39	-26.273	-21.863	-27.315	-31.034	-32.358	-24.193
-17.799	-13.38	-15.114	-14.887	-10.57	-14.449	-18.037	-20.25	-12.205
-3.6517	1.7134	0.022752	-3.9452	-0.28802	-1.0401	-4.5604	-6.2471	-0.21059
4.7362	10.353	8.6747	1.7244	4.1818	6.1775	2.4518	2.539	5.1802
2.543	8.1764	6.303	-0.87684	0.39148	3.2266	-0.83252	1.5086	0.69134
-8.4611	-2.8223	-5.0921	-10.183	-9.3616	-7.7136	-11.833	-7.8672	-10.65
-20.8	-15.189	-17.839	-20.344	-18.942	-19.335	-22.969	-18.84	-21.298
-26.572	-21.015	-23.781	-24.84	-22.339	-24.226	-26.989	-24.129	-24.589
-23.068	-17.369	-19.948	-21.02	-17.869	-20.101	-22.135	-21.026	-19.519
-14.295	-7.9424	-10.27	-11.991	-9.2909	-11.109	-13.023	-12.856	-11.081
-7.2707	0.37224	-1.9641	-4.1671	-2.7665	-4.0753	-6.4754	-5.7939	-5.8774
-6.433	2.8847	0.16353	-2.4588	-2.1931	-3.0559	-6.0902	-3.9958	-6.9029
-11.115	-0.31442	-3.5668	-7.2087	-6.9463	-7.0603	-10.382	-7.3494	-12.132
-17.325	-5.8274	-9.3456	-14.751	-13.217	-12.057	-15.169	-12.8	-17.215
-21.342	-10.207	-13.463	-20.418	-17.165	-14.692	-17.326	-17.168	-19.213
-22.018	-12.135	-14.697	-21.527	-17.326	-14.478	-16.677	-18.977	-18.29
-20.421	-12.134	-13.958	-18.374	-14.746	-13.023	-14.891	-18.301	-16.466
-18.035	-11.04	-12.467	-13.205	-11.437	-11.826	-13.319	-15.769	-15.298
-15.772	-9.3118	-10.813	-8.7518	-9.0595	-11.195	-12.261	-12.358	-14.953
-14.55	-7.7596	-9.6703	-7.4554	-8.786	-11.135	-12.128	-10.001	-15.272
-15.936	-8.1891	-10.628	-11.046	-11.603	-12.583	-14.426	-11.438	-16.97
-21.067	-12.288	-15.246	-19.579	-17.736	-16.867	-20.561	-18.162	-20.93
-28.587	-19.492	-22.909	-30.397	-25.534	-23.665	-29.374	-28.007	-26.277
-34.164	-26.245	-29.946	-38.52	-31.393	-29.9	-36.431	-35.283	-29.754
-32.998	-28.026	-31.638	-39.237	-31.655	-31.339	-36.621	-34.306	-27.728
-23.434	-22.56	-25.572	-31.045	-25.015	-25.673	-27.997	-23.62	-19.126
-8.8261	-11.791	-13.808	-16.866	-13.717	-14.72	-13.905	-7.6313	-6.9635
3.7577	-1.254	-2.2737	-2.8145	-2.7734	-4.0354	-1.6581	5.5588	2.7208
7.6472	3.2023	2.7288	4.9854	2.6844	0.42504	2.0066	9.0801	4.4363
0.92606	-0.72231	-1.2975	3.6861	0.37259	-3.6174	-4.5029	1.6597	-3.0078
-12.351	-10.352	-11.481	-5.1292	-8.0177	-13.23	-16.643	-11.821	-15.563
-24.524	-19.604	-21.31	-16.495	-17.761	-22.061	-26.597	-23.393	-26.138
-28.673	-22.484	-24.445	-24.455	-23.473	-24.203	-28.017	-26.541	-28.603
-22.581	-16.734	-18.585	-24.976	-21.997	-17.931	-19.855	-19.717	-21.46
-9.9427	-5.3095	-6.9156	-18.019	-14.236	-6.7993	-6.821	-6.8966	-8.8224
2.0367	5.3992	3.8955	-7.5469	-4.6515	2.6649	3.7241	5.0328	2.1301
6.991	9.3995	7.7561	0.58239	1.2756	5.0442	6.232	10.217	5.5101
2.8801	4.5881	2.6905	1.8376	0.19666	-0.79407	-0.046961	6.7579	0.040896
-7.2082	-6.0348	-8.0951	-4.2757	-7.0613	-11.189	-10.973	-2.6219	-10.483
-17	-16.011	-18.039	-13.585	-15.737	-19.867	-19.986	-12.18	-19.527
-20.669	-19.2	-21.069	-19.649	-19.937	-21.635	-21.837	-16.323	-21.64
-16.128	-13.5	-15.228	-17.902	-16.392	-15.406	-15.517	-12.72	-15.556
-6.069	-2.1853	-3.8665	-8.8504	-6.729	-4.7543	-4.6887	-3.576	-4.7488
3.9238	8.1666	6.5206	2.1784	3.5341	4.42	4.6986	5.8306	4.935
8.5731	11.525	10.075	8.4599	8.3638	7.2417	7.6776	10.159	8.4991
5.1506	5.2818	4.2869	5.7197	4.3967	1.9079	2.2849	6.4781	3.7315
-5.6776	-8.8396	-9.2159	-5.7138	-7.5281	-9.9577	-9.9624	-4.565	-8.2363
-20.23	-25.779	-25.644	-21.384	-22.976	-24.271	-24.932	-19.122	-23.437
-33.135	-39.284	-39.042	-35.14	-36.032	-36.066	-37.456	-31.751	-36.335
-39.24	-44.275	-44.452	-41.932	-41.762	-41.108	-43.076	-37.595	-41.692
-35.813	-38.818	-39.78	-39.716	-38.14	-37.398	-39.689	-34.457	-36.862
-24.207	-25.166	-26.906	-29.973	-26.902	-26.28	-28.694	-23.949	-23.615
-9.7985	-9.1716	-11.301	-16.887	-12.903	-12.38	-14.83	-11.008	-8.0459
0.5818	2.3744	0.40015	-5.3754	-1.8325	-1.6405	-4.0656	-1.4658	2.3808
2.5392	5.2904	3.8747	1.103	2.6196	1.8324	-0.42192	1.1063	3.1783
-3.1985	0.39417	-0.40478	1.918	0.57944	-1.7868	-3.6505	-2.6452	-4.2896
-11.304	-7.0084	-7.4931	-0.82729	-4.3976	-8.1672	-9.4772	-8.4006	-13.679
-15.326	-10.416	-11.078	-3.6803	-7.6269	-11.582	-12.353	-10.932	-17.795
-11.936	-6.2717	-7.5403	-3.896	-6.1913	-8.6488	-9.0877	-7.4899	-13.296
-3.0496	3.776	1.7216	-1.0035	-0.62287	-0.52725	-0.88694	0.45718	-2.7291
5.9645	14.287	11.587	3.2444	5.8612	8.2484	7.8975	8.5847	7.7544
10.412	19.877	16.944	6.3251	9.7504	13.15	12.998	12.929	12.92
9.0851	18.275	15.656	6.4901	9.2038	12.285	12.582	12.156	11.302
3.8179	10.581	8.7649	3.2015	4.2828	6.5125	7.2202	7.336	4.6608
-2.8295	-0.3668	-1.137	-3.0905	-3.7541	-2.0167	-1.3837	0.33561	-4.2493
-9.2199	-11.57	-11.408	-11.069	-12.954	-11.096	-11.236	-7.2772	-13.147
-14.384	-20.322	-19.645	-18.445	-20.687	-18.582	-19.917	-14.026	-20.018
-17.174	-24.4	-23.708	-22.427	-24.143	-22.377	-24.711	-18.171	-22.803
-16.251	-22.673	-22.285	-20.986	-21.626	-21.069	-23.656	-18.092	-20.084
-11.133	-15.853	-15.774	-14.215	-13.855	-14.941	-16.951	-13.352	-12.421
-3.2224	-6.5743	-6.5723	-4.7255	-4.0648	-6.3074	-7.3686	-5.5135	-2.8278
4.5954	1.8543	2.0077	3.6219	3.6973	1.5862	1.1479	2.4209	4.7395
9.6126	7.1606	7.4857	7.8634	6.9366	6.3509	5.7428	7.6275	7.8567
10.898	9.0403	9.304	7.5088	6.0103	7.5358	6.0164	8.9791	7.0539
9.4312	8.5169	8.3811	4.358	3.2737	6.1352	3.4571	7.2544	4.8187
6.9653	6.6322	5.9018	0.98778	1.0696	3.3727	-0.10054	4.1895	3.3384
4.7191	3.7046	2.4994	-0.88168	0.19022	-0.10316	-3.6235	1.2885	2.9106
2.9911	-0.25942	-1.539	-1.0266	-0.096411	-4.015	-6.8078	-0.65844	2.3172
1.9931	-4.3976	-5.2913	0.037949	-0.56011	-7.5213	-9.06	-1.0914	0.81041
2.4018	-6.7913	-7.043	1.921	-0.9297	-9.0755	-9.2287	0.54818	-0.70512
4.6637	-5.8577	-5.5574	4.2857	-0.3807	-7.5939	-6.6612	4.1482	-0.61228
7.8454	-2.0921	-1.6015	6.1936	1.0756	-3.8191	-2.4447	8.1499	1.4159
9.6618	1.8461	2.134	6.2121	2.1467	-0.19448	0.88773	10.027	3.6667
8.1742	3.1065	3.029	3.694	1.4748	0.97557	1.3176	8.1342	3.8493
3.6592	1.0074	0.73304	-0.09286	-0.78204	-0.55212	-0.85331	3.3203	1.2942
-1.4757	-2.5937	-2.7163	-2.6294	-2.937	-2.9906	-3.3736	-1.5532	-2.5149
-4.4918	-4.9333	-4.6837	-2.1871	-3.2845	-4.199	-4.0292	-3.6967	-5.2111
-4.2809	-4.481	-3.9843	0.62747	-1.6651	-3.4086	-2.4366	-2.3736	-5.422
-1.9265	-1.8911	-1.5387	3.323	0.38508	-1.5632	-0.10895	0.79572	-3.6852
0.52418	0.87923	0.74866	3.6884	1.0767	-0.17173	1.131	3.4186	-1.676
1.9078	2.3589	1.7445	1.7912	0.077881	0.14563	0.88117	4.407	-0.55094
2.9753	2.8965	2.1315	0.15623	-0.92246	0.29222	0.66283	4.9289	0.25428
5.625	4.2833	3.7531	1.754	0.49116	1.8878	2.5948	7.2609	2.5427
10.98	8.019	7.8463	7.4596	5.3862	5.7436	7.4114	12.525	7.6021
17.927	13.636	13.604	15.038	12.262	10.846	13.46	19.261	14.59
23.506	18.638	18.416	20.513	17.786	14.837	17.649	24.147	20.617
24.824	20.109	19.578	20.864	18.945	15.567	17.54	24.267	22.504
21.064	16.817	16.225	15.995	15.042	12.618	13.106	19.223	18.968
14.305	10.379	10.211	8.8112	8.2895	7.8467	7.0264	11.676	11.827
8.5922	4.619	5.2929	3.6207	2.701	4.518	3.3205	6.0112	5.2794
7.8499	3.5359	5.1612	3.928	2.0199	5.5969	5.2182	6.0207	3.7069
13.734	8.9362	11.299	10.729	7.7045	12.04	13.336	12.837	9.1328
24.273	18.866	21.624	21.629	17.697	21.772	24.843	23.903	19.565
34.181	27.919	30.825	31.325	26.806	30.076	34.219	33.633	29.378
37.405	30.032	33.025	34.063	29.305	31.908	35.973	36.124	32.279
30.699	22.339	25.441	27.144	22.554	25.024	28.03	28.665	25.228
16.05	7.5932	10.736	13.213	9.2231	11.934	13.64	13.938	10.805
0.16788	-6.8025	-3.8869	-0.64773	-3.725	-1.0016	0.070488	-0.89869	-3.7805
-8.9367	-12.883	-10.594	-6.8526	-8.9748	-7.0033	-5.3816	-7.9956	-10.608
-6.268	-6.8051	-5.4282	-1.8164	-3.2223	-2.7023	0.40435	-3.2862	-5.5053
7.2545	8.6881	9.2447	11.83	10.75	9.8345	14.404	10.969	9.4336
25.14	25.785	26.023	26.775	25.695	24.24	29.176	27.374	26.952
38.922	36.272	36.824	35.477	34.295	33.554	37.333	37.795	38.819
42.917	36.356	37.573	34.63	33.462	34.204	35.865	38.133	40.508
37.076	28.397	30.109	26.682	25.678	27.657	27.406	30.281	33.286
26.433	18.757	20.425	17.697	16.811	19.026	18.057	20.319	22.746
17.851	13.613	14.781	13.401	12.254	13.822	13.544	14.603	15.149
16.267	15.722	16.398	16.231	14.178	15.073	16.385	16.462	14.158
22.579	23.876	24.541	24.934	21.337	22.371	25.416	25.198	19.735
33.903	34.612	35.868	36.298	30.85	32.858	37.268	37.277	29.143
45.3	44.182	46.327	46.929	39.87	42.829	48.076	48.156	38.616
51.986	49.7	52.562	54.071	46.173	49.09	54.628	53.877	44.699
51.286	49.702	52.836	55.922	48.211	49.939	55.157	52.348	45.215
43.433	44.229	47.262	51.797	45.126	45.456	49.689	43.938	39.7
31.122	34.773	37.606	42.472	37.179	37.259	40.019	31.333	29.475
18.048	23.841	26.578	30.358	26.178	27.735	29.041	18.399	17.188
7.5064	14.365	17.079	19.084	15.4	19.378	19.947	8.7584	6.1973
1.8798	9.1878	11.792	12.51	8.7945	14.582	15.646	4.8822	-0.041605
2.5482	10.371	12.707	13.332	9.4054	15.278	18.03	7.6743	0.96498
9.5458	18.186	20.21	21.601	17.576	22.009	26.937	16.252	9.4076
20.796	30.11	31.98	34.057	30.019	32.713	39.246	27.732	22.176
31.833	40.886	42.862	44.97	40.698	42.522	49.24	37.53	33.333
37.242	44.655	46.913	48.703	43.717	45.798	51.173	40.966	36.774
33.772	38.517	41.047	42.955	36.898	39.749	42.999	35.915	30.001
23.135	25.208	27.881	30.737	23.741	27.116	28.699	24.913	16.499
12.201	12.712	15.432	19.534	12.269	15.688	17.102	14.838	4.7669
9.5276	10.105	12.915	17.449	10.741	14.075	16.99	13.396	3.706
19.848	21.773	24.802	28.18	22.486	26.044	31.279	24.179	16.886
40.04	43.598	46.892	47.822	42.98	47.069	54.062	43.413	39.352
60.016	64.452	67.849	66.342	61.768	66.2	73.373	61.347	59.78
68.402	72.531	75.688	73.229	68.4	72.419	78.155	67.756	66.916
59.261	62.308	64.875	63.572	58.461	61.192	64.781	57.933	56.139
35.99	38.102	39.909	41.201	36.37	37.407	39.394	35.78	32.427
9.8236	11.907	13.072	16.881	13.144	12.835	14.598	11.926	7.8066
-6.1011	-3.0433	-2.137	2.6648	0.55253	-0.16553	2.7555	-1.8789	-5.0599
-3.8409	0.59123	1.7607	5.5605	4.8532	4.7909	9.5267	1.0207	0.26313
14.879	20.306	22.2	23.798	23.384	24.697	30.952	18.622	20.316
39.48	45.177	47.973	47.63	45.906	48.761	55.609	41.363	43.548
56.172	61.719	65.162	64.37	60.021	64.035	70.502	57.148	56.565
55.666	61.355	64.794	65.296	58.081	62.495	68.059	57.909	51.773
38.923	45.59	48.278	50.947	42.009	45.963	50.767	44.397	32.348
17.066	25.38	26.898	31.217	22.614	25.429	30.118	26.003	10.931
4.6407	14.285	14.838	19.306	12.94	14.328	19.639	15.061	1.9164
10.229	19.616	19.963	23.11	19.688	19.84	26.211	18.961	12.053
30.897	37.723	38.759	40.049	38.72	38.252	45.643	35.49	35.9
54.323	56.667	58.915	59.009	57.893	57.599	65.583	54.545	59.386
66.985	64.232	67.583	67.908	65.178	65.624	73.646	64.857	68.991
62.865	55.89	59.759	61.72	56.571	57.77	65.391	61.198	60.393
46.45	37.048	40.808	45.081	38.03	39.449	46.416	46.943	40.351
28.577	18.595	21.94	28.18	20.64	21.551	27.771	30.885	21.291
19.193	9.8666	12.889	19.951	13.403	13.351	18.919	21.497	13.33
22.113	13.928	16.948	23.429	18.684	17.797	23.053	22.599	19.199
34.334	27.393	30.701	35.484	32.418	31.397	36.848	32.405	34.35
48.943	43.448	47.158	49.754	47.553	47.378	53.461	45.45	50.722
59.221	55.704	59.766	60.334	58.039	59.576	66.418	55.77	61.318
61.645	60.754	65.053	64.187	61.205	64.882	72.188	59.571	63.115
56.414	58.456	62.877	61.418	57.697	63.268	70.376	56.082	57.063
46.573	51.199	55.628	54.402	50.303	56.907	63.037	47.353	46.74
37.05	43.211	47.538	46.974	42.967	49.547	54.157	37.753	37.138
32.988	39.068	43.233	43.124	39.448	45.296	48.337	32.409	32.977
37.06	41.158	45.22	44.901	41.373	46.438	48.323	34.393	36.275
47.352	47.799	51.937	50.878	46.973	51.709	53.064	42.457	44.757
58.37	54.366	58.798	57.159	52.336	57.217	58.653	51.819	53.282
64.82	56.796	61.671	60.37	54.423	59.484	61.465	57.604	57.523
64.887	54.291	59.615	59.811	52.998	57.764	60.516	57.891	56.611
60.59	49.178	54.825	57.128	50.046	53.922	57.38	54.167	52.86
55.107	44.232	49.986	54.013	47.302	50.106	53.933	49.096	48.912
49.842	40.194	45.808	50.391	44.511	46.679	50.454	44.035	45.323
44.055	35.856	41.123	44.951	40.161	42.543	46.088	38.654	40.9
37.296	30.604	35.472	37.669	34.116	37.557	41.203	32.897	35.405
31.471	26.245	30.898	31.295	28.991	33.943	38.412	28.532	31.154
29.751	25.634	30.456	29.631	28.234	34.557	40.467	28.094	31.174
33.034	29.265	34.61	33.836	32.457	39.397	46.689	31.921	35.474
37.535	33.332	39.21	40.155	37.588	43.947	51.702	36.329	39.328
36.65	31.872	37.804	41.867	37.28	41.835	48.726	35.488	36.184
26.867	22.29	27.534	34.934	28.589	30.74	36.002	26.687	23.965
12.806	9.4567	13.574	22.832	16.141	16.426	20.627	14.504	9.2023
5.3376	3.3074	6.6336	15.093	9.754	9.8073	14.645	8.6736	3.5478
12.966	10.85	14.435	19.697	16.519	18.313	25.395	16.242	14.341
33.612	29.36	34.294	35.607	33.985	38.748	48.252	34.6	37.22
54.996	47.638	54.235	52.806	51.294	58.794	69.171	52.503	58.372
63.838	54.5	62.007	60.05	57.517	66.188	75.174	58.567	64.911
55.791	47.025	54.098	53.417	49.804	57.649	63.785	49.828	54.345
38.144	32.061	37.663	38.767	34.912	40.588	44.097	33.496	35.696
23.303	20.064	24.091	26.384	23.116	26.523	28.913	20.674	21.589
18.791	16.717	19.911	22.639	19.978	21.993	24.782	17.505	18.255
22.371	19.509	22.793	25.849	23.015	24.683	28.371	21.337	21.999
26.144	21.846	25.672	29.574	25.752	27.585	31.71	24.911	24.689
24.783	19.983	24.169	29.42	24.527	26.328	30.362	23.804	22.156
20.013	16.118	20.213	26.71	21.489	22.723	26.871	20.031	17.543
17.667	15.263	19.009	26.03	21.45	21.779	26.883	18.902	17.055
20.972	19.573	23.068	29.736	26.318	25.895	32.545	22.852	22.977
26.751	25.666	29.146	34.946	32.572	31.933	39.651	28.343	30.74
28.302	27.563	31.11	36.048	34.301	34.01	41.383	29.039	32.945
22.222	22.484	25.951	30.335	28.935	29.264	35.004	22.251	26.558
12.436	13.83	17.072	21.263	20.126	20.951	24.993	12.322	16.314
7.5262	8.6669	11.825	16.247	15.153	16.045	19.763	7.6721	11.152
13.794	12.18	15.708	20.958	19.252	19.705	24.986	14.101	16.997
29.962	23.701	28.071	34.788	31.527	31.207	39.062	29.967	31.932
47.11	36.607	41.893	50.322	44.847	43.815	53.453	46.399	46.804
53.586	41.77	47.442	57.003	49.573	48.343	57.398	52.19	50.489
42.219	32.946	38.064	47.404	39.389	38.722	44.637	40.728	36.981
15.678	11.256	15.005	22.7	16.04	16.49	18.206	14.941	10.088
-13.936	-14.37	-12.154	-6.5699	-10.441	-9.0454	-10.232	-13.331	-17.762
-31.448	-31.482	-30.188	-25.706	-26.757	-25.476	-26.519	-29.581	-32.182
-27.499	-31.177	-29.791	-24.525	-24.196	-24.47	-22.352	-25.15	-25.354
-4.6666	-13.857	-11.596	-4.0991	-4.4246	-7.1659	-0.75924	-2.9187	-1.2761
23.577	10.485	13.72	23.327	20.985	16.145	25.359	23.924	26.16
41.077	28.316	31.971	41.888	37.705	32.432	41.3	39.914	41.705
39.427	31.405	34.746	42.484	38.017	34.481	40.169	37.286	38.597
22.929	21.756	24.411	28.259	25.347	25.071	26.724	20.555	22.329
4.7928	9.3085	11.486	11.475	10.932	14.037	13.061	2.7097	5.9352
-2.4946	4.2514	6.5106	4.3116	5.3101	10.585	9.4759	-4.1242	0.42508
4.3065	9.6074	12.4	10.359	10.924	16.587	17.207	3.0704	7.308
17.868	19.708	23.045	23.04	21.301	25.902	28.457	17.022	18.609
27.055	25.709	29.184	31.955	27.299	30.174	33.497	26.754	24.215
25.731	22.954	26.067	31.287	24.632	25.773	28.466	26.078	20.002
16.628	14.194	16.725	23.466	16.574	16.304	17.802	17.402	10.303
8.0847	6.709	8.8578	15.973	10.401	9.2456	10.07	8.6891	3.6178
7.187	6.3808	8.606	14.817	11.237	10.046	11.258	6.9119	5.7863
14.943	13.623	16.314	20.273	18.44	18.39	20.71	13.317	16.019
26.026	23.339	26.526	27.285	26.405	28.504	31.688	23.037	27.654
32.796	28.62	31.905	29.636	28.823	33.119	36.045	28.902	32.853
30.685	25.495	28.277	24.643	23.23	28.388	29.831	26.62	27.986
21.508	15.769	17.637	15.221	12.872	16.702	16.31	17.989	16.311
12.369	5.9621	7.0215	7.9372	4.6079	5.397	4.1349	9.7885	5.9815
10.883	3.0554	3.952	8.5665	4.4157	2.122	1.8258	9.138	4.7626
19.915	9.8287	11.433	18.183	13.462	9.8327	12.064	18.406	14.818
34.991	22.577	25.479	31.994	26.992	24.402	29.351	32.897	30.771
46.743	33.208	37.346	42.02	37.057	36.956	43.224	43.514	42.817
46.849	34.306	38.969	41.828	37.232	39.334	44.78	42.658	42.836
33.617	23.904	28.1	30.382	26.439	29.161	32.218	29.372	29.603
13.454	6.9758	9.9383	12.856	9.6924	11.396	11.931	10.294	9.7168
-2.7251	-7.2856	-5.752	-1.9454	-4.4967	-4.537	-5.3801	-4.2136	-6.2072
-6.0624	-10.913	-10.407	-6.3927	-8.7912	-10.274	-11.044	-6.3944	-9.7885
5.0406	-1.7482	-1.5361	1.8123	-0.98034	-3.1275	-3.0186	4.4411	0.45531
24.437	15.579	16.176	18.551	15.052	12.819	13.678	22.064	18.855
42.029	32.228	33.548	35.441	31.348	29.113	30.061	37.202	36.009
49.028	39.58	41.522	43.821	39.6	37.147	37.544	42.277	43.416
41.439	32.897	35.006	38.256	34.523	31.767	31.176	34.132	36.714
21.05	13.207	14.885	18.783	16.151	13.417	11.534	14.615	17.121
-5.0464	-12.475	-11.682	-8.2382	-9.2402	-11.302	-14.556	-9.7879	-8.3808
-26.475	-33.277	-33.434	-31.732	-30.808	-31.624	-35.814	-29.557	-28.962
-33.908	-39.481	-40.2	-40.854	-38.199	-37.726	-41.767	-36.012	-34.841
-24.212	-28.24	-28.879	-31.283	-27.689	-26.634	-29.143	-26.197	-23.008
-3.1465	-6.2015	-6.2378	-8.7678	-5.372	-4.9218	-5.0169	-5.6419	-0.023253
17.027	13.646	14.308	13.369	15.702	14.514	16.539	13.817	21.003
24.955	20.113	21.125	22.538	23.707	20.662	23.378	21.206	28.472
17.557	11.14	11.995	15.157	15.756	11.631	13.297	13.622	19.763
2.1587	-4.7889	-4.3819	-0.98254	-0.27758	-4.1233	-4.4871	-1.6275	2.9193
-8.7397	-14.748	-14.677	-12.467	-11.63	-13.992	-16.071	-12.147	-9.2751
-6.7211	-10.949	-10.835	-10.318	-10.167	-10.594	-13.158	-9.5955	-8.7101
6.2616	3.5032	3.9685	3.3096	1.7491	2.8685	0.9749	4.0185	2.3354
19.479	17.141	17.926	17.052	13.564	15.343	14.381	17.865	13.509
22.123	19.346	20.067	19.629	15.412	16.864	16.168	20.89	15.246
12.064	8.7613	8.949	8.9351	6.1468	6.4509	5.1368	10.618	6.6688
-2.471	-5.7622	-6.3156	-6.4041	-5.9702	-7.2798	-9.5012	-4.9026	-3.9656
-9.8195	-12.591	-13.657	-14.32	-10.502	-13.347	-16.001	-13.826	-6.6802
-4.75	-7.0523	-8.0918	-9.3085	-3.8164	-7.5595	-9.9117	-10.31	1.2738
7.6332	5.2408	4.7452	3.586	8.2457	4.5687	2.9225	1.3261	13.306
16.999	13.929	14.167	13.79	15.922	13.18	12.123	11.179	19.684
16.87	12.897	13.663	14.335	13.956	12.5	11.67	12.493	16.051
9.5368	4.7528	5.624	6.9964	5.4186	4.8844	4.0329	6.6845	6.625
2.7355	-2.7819	-2.1981	-0.67322	-2.0706	-2.6343	-3.6075	0.57485	-0.46845
1.7219	-4.563	-4.4962	-3.0062	-3.6854	-5.4006	-6.6887	-0.92132	-0.93978
4.5402	-2.3228	-2.8736	-1.1389	-1.2923	-4.9264	-6.9829	0.67192	2.2491
4.135	-2.5246	-3.7575	-1.433	-1.1965	-6.8098	-10.204	-0.85051	2.0257
-4.8217	-10.006	-11.955	-9.1413	-8.0578	-14.955	-19.944	-10.108	-6.1413
-20.466	-23.179	-25.743	-23.035	-20.388	-27.464	-33.701	-25.156	-19.936
-34.698	-35.102	-37.986	-35.98	-31.659	-38.005	-44.746	-38.477	-32.023
-39.68	-39.231	-42.077	-40.898	-35.834	-41.201	-47.912	-43.046	-36.132
-33.989	-34.473	-37.134	-36.477	-32.082	-36.93	-43.721	-37.868	-31.768
-22.873	-25.006	-27.721	-27.43	-24.42	-29.516	-36.944	-27.928	-23.349
-13.289	-16.072	-19.321	-19.849	-17.598	-23.417	-31.81	-19.444	-15.745
-8.9706	-10.378	-14.461	-16.622	-13.695	-20.021	-28.973	-15.449	-11.065
-9.5028	-7.9772	-12.669	-16.848	-12.214	-18.214	-26.788	-15.359	-9.0582
-12.84	-8.4346	-13.059	-18.606	-12.406	-17.214	-24.619	-17.531	-9.3436
-17.071	-11.367	-15.28	-20.862	-14.065	-17.417	-23.464	-20.668	-11.63
-19.987	-14.972	-18.047	-22.701	-16.178	-18.609	-23.669	-23.052	-14.172
-18.882	-15.727	-18.419	-22.265	-16.272	-18.764	-23.42	-22.147	-13.747
-12.568	-11.082	-14.055	-18.053	-12.454	-15.759	-20.609	-16.61	-8.5626
-3.9508	-2.9423	-6.584	-11.632	-6.3897	-10.503	-16.176	-8.9514	-1.3768
0.68115	2.5272	-1.6748	-7.9189	-3.2068	-7.329	-14.421	-4.9884	1.5256
-3.3774	-0.089007	-4.3976	-11.31	-7.1864	-10.224	-18.926	-9.0887	-4.1743
-14.383	-10.137	-14.089	-21.035	-17.198	-18.473	-28.17	-19.487	-16.055
-24.002	-20.136	-23.499	-30.216	-26.231	-25.904	-35.143	-28.125	-25.435
-22.76	-20.783	-23.576	-30.167	-25.999	-24.955	-32.09	-26.001	-23.345
-7.9073	-8.7257	-11.097	-17.582	-13.919	-13.286	-17.586	-10.832	-8.2493
12.406	9.0539	6.8923	0.97187	3.1108	2.4807	0.034178	9.0616	10.742
23.324	18.957	16.712	12.179	12.397	10.178	7.1888	19.118	19.153
14.052	10.901	8.1751	5.5524	4.8251	1.1735	-4.7198	9.1786	7.9845
-12.979	-13.1	-16.682	-17.88	-17.484	-22.064	-31.554	-17.754	-18.449
-42.706	-39.539	-44.088	-45.406	-42.024	-46.769	-58.306	-46.518	-44.824
-57.525	-52.703	-57.894	-61.132	-54.457	-58.499	-69.223	-59.948	-55.334
-48.875	-45.023	-50.21	-56.249	-47.857	-50.624	-58.088	-50.17	-43.978
-22.006	-21.041	-25.616	-33.741	-26.119	-27.8	-31.326	-22.938	-17.385
8.1449	6.3617	2.5961	-5.6552	-0.64561	-2.2975	-3.2309	6.7281	10.22
26.194	23.856	20.551	14.211	16.496	13.428	12.624	23.812	25.617
24.592	24.547	21.011	17.503	18.609	13.134	10.296	21.383	23.249
6.5529	10.377	6.0093	4.7084	6.7219	-1.0244	-6.6599	3.1945	6.7657
-17.035	-10.146	-15.473	-16.138	-11.95	-20.722	-28.285	-19.681	-14.177
-34.393	-27.112	-32.973	-34.391	-28.293	-36.459	-44.134	-35.713	-29.674
-39.656	-34.704	-40.407	-42.96	-36.394	-42.848	-49.03	-39.526	-35.02
-35.227	-33.53	-38.56	-41.664	-36.151	-40.76	-44.95	-33.941	-32.324
-28.598	-28.752	-33.051	-35.905	-32.033	-35.4	-38.313	-26.624	-27.725
-26.401	-25.743	-29.662	-31.974	-29.175	-32.048	-34.997	-24.148	-26.52
-29.829	-26.205	-30.225	-32.447	-29.556	-32.365	-36.359	-27.567	-29.438
-34.486	-27.412	-31.864	-34.834	-30.914	-33.764	-38.941	-32.388	-32.57
-34.261	-24.884	-29.835	-34.13	-29.011	-32.005	-37.671	-32.468	-30.734
-26.388	-16.639	-21.952	-27.366	-21.664	-25.177	-30.394	-25.032	-21.999
-14.239	-5.97	-11.415	-16.921	-11.622	-16.189	-20.478	-13.408	-10.186
-5.166	0.33637	-5.0208	-9.3857	-5.1978	-11.06	-14.666	-4.8473	-2.5177
-4.3864	-2.175	-7.3037	-10.061	-6.922	-13.635	-17.156	-4.4613	-3.4882
-10.582	-11.362	-16.233	-18.195	-15.305	-21.851	-25.688	-10.959	-10.879
-17.602	-20.258	-24.965	-27.681	-24.062	-29.524	-33.708	-18.345	-18.012
-20.357	-23.183	-27.923	-32.398	-27.534	-31.873	-36.352	-21.659	-19.904
-19.64	-20.832	-25.822	-31.45	-25.584	-29.852	-34.871	-21.59	-17.914
-21.074	-19.411	-24.763	-29.555	-23.377	-29.034	-35.1	-23.434	-18.184
-29.126	-24.519	-30.148	-32.204	-26.237	-34.023	-41.379	-31.319	-25.303
-41.689	-35.253	-40.897	-39.959	-34.2	-43.48	-51.517	-43.022	-36.994
-50.463	-44.063	-49.421	-47.264	-41.373	-50.449	-57.711	-50.497	-44.939
-47.188	-42.64	-47.534	-46.877	-40.721	-47.885	-52.835	-45.999	-41.327
-30.955	-29.248	-33.725	-36.434	-30.466	-35.023	-37.149	-29.112	-25.966
-10.506	-11.376	-15.711	-21.575	-16.622	-19.284	-19.691	-8.7515	-7.8838
0.89704	-1.1739	-5.7735	-12.644	-9.2101	-11.706	-12.637	2.0788	0.41302
-5.5642	-7.0479	-12.286	-17.291	-15.003	-19.267	-22.746	-4.8861	-8.2872
-27.841	-27.478	-33.509	-34.543	-32.249	-39.597	-46.064	-27.05	-30.445
-53.803	-51.534	-58.176	-54.922	-51.388	-61.957	-69.839	-52.076	-53.63
-68.587	-65.549	-72.302	-66.344	-61.052	-73.671	-80.295	-65.461	-64.247
-63.908	-61.663	-67.905	-61.91	-55.393	-68.013	-71.314	-59.705	-56.186
-43.089	-42.56	-47.842	-44.211	-37.739	-48.332	-48.219	-38.833	-34.576
-18.832	-19.681	-23.982	-23.574	-18.458	-26.049	-24.541	-15.663	-12.551
-5.3294	-6.193	-9.9788	-11.76	-8.6463	-13.822	-13.865	-3.7838	-3.1391
-9.5332	-8.9312	-12.949	-14.909	-13.416	-17.872	-21.577	-9.2068	-11.227
-27.344	-24.521	-29.411	-30.106	-29.03	-34.383	-41.847	-27.152	-30.913
-46.997	-42.125	-48.081	-47.684	-45.614	-52.341	-61.748	-45.876	-49.783
-57.485	-51.158	-57.84	-57.85	-53.894	-61.154	-70.003	-54.963	-57.504
-55.748	-48.254	-55.013	-56.857	-51.057	-57.492	-64.065	-51.982	-52.437
-47.639	-38.639	-44.892	-48.657	-41.833	-46.636	-50.787	-43.057	-41.713
-42.37	-31.287	-36.817	-41.145	-34.271	-37.716	-40.615	-37.337	-35.04
-44.77	-31.616	-36.619	-39.846	-33.387	-36.545	-39.684	-39.593	-36.941
-51.607	-37.607	-42.506	-44.042	-37.737	-41.715	-45.946	-46.786	-43.616
-54.672	-42.12	-47.277	-48.052	-41.335	-46.603	-51.741	-50.942	-46.662
-47.824	-39.031	-44.53	-46.163	-38.901	-45.103	-50.204	-45.701	-40.323
-32.446	-28.335	-33.964	-37.342	-30.297	-36.573	-40.639	-31.603	-26.565
-17.404	-16.624	-22.058	-26.477	-21.009	-26.552	-29.194	-16.447	-14.32
-13.284	-12.578	-17.618	-21.152	-18.27	-22.79	-24.512	-10.376	-13.267
-25.249	-20.982	-25.703	-26.58	-26.013	-29.807	-31.772	-19.233	-27.05
-49.079	-39.126	-43.834	-41.864	-41.897	-45.472	-48.828	-40.288	-50.258
-72.759	-57.723	-62.718	-59.663	-58.014	-61.616	-66.751	-62.949	-70.948
-83.05	-66.059	-71.37	-69.946	-65.187	-68.567	-74.802	-74.492	-77.413
-73.36	-58.443	-63.747	-65.904	-58.439	-61.087	-67.069	-67.679	-65.238
-48.307	-38.172	-43.002	-48.635	-40.491	-42.171	-46.809	-45.759	-40.489
-21.982	-16.453	-20.586	-27.595	-21.075	-22.21	-25.512	-21.48	-16.961
-10.152	-6.1557	-9.8883	-15.566	-11.659	-13.198	-16.288	-9.8139	-8.4203
-20.219	-13.4	-17.461	-20.237	-17.952	-20.763	-24.981	-18.137	-19.808
-45.969	-33.095	-38.189	-38.493	-35.652	-39.914	-45.7	-40.937	-43.702
-71.288	-52.121	-58.42	-58.13	-53.012	-58.085	-64.54	-63.261	-64.945
-80.537	-58.11	-65.088	-66.115	-58.729	-63.567	-69.059	-70.644	-70.484
-68.869	-48.003	-54.731	-57.774	-49.861	-53.653	-57.048	-58.937	-58.04
-45.054	-29.916	-35.612	-39.902	-33.694	-36.236	-37.725	-36.744	-37.185
-24.428	-16.459	-20.907	-25.095	-21.736	-23.309	-24.2	-18.464	-21.684
-17.756	-15.099	-18.7	-22.036	-20.826	-21.844	-23.595	-13.77	-19.373
-24.672	-23.342	-26.791	-29.687	-28.631	-29.385	-32.659	-21.662	-27.526
-35.751	-31.787	-35.67	-39.242	-36.427	-37.108	-41.496	-32.769	-36.361
-40.67	-32.05	-36.575	-41.644	-36.469	-37.293	-41.749	-37.204	-37.289
-35.681	-23.017	-28.002	-34.363	-27.836	-29.014	-32.508	-31.516	-29.144
-25.026	-10.784	-15.835	-22.407	-16.371	-17.889	-19.841	-19.903	-17.908
-16.459	-3.2747	-8.035	-13.82	-9.6664	-11.064	-11.472	-10.025	-11.247
-15.353	-4.5289	-8.8769	-13.867	-11.594	-12.103	-11.547	-7.5688	-12.912
-22.035	-13.131	-17.223	-22.389	-20.634	-19.724	-19.313	-13.652	-21.312
-33.433	-25.021	-29.17	-35.478	-32.426	-30.391	-31.513	-25.926	-32.397
-46.013	-36.868	-41.352	-48.693	-43.209	-41.238	-44.95	-40.755	-42.984
-57.011	-46.938	-51.831	-58.88	-51.125	-50.667	-56.967	-54.277	-51.517
-64.037	-53.897	-59.023	-64.169	-55.412	-57.233	-64.807	-62.695	-56.871
-64.845	-55.912	-60.93	-63.526	-55.357	-58.989	-65.795	-63.072	-57.467
-58.361	-51.521	-56.092	-57.015	-50.519	-54.494	-58.933	-54.899	-52.157
-46.351	-41.643	-45.579	-46.619	-41.988	-44.725	-46.615	-41.352	-42.129
-33.415	-30.118	-33.429	-36.094	-32.761	-33.426	-33.974	-28.17	-31.196
-24.321	-21.498	-24.347	-29.034	-26.121	-24.919	-25.71	-20.204	-23.426
-20.954	-18.093	-20.69	-26.679	-23.474	-21.352	-23.178	-18.466	-20.361
-21.307	-18.608	-21.12	-27.256	-23.477	-21.509	-23.893	-19.875	-20.11
-21.377	-19.559	-22.074	-27.482	-23.318	-22.232	-23.983	-19.968	-19.246
-19.098	-18.892	-21.442	-25.773	-21.744	-21.756	-22.068	-16.992	-16.53
-16.701	-18.319	-20.925	-24.133	-20.811	-21.712	-20.811	-13.705	-14.741
-18.872	-21.732	-24.447	-26.472	-24.155	-25.543	-24.357	-14.909	-18.349
-28.072	-31.002	-33.9	-34.671	-33.156	-34.646	-33.859	-22.771	-28.85
-41.064	-42.944	-46.054	-45.738	-44.38	-45.738	-45.088	-33.897	-41.92
-50.148	-50.618	-53.844	-53.069	-51.123	-52.272	-50.777	-41.134	-49.512
-48.915	-48.56	-51.685	-51.441	-48.442	-49.391	-46.383	-39.219	-45.94
-37.903	-37.702	-40.515	-41.669	-37.599	-38.403	-34.521	-29.657	-33.03
-25.451	-25.925	-28.391	-31.12	-26.226	-27.041	-24.266	-20.716	-19.996
-22.232	-23.02	-25.341	-28.839	-23.335	-24.493	-25.004	-21.717	-17.323
-33.119	-33.429	-35.899	-38.705	-32.673	-34.58	-39.148	-35.577	-28.931
-52.839	-52.399	-55.148	-55.957	-49.577	-52.379	-59.519	-55.599	-48.799
-69.148	-68.729	-71.569	-70.049	-63.869	-67.152	-73.801	-69.549	-64.836
-71.398	-72.239	-74.763	-71.81	-66.644	-69.506	-72.876	-68.249	-67.129
-57.978	-60.424	-62.308	-59.616	-55.938	-57.508	-56.86	-52.187	-54.382
-36.938	-39.443	-40.745	-40.114	-37.366	-37.331	-34.407	-30.935	-33.889
-19.256	-18.909	-20.1	-22.933	-19.474	-18.14	-15.85	-15.534	-15.343
-10.523	-5.2034	-6.8474	-13.859	-7.9834	-5.8024	-6.127	-10.198	-4.0509
-8.2788	1.0582	-1.2562	-12.15	-3.589	-0.65573	-3.2982	-10.494	0.80152
-6.0478	2.9531	0.30637	-12.872	-3.5262	0.40371	-2.2534	-8.4829	3.0535
0.19527	3.4946	1.1876	-11.551	-4.6521	0.30044	0.2533	-0.0054588	5.2504
8.4386	3.3439	1.8764	-7.5708	-5.6312	-0.34891	3.2521	11.683	6.646
12.588	1.3516	0.65201	-3.9632	-6.972	-2.6338	3.2781	18.648	4.6779
7.7632	-3.4525	-4.0037	-4.5057	-9.7435	-7.4112	-2.0889	14.648	-2.1051
-5.6655	-10.571	-11.717	-10.713	-14.395	-14.116	-12.024	-0.050116	-12.424
-22.187	-18.274	-20.371	-20.779	-20.334	-21.037	-22.985	-18.871	-22.933
-35.156	-24.91	-27.715	-31.07	-26.396	-26.597	-31.278	-33.755	-30.473
-41.065	-29.745	-32.63	-38.415	-31.322	-30.141	-35.17	-40.377	-33.754
-40.959	-32.832	-35.225	-41.609	-34.132	-31.826	-35.311	-39.998	-33.505
-38.637	-34.46	-36.195	-41.539	-34.537	-32.137	-33.69	-37.274	-31.556
-37.362	-34.74	-36.095	-40.146	-33.155	-31.513	-32.112	-36.147	-29.593
-37.425	-33.377	-34.823	-38.735	-30.994	-30.035	-30.919	-36.768	-28.106
-35.917	-29.499	-31.351	-36.674	-28.299	-27.059	-28.501	-35.383	-25.849
-28.891	-21.906	-24.109	-31.582	-23.9	-21.271	-22.186	-27.283	-20.433
-14.75	-10.257	-12.413	-21.415	-16.196	-11.758	-10.497	-11.017	-10.291
3.2602	3.3285	1.7409	-7.3103	-5.5047	0.25597	4.4444	8.9608	2.9645
17.681	14.082	13.393	5.4491	4.5765	10.787	16.749	23.675	14.129
21.236	17.14	17.257	10.295	8.988	15.116	20.131	25.159	17.401
12.063	11.184	11.597	4.2811	5.0791	11.206	12.56	12.305	10.745
-4.4486	-0.025253	0.030195	-9.0157	-4.7934	1.6378	-1.6351	-7.6679	-2.083
-19.081	-10.016	-10.717	-21.562	-14.607	-7.9507	-14.428	-23.799	-13.906
-25.072	-14.237	-15.603	-26.636	-19.153	-12.919	-19.697	-28.76	-19.221
-22.319	-13.102	-14.633	-23.569	-17.856	-12.792	-17.223	-23.243	-17.846
-16.323	-10.927	-12.068	-17.557	-14.67	-10.92	-11.965	-14.24	-14.197
-13.15	-11.761	-12.256	-14.864	-14.232	-11.065	-9.436	-8.9939	-13.071
-14.537	-15.625	-15.636	-17.432	-17.558	-13.82	-11.068	-9.5578	-15.474
-17.261	-18.65	-18.565	-21.708	-21.314	-16.213	-13.635	-12.356	-18.241
-16.955	-16.983	-17.094	-22.516	-21.223	-14.826	-12.983	-12.597	-17.516
-12.733	-10.964	-11.278	-18.301	-16.461	-9.6117	-8.5667	-9.2732	-12.851
-8.4236	-5.6503	-5.9775	-12.88	-10.953	-4.8154	-4.5305	-6.1769	-8.1591
-9.2723	-6.9319	-7.1576	-12.158	-10.302	-5.8647	-6.2045	-8.0896	-8.578
-17.008	-16.376	-16.66	-18.693	-16.955	-14.703	-15.044	-15.685	-15.939
-27.552	-29.152	-29.85	-28.919	-27.71	-27.41	-26.424	-23.857	-26.67
-33.432	-36.89	-38.232	-35.391	-35.577	-36.206	-32.343	-25.207	-33.823
-29.021	-33.391	-35.179	-32.161	-34.436	-34.498	-27.039	-15.916	-31.568
-14.876	-19.21	-20.829	-19.39	-23.285	-21.599	-11.524	0.52404	-19.124
1.9138	-1.8219	-2.6136	-3.827	-7.2151	-3.7776	6.3414	14.739	-1.5932
11.895	9.0031	9.2362	5.4006	5.6472	9.3966	16.638	17.427	12.907
9.1285	7.3859	8.1569	2.726	9.0711	10.986	13.705	5.626	17.853
-5.0286	-5.0226	-4.5973	-10.121	2.3902	1.0205	-0.18381	-14.982	11.84
-22.637	-20.274	-20.828	-25.055	-9.3179	-13.602	-16.205	-33.293	-0.90259
-34.049	-29.386	-30.775	-32.845	-18.696	-23.699	-24.69	-39.582	-13.302
-33.844	-28.019	-29.359	-29.128	-20.897	-23.785	-21.312	-31.395	-19.771
-24.038	-18.838	-19.131	-17.15	-16.504	-15.421	-9.6838	-14.793	-19.406
-12.675	-9.3783	-8.2711	-5.4222	-10.748	-5.8845	1.2116	-0.43296	-16.239
-8.6695	-7.0358	-5.1277	-1.9964	-9.6585	-3.1622	2.9715	2.9217	-16.231
-16.427	-14.654	-13.123	-9.5388	-16.036	-10.833	-7.0737	-6.8912	-23.228
-33.641	-29.366	-29.193	-24.485	-28.002	-26.139	-24.706	-25.191	-36.488
-53.034	-44.775	-46.124	-40.022	-40.536	-42.012	-41.773	-43.887	-51.039
-66.261	-54.443	-56.602	-50.056	-48.389	-51.181	-50.77	-55.668	-60.276
-67.594	-54.528	-56.391	-51.509	-48.353	-49.616	-48.16	-56.624	-59.19
-55.943	-44.672	-45.388	-44.285	-39.959	-37.729	-35.096	-46.787	-46.655
-34.94	-27.653	-27.03	-30.267	-25.157	-19.56	-16.174	-29.427	-26.019
-11.728	-8.7204	-7.2016	-13.039	-7.9829	-1.1917	2.3335	-10.158	-4.0842
5.5259	5.7292	7.4155	2.1997	6.1567	11.229	14.412	4.5089	11.5
11.11	10.545	11.807	10.018	12.341	13.756	16.433	9.6106	15.75
4.7496	4.5756	5.2177	7.5589	8.7205	6.57	8.9079	4.3723	8.9963
-7.8389	-7.9686	-7.7496	-3.0621	-1.8242	-5.5906	-3.2441	-6.7693	-3.0077
-17.82	-19.17	-19.002	-15.143	-12.648	-15.439	-12.828	-16.216	-12.066
-18.39	-21.8	-21.411	-21.134	-17.03	-17.048	-14.277	-17.665	-12.273
-9.0132	-13.92	-13.291	-17.47	-12.426	-9.4715	-7.0011	-10.097	-3.6104
4.2829	-0.36834	0.32113	-6.9645	-2.2177	2.5117	4.2182	1.6319	8.0786
12.854	10.133	10.69	3.1373	6.4148	11.21	12.226	10.16	14.791
11.109	10.526	10.898	6.0184	7.1703	10.75	11.951	10.568	11.497
-0.27592	-0.3174	-0.031161	-0.54564	-1.5574	0.46335	3.1096	3.1029	-1.0496
-15.789	-17.506	-17.173	-13.551	-16.257	-15.246	-10.439	-8.1303	-17.595
-29.401	-33.703	-33.285	-27.324	-30.955	-29.972	-23.542	-18.691	-32.255
-38.092	-43.436	-43.014	-36.965	-40.703	-38.886	-32.435	-26.357	-41.733
-42.167	-45.255	-44.928	-40.336	-43.555	-40.492	-35.628	-31.024	-45.797
-42.847	-40.835	-40.574	-37.622	-40.072	-35.953	-33.066	-32.74	-45.298
-39.849	-32.606	-32.194	-29.809	-31.638	-27.256	-25.104	-30.31	-40.1
-31.479	-22.217	-21.333	-18.067	-19.54	-16.067	-12.581	-22.204	-29.105
-16.893	-10.551	-8.9556	-4.2332	-5.2529	-3.6635	2.5488	-8.7485	-12.081
1.6985	1.325	3.6239	8.7272	8.8717	8.4589	17.016	6.6874	8.4443
19.058	11.581	14.282	17.406	19.694	18.285	27.175	18.958	27.132
29.452	18.039	20.657	19.636	24.479	23.726	30.566	24.032	38.06
29.922	19.296	21.366	15.965	22.472	23.577	27.121	21.413	37.897
22.027	15.705	16.969	9.6477	15.624	18.364	19.216	14.329	27.885
10.79	9.3561	9.8567	4.7588	7.6478	10.357	10.481	7.5474	13.221
0	0	0	0	0	0	0	0	0
0	0	0	0	0	0	0	0	0
0	0	0	0	0	0	0	0	0
0	0	0	0	0	0	0	0	0
0	0	0	0	0	0	0	0	0
0	0	0	0	0	0	0	0	0
0	0	0	0	0	0	0	0	0
0	0	0	0	0	0	0	0	0
0	0	0	0	0	0	0	0	0
0	0	0	0	0	0	0	0	0
0	0	0	0	0	0	0	0	0
0	0	0	0	0	0	0	0	0
0	0	0	0	0	0	0	0	0
0	0	0	0	0	0	0	0	0
0	0	0	0	0	0	0	0	0
0	0	0	0	0	0	0	0	0
0	0	0	0	0	0	0	0	0
0	0	0	0	0	0	0	0	0
0	0	0	0	0	0	0	0	0
0	0	0	0	0	0	0	0	0
0	0	0	0	0	0	0	0	0
0	0	0	0	0	0	0	0	0
0	0	0	0	0	0	0	0	0
0	0	0	0	0	0	0	0	0
0	0	0	0	0	0	0	0	0
0	0	0	0	0	0	0	0	0
0	0	0	0	0	0	0	0	0
0	0	0	0	0	0	0	0	0
0	0	0	0	0	0	0	0	0
0	0	0	0	0	0	0	0	0
0	0	0	0	0	0	0	0	0
0	0	0	0	0	0	0	0	0
0	0	0	0	0	0	0	0	0
0	0	0	0	0	0	0	0	0
0	0	0	0	0	0	0	0	0
0	0	0	0	0	0	0	0	0
0	0	0	0	0	0	0	0	0
0	0	0	0	0	0	0	0	0
0	0	0	0	0	0	0	0	0
0	0	0	0	0	0	0	0	0
0	0	0	0	0	0	0	0	0
0	0	0	0	0	0	0	0	0
0	0	0	0	0	0	0	0	0
0	0	0	0	0	0	0	0	0
0	0	0	0	0	0	0	0	0
0	0	0	0	0	0	0	0	0
0	0	0	0	0	0	0	0	0
0	0	0	0	0	0	0	0	0
0	0	0	0	0	0	0	0	0
0	0	0	0	0	0	0	0	0
0	0	0	0	0	0	0	0	0
0	0	0	0	0	0	0	0	0
0	0	0	0	0	0	0	0	0
0	0	0	0	0	0	0	0	0
0	0	0	0	0	0	0	0	0
0	0	0	0	0	0	0	0	0
0	0	0	0	0	0	0	0	0
0	0	0	0	0	0	0	0	0
0	0	0	0	0	0	0	0	0
0	0	0	0	0	0	0	0	0
0	0	0	0	0	0	0	0	0
0	0	0	0	0	0	0	0	0
0	0	0	0	0	0	0	0	0
0	0	0	0	0	0	0	0	0
0	0	0	0	0	0	0	0	0
0	0	0	0	0	0	0	0	0
0	0	0	0	0	0	0	0	0
0	0	0	0	0	0	0	0	0
0	0	0	0	0	0	0	0	0
0	0	0	0	0	0	0	0	0
0	0	0	0	0	0	0	0	0
0	0	0	0	0	0	0	0	0
0	0	0	0	0	0	0	0	0
0	0	0	0	0	0	0	0	0
0	0	0	0	0	0	0	0	0
0	0	0	0	0	0	0	0	0
0	0	0	0	0	0	0	0	0
0	0	0	0	0	0	0	0	0
0	0	0	0	0	0	0	0	0
0	0	0	0	0	0	0	0	0
0	0	0	0	0	0	0	0	0
0	0	0	0	0	0	0	0	0
0	0	0	0	0	0	0	0	0
0	0	0	0	0	0	0	0	0
0	0	0	0	0	0	0	0	0
0	0	0	0	0	0	0	0	0
0	0	0	0	0	0	0	0	0
0	0	0	0	0	0	0	0	0
0	0	0	0	0	0	0	0	0
0	0	0	0	0	0	0	0	0
0	0	0	0	0	0	0	0	0
0	0	0	0	0	0	0	0	0
0	0	0	0	0	0	0	0	0
0	0	0	0	0	0	0	0	0
0	0	0	0	0	0	0	0	0
0	0	0	0	0	0	0	0	0
0	0	0	0	0	0	0	0	0
0	0	0	0	0	0	0	0	0
0	0	0	0	0	0	0	0	0
0	0	0	0	0	0	0	0	0
0	0	0	0	0	0	0	0	0
0	0	0	0	0	0	0	0	0
0	0	0	0	0	0	0	0	0
0	0	0	0	0	0	0	0	0
0	0	0	0	0	0	0	0	0
0	0	0	0	0	0	0	0	0
0	0	0	0	0	0	0	0	0
0	0	0	0	0	0	0	0	0
0	0	0	0	0	0	0	0	0
0	0	0	0	0	0	0	0	0
0	0	0	0	0	0	0	0	0
0	0	0	0	0	0	0	0	0
0	0	0	0	0	0	0	0	0
0	0	0	0	0	0	0	0	0
0	0	0	0	0	0	0	0	0
0	0	0	0	0	0	0	0	0
0	0	0	0	0	0	0	0	0
0	0	0	0	0	0	0	0	0
0	0	0	0	0	0	0	0	0
0	0	0	0	0	0	0	0	0
0	0	0	0	0	0	0	0	0
0	0	0	0	0	0	0	0	0
0	0	0	0	0	0	0	0	0
0	0	0	0	0	0	0	0	0
0	0	0	0	0	0	0	0	0
0	0	0	0	0	0	0	0	0
0	0	0	0	0	0	0	0	0
0	0	0	0	0	0	0	0	0
0	0	0	0	0	0	0	0	0
0	0	0	0	0	0	0	0	0
0	0	0	0	0	0	0	0	0
0	0	0	0	0	0	0	0	0
0	0	0	0	0	0	0	0	0
0	0	0	0	0	0	0	0	0
0	0	0	0	0	0	0	0	0
0	0	0	0	0	0	0	0	0
0	0	0	0	0	0	0	0	0
0	0	0	0	0	0	0	0	0
0	0	0	0	0	0	0	0	0
0	0	0	0	0	0	0	0	0
0	0	0	0	0	0	0	0	0
0	0	0	0	0	0	0	0	0
0	0	0	0	0	0	0	0	0
0	0	0	0	0	0	0	0	0
0	0	0	0	0	0	0	0	0
0	0	0	0	0	0	0	0	0
0	0	0	0	0	0	0	0	0
0	0	0	0	0	0	0	0	0
0	0	0	0	0	0	0	0	0
0	0	0	0	0	0	0	0	0
0	0	0	0	0	0	0	0	0
0	0	0	0	0	0	0	0	0
0	0	0	0	0	0	0	0	0
0	0	0	0	0	0	0	0	0
0	0	0	0	0	0	0	0	0
0	0	0	0	0	0	0	0	0
0	0	0	0	0	0	0	0	0
0	0	0	0	0	0	0	0	0
0	0	0	0	0	0	0	0	0
0	0	0	0	0	0	0	0	0
0	0	0	0	0	0	0	0	0
0	0	0	0	0	0	0	0	0
0	0	0	0	0	0	0	0	0
0	0	0	0	0	0	0	0	0
0	0	0	0	0	0	0	0	0
0	0	0	0	0	0	0	0	0
0	0	0	0	0	0	0	0	0
0	0	0	0	0	0	0	0	0
0	0	0	0	0	0	0	0	0
0	0	0	0	0	0	0	0	0
0	0	0	0	0	0	0	0	0
0	0	0	0	0	0	0	0	0
0	0	0	0	0	0	0	0	0
0	0	0	0	0	0	0	0	0
0	0	0	0	0	0	0	0	0
0	0	0	0	0	0	0	0	0
0	0	0	0	0	0	0	0	0
0	0	0	0	0	0	0	0	0
0	0	0	0	0	0	0	0	0
0	0	0	0	0	0	0	0	0
0	0	0	0	0	0	0	0	0
0	0	0	0	0	0	0	0	0
0	0	0	0	0	0	0	0	0
0	0	0	0	0	0	0	0	0
0	0	0	0	0	0	0	0	0
0	0	0	0	0	0	0	0	0
0	0	0	0	0	0	0	0	0
0	0	0	0	0	0	0	0	0
0	0	0	0	0	0	0	0	0
0	0	0	0	0	0	0	0	0
0	0	0	0	0	0	0	0	0
0	0	0	0	0	0	0	0	0
0	0	0	0	0	0	0	0	0
0	0	0	0	0	0	0	0	0
0	0	0	0	0	0	0	0	0
0	0	0	0	0	0	0	0	0
0	0	0	0	0	0	0	0	0
0	0	0	0	0	0	0	0	0
0	0	0	0	0	0	0	0	0
0	0	0	0	0	0	0	0	0
0	0	0	0	0	0	0	0	0
0	0	0	0	0	0	0	0	0
0	0	0	0	0	0	0	0	0
0	0	0	0	0	0	0	0	0
0	0	0	0	0	0	0	0	0
0	0	0	0	0	0	0	0	0
0	0	0	0	0	0	0	0	0
0	0	0	0	0	0	0	0	0
0	0	0	0	0	0	0	0	0
0	0	0	0	0	0	0	0	0
0	0	0	0	0	0	0	0	0
0	0	0	0	0	0	0	0	0
0	0	0	0	0	0	0	0	0
0	0	0	0	0	0	0	0	0
0	0	0	0	0	0	0	0	0
0	0	0	0	0	0	0	0	0
0	0	0	0	0	0	0	0	0
0	0	0	0	0	0	0	0	0
0	0	0	0	0	0	0	0	0
0	0	0	0	0	0	0	0	0
0	0	0	0	0	0	0	0	0
0	0	0	0	0	0	0	0	0
0	0	0	0	0	0	0	0	0
0	0	0	0	0	0	0	0	0
0	0	0	0	0	0	0	0	0
0	0	0	0	0	0	0	0	0
0	0	0	0	0	0	0	0	0
0	0	0	0	0	0	0	0	0
0	0	0	0	0	0	0	0	0
0	0	0	0	0	0	0	0	0
0	0	0	0	0	0	0	0	0
0	0	0	0	0	0	0	0	0
0	0	0	0	0	0	0	0	0
0	0	0	0	0	0	0	0	0
0	0	0	0	0	0	0	0	0
0	0	0	0	0	0	0	0	0
0	0	0	0	0	0	0	0	0
0	0	0	0	0	0	0	0	0
0	0	0	0	0	0	0	0	0
0	0	0	0	0	0	0	0	0
0	0	0	0	0	0	0	0	0
0	0	0	0	0	0	0	0	0
0	0	0	0	0	0	0	0	0
0	0	0	0	0	0	0	0	0
0	0	0	0	0	0	0	0	0
0	0	0	0	0	0	0	0	0
0	0	0	0	0	0	0	0	0
0	0	0	0	0	0	0	0	0
0	0	0	0	0	0	0	0	0
0	0	0	0	0	0	0	0	0
0	0	0	0	0	0	0	0	0
0	0	0	0	0	0	0	0	0
0	0	0	0	0	0	0	0	0
0	0	0	0	0	0	0	0	0
0	0	0	0	0	0	0	0	0
0	0	0	0	0	0	0	0	0
-21.615	-20.443	-27.869	-31.073	-23.438	-34.252	-38.838	-22.332	-16.037
-19.303	-17.853	-24.983	-29.933	-21.845	-31.107	-36.082	-20.883	-13.691
-16.015	-14.882	-21.298	-27.511	-19.666	-26.782	-31.201	-17.658	-10.871
-13.621	-13.746	-19.202	-25.872	-18.721	-23.694	-26.911	-14.779	-9.2653
-13.384	-15.026	-19.785	-26.138	-19.593	-23.401	-25.448	-13.883	-9.5826
-15.113	-17.242	-22.074	-27.573	-21.191	-25.575	-27.001	-14.862	-11.176
-17.445	-18.223	-24	-28.304	-21.823	-28.459	-29.802	-16.077	-12.795
-18.99	-17.076	-24.228	-27.132	-20.839	-30.394	-31.762	-15.887	-13.759
-19.295	-14.893	-23.139	-24.793	-19.305	-30.943	-32.064	-14.087	-14.34
-18.824	-13.548	-22.103	-23.384	-18.973	-30.674	-31.303	-11.943	-15.063
-18.174	-13.769	-21.858	-24.399	-20.503	-30.047	-30.325	-10.888	-15.761
-17.448	-14.396	-21.699	-27.149	-22.611	-28.769	-29.196	-11.215	-15.532
-16.359	-13.562	-20.302	-29.12	-23.057	-26.309	-27.392	-11.94	-13.68
-14.794	-10.623	-17.291	-28.086	-20.653	-22.943	-24.839	-11.852	-10.67
-13.134	-6.9657	-13.919	-24.091	-16.441	-20.037	-22.499	-10.644	-8.0204
-11.915	-4.8796	-12.134	-19.529	-12.947	-19.123	-21.76	-9.0853	-7.0548
-11.195	-5.5378	-12.842	-17.188	-12.106	-20.55	-23.178	-8.1555	-7.6787
-10.417	-7.9371	-15.037	-17.894	-13.682	-23.042	-25.83	-8.0902	-8.4896
-9.0134	-9.7344	-16.578	-19.911	-15.565	-24.604	-27.91	-8.2669	-8.1058
-7.0641	-9.1375	-15.872	-20.596	-15.625	-23.95	-27.979	-7.8648	-6.382
-5.3664	-6.2688	-13.067	-18.736	-13.487	-21.357	-25.91	-6.6324	-4.4922
-4.7944	-2.9579	-9.8442	-15.515	-10.74	-18.333	-22.849	-5.0709	-3.8486
-5.5714	-1.363	-8.1776	-13.498	-9.6023	-16.556	-20.423	-4.0257	-4.9079
-7.1925	-2.6561	-9.1469	-14.603	-11.269	-16.916	-19.8	-4.163	-6.9618
-8.9365	-6.4759	-12.438	-18.676	-15.128	-19.164	-21.135	-5.6382	-8.8851
-10.397	-11.241	-16.629	-23.675	-19.283	-22.172	-23.602	-8.0413	-10.013
-11.545	-14.906	-19.872	-26.995	-21.709	-24.467	-25.77	-10.506	-10.364
-12.343	-15.729	-20.575	-26.821	-21.159	-24.76	-26.162	-11.917	-10.174
-12.431	-12.905	-17.981	-22.873	-17.556	-22.421	-23.903	-11.306	-9.4125
-11.322	-7.0601	-12.629	-16.458	-11.998	-17.907	-19.337	-8.4378	-7.862
-8.902	-0.23168	-6.3586	-9.9721	-6.4295	-12.767	-14.105	-4.1599	-5.5579
-5.6941	4.9054	-1.5947	-5.8999	-2.9164	-9.015	-10.432	-0.12199	-3.0341
-2.6691	6.3268	-0.16225	-5.6316	-2.6773	-8.0968	-9.9219	2.0467	-1.1222
-0.7092	3.7626	-2.3045	-8.7281	-5.3972	-10.114	-12.671	1.6366	-0.4155
-0.10095	-1.1306	-6.5559	-13.18	-9.3642	-13.798	-17.222	-0.73102	-0.84443
-0.51408	-5.7884	-10.659	-16.616	-12.529	-17.305	-21.432	-3.5108	-1.8563
-1.3768	-8.2082	-12.849	-17.69	-13.716	-19.219	-23.593	-5.1833	-2.877
-2.2092	-7.8589	-12.626	-16.641	-13.092	-19.098	-23.114	-5.0366	-3.586
-2.7166	-5.5759	-10.648	-14.704	-11.672	-17.397	-20.575	-3.3732	-3.9174
-2.7438	-2.7323	-8.0469	-13.005	-10.381	-15.001	-17.27	-1.1492	-3.912
-2.2299	-0.37422	-5.7414	-11.867	-9.4763	-12.754	-14.536	0.66691	-3.5857
-1.3247	1.0687	-4.2106	-10.952	-8.702	-11.266	-13.243	1.5509	-3.0419
-0.45349	1.6694	-3.5478	-9.7707	-7.7338	-10.809	-13.486	1.5563	-2.5512
-0.1385	1.7223	-3.5984	-8.1898	-6.5189	-11.267	-14.612	1.1241	-2.4019
-0.69463	1.5139	-4.0671	-6.5571	-5.2833	-12.143	-15.588	0.67921	-2.6454
-2.0292	1.2628	-4.6006	-5.4621	-4.3243	-12.775	-15.589	0.35163	-3.0169
-3.7744	1.0026	-5.0195	-5.4621	-3.9496	-12.814	-14.586	-0.08807	-3.2521
-5.6896	0.40191	-5.6083	-6.9075	-4.5468	-12.65	-13.549	-1.1205	-3.5657
-7.9002	-1.1442	-7.0455	-9.77	-6.4635	-13.287	-13.914	-3.1748	-4.6892
-10.671	-4.0126	-9.831	-13.488	-9.6198	-15.542	-16.531	-6.2796	-7.2552
-13.83	-7.6621	-13.507	-16.926	-13.102	-19.09	-20.788	-9.8224	-10.927
-16.396	-10.488	-16.481	-18.701	-15.31	-22.286	-24.719	-12.627	-14.13
-16.99	-10.74	-16.955	-17.93	-14.901	-23.21	-26.272	-13.498	-14.953
-14.92	-8.0014	-14.429	-14.997	-11.996	-21.262	-24.869	-12	-12.736
-11.034	-3.8585	-10.41	-11.626	-8.4761	-17.855	-21.913	-8.8954	-8.9042
-7.3773	-0.95563	-7.491	-9.9243	-6.863	-15.447	-19.707	-5.7423	-6.1195
-5.8001	-1.0521	-7.4118	-10.954	-8.4917	-15.602	-19.625	-3.8804	-6.3124
-6.6104	-3.6331	-9.6667	-13.884	-12.384	-17.683	-21.036	-3.6059	-9.1711
-8.3598	-6.2341	-11.836	-16.421	-15.771	-19.301	-21.881	-4.1072	-12.324
-9.0515	-6.3963	-11.564	-16.479	-16.142	-18.361	-20.573	-4.2664	-13.238
-7.7306	-3.6054	-8.4829	-13.723	-13.113	-14.878	-17.469	-3.5942	-11.172
-5.1695	0.27039	-4.5773	-9.8559	-8.7125	-11.088	-14.693	-2.572	-7.6487
-3.2279	2.3766	-2.6854	-7.4274	-5.8838	-9.7232	-14.443	-2.2384	-5.1872
-3.4652	1.0142	-4.349	-7.975	-6.3396	-11.898	-17.196	-3.3278	-5.428
-6.1585	-3.2616	-8.8002	-11.087	-9.541	-16.358	-21.344	-5.7631	-8.1607
-10.377	-8.3136	-13.779	-15.047	-13.472	-20.615	-24.549	-8.8622	-11.843
-14.851	-12.158	-17.355	-18.343	-16.379	-22.917	-25.582	-11.961	-14.969
-18.795	-14.303	-19.213	-20.686	-17.961	-23.394	-25.142	-14.859	-17.088
-22.034	-15.688	-20.428	-22.72	-19.122	-23.551	-25.018	-17.682	-18.724
-24.612	-17.591	-22.255	-25.022	-20.839	-24.787	-26.495	-20.457	-20.559
-26.513	-20.601	-25.082	-27.48	-23.309	-27.277	-29.365	-22.943	-22.789
-27.713	-24.292	-28.267	-29.491	-25.933	-29.977	-32.204	-24.829	-25.067
-28.377	-27.64	-30.727	-30.523	-27.845	-31.495	-33.476	-26.067	-26.86
-28.871	-29.747	-31.731	-30.493	-28.495	-31.089	-32.562	-26.933	-27.84
-29.482	-30.299	-31.256	-29.662	-27.841	-29.022	-29.966	-27.732	-27.978
-30.131	-29.566	-29.796	-28.354	-26.241	-26.18	-26.739	-28.451	-27.42
-30.395	-28.142	-27.979	-26.848	-24.268	-23.452	-23.787	-28.758	-26.354
-29.873	-26.709	-26.356	-25.555	-22.619	-21.399	-21.573	-28.336	-24.991
-28.573	-25.854	-25.345	-24.987	-21.874	-20.236	-20.226	-27.295	-23.571
-27.069	-25.947	-25.222	-25.477	-22.203	-19.975	-19.769	-26.298	-22.365
-26.246	-26.93	-25.969	-26.867	-23.21	-20.423	-20.095	-26.203	-21.612
-26.728	-28.172	-27.085	-28.346	-24.035	-21.11	-20.787	-27.345	-21.422
-28.423	-28.74	-27.747	-28.83	-23.854	-21.412	-21.149	-29.154	-21.757
-30.512	-28	-27.302	-27.61	-22.416	-20.889	-20.585	-30.45	-22.458
-31.923	-26.105	-25.737	-24.813	-20.211	-19.607	-19.063	-30.27	-23.324
-32.028	-23.984	-23.769	-21.506	-18.25	-18.142	-17.275	-28.648	-24.211
-31.059	-22.748	-22.403	-19.219	-17.524	-17.227	-16.237	-26.664	-25.082
-29.948	-22.947	-22.253	-19.026	-18.412	-17.238	-16.553	-25.688	-26.01
-29.666	-24.181	-23.097	-20.75	-20.39	-17.874	-17.829	-26.313	-27.095
-30.459	-25.329	-23.959	-22.872	-22.194	-18.26	-18.725	-27.799	-28.203
-31.604	-25.341	-23.788	-23.521	-22.545	-17.515	-17.793	-28.584	-28.827
-32.079	-24.209	-22.456	-22.088	-21.203	-15.581	-14.735	-27.664	-28.432
-31.615	-23.295	-21.196	-19.969	-19.391	-13.636	-11.075	-25.695	-27.112
-31.262	-24.621	-22.025	-19.614	-19.094	-13.604	-9.5248	-24.866	-26.013
-32.808	-29.407	-26.309	-22.465	-21.546	-16.891	-12.22	-27.368	-26.86
-37.176	-36.725	-33.32	-27.397	-25.981	-23.007	-18.82	-33.393	-30.575
-43.167	-43.459	-40.061	-31.11	-29.757	-29.289	-26.127	-40.402	-36.081
-47.815	-46.032	-42.892	-30.507	-30.091	-32.274	-29.864	-44.555	-40.536
-48.31	-42.806	-39.951	-25.162	-26.135	-29.929	-27.481	-43.345	-41.098
-44.071	-35.422	-32.617	-17.841	-19.777	-23.165	-19.962	-37.43	-37.018
-37.318	-27.965	-24.833	-12.68	-14.508	-15.438	-11.269	-30.229	-30.365
-31.572	-24.315	-20.558	-12.362	-13.09	-10.561	-5.734	-25.55	-24.659
-29.192	-25.507	-21.112	-16.296	-15.659	-10.205	-5.2486	-24.982	-22.395
-29.883	-29.157	-24.463	-21.216	-19.747	-13.003	-8.3444	-27.067	-23.425
-31.223	-31.393	-26.923	-23.43	-22.034	-15.809	-11.638	-28.704	-25.359
-30.673	-29.734	-25.89	-21.076	-20.512	-16.038	-12.332	-27.548	-25.567
-27.469	-24.78	-21.566	-15.088	-15.69	-13.31	-9.8926	-23.584	-23.126
-22.994	-19.532	-16.519	-8.4963	-10.145	-9.3376	-5.9268	-18.87	-19.25
-19.589	-17.117	-13.691	-4.6639	-6.8619	-6.4513	-2.7149	-15.925	-16.123
-18.94	-18.791	-14.524	-5.5499	-7.5462	-6.0957	-1.7863	-16.137	-15.313
-21.108	-23.452	-18.363	-10.739	-11.765	-8.2269	-3.331	-19.134	-16.876
-24.751	-28.717	-23.249	-17.764	-17.37	-11.737	-6.5152	-23.303	-19.638
-28.143	-32.504	-27.262	-23.531	-21.842	-15.313	-10.179	-26.887	-22.174
-30.141	-33.99	-29.407	-26.031	-23.688	-18.008	-13.317	-28.855	-23.643
-30.564	-33.558	-29.699	-25.223	-23.027	-19.389	-15.32	-29.182	-24.049
-30.004	-32.186	-28.796	-22.712	-21.203	-19.509	-16.106	-28.598	-23.983
-29.281	-30.804	-27.518	-20.509	-19.773	-18.801	-16.034	-27.955	-24.107
-28.891	-30.003	-26.559	-19.782	-19.609	-17.937	-15.652	-27.631	-24.711
-28.774	-30.122	-26.432	-20.48	-20.683	-17.665	-15.463	-27.369	-25.592
-28.488	-31.432	-27.502	-21.943	-22.527	-18.579	-15.847	-26.72	-26.28
-27.569	-33.975	-29.771	-23.562	-24.636	-20.737	-16.919	-25.528	-26.323
-25.767	-37.176	-32.573	-24.982	-26.513	-23.379	-18.374	-24.088	-25.424
-23.098	-39.684	-34.536	-25.777	-27.459	-25.062	-19.458	-22.847	-23.455
-19.854	-39.902	-34.184	-25.222	-26.622	-24.4	-19.281	-21.993	-20.541
-16.643	-37.052	-30.948	-22.689	-23.579	-21.046	-17.428	-21.366	-17.251
-14.355	-32.006	-25.867	-18.475	-19.044	-16.209	-14.44	-20.756	-14.626
-13.822	-27.038	-21.224	-14.167	-14.87	-12.116	-11.655	-20.224	-13.728
-15.219	-24.439	-19.123	-11.911	-13.055	-10.552	-10.297	-20.07	-14.879
-17.574	-24.84	-19.881	-12.883	-14.275	-11.433	-10.398	-20.375	-17.079
-19.043	-26.633	-21.633	-16.138	-17.133	-12.694	-10.575	-20.65	-18.361
-18.071	-27.136	-21.648	-18.98	-18.96	-11.77	-9.0126	-20.076	-17.093
-14.537	-24.56	-18.362	-18.808	-17.685	-7.5657	-4.9078	-18.106	-13.192
-9.9144	-19.26	-12.547	-14.939	-13.299	-1.3928	0.74397	-14.895	-8.2808
-6.2808	-13.45	-6.7826	-9.1058	-7.8715	3.8432	5.6521	-11.267	-4.6013
-4.8641	-9.6629	-3.681	-4.2446	-4.0795	5.6328	7.7264	-8.2065	-3.436
-5.2987	-9.1881	-4.2249	-2.5089	-3.422	3.5015	6.4034	-6.3581	-4.3325
-6.1727	-11.557	-7.4259	-4.0673	-5.5017	-0.91989	2.7814	-5.8651	-5.7565
-6.3878	-15.224	-11.35	-7.4982	-8.783	-5.2931	-1.3829	-6.5705	-6.5649
-6.1224	-18.655	-14.466	-11.049	-11.879	-8.1369	-4.7966	-8.2119	-6.9789
-6.6146	-21.04	-16.328	-13.71	-14.324	-9.4197	-7.088	-10.473	-8.2797
-9.0159	-22.365	-17.358	-15.439	-16.395	-10.006	-8.5151	-12.981	-11.541
-13.265	-23.073	-18.179	-16.626	-18.381	-10.69	-9.4083	-15.308	-16.47
-17.912	-23.637	-19.106	-17.521	-20.087	-11.645	-9.8951	-17.06	-21.318
-21.04	-24.286	-20.089	-18.128	-20.987	-12.598	-10.047	-18.025	-23.94
-21.505	-24.926	-20.9	-18.34	-20.681	-13.291	-10.109	-18.253	-23.188
-19.573	-25.169	-21.253	-18.115	-19.234	-13.63	-10.355	-17.981	-19.611
-16.537	-24.486	-20.784	-17.45	-17.096	-13.444	-10.698	-17.438	-14.995
-13.821	-22.553	-19.17	-16.332	-14.81	-12.356	-10.568	-16.779	-11.259
-12.26	-19.638	-16.46	-14.848	-12.82	-10.041	-9.2738	-16.127	-9.4677
-11.868	-16.626	-13.264	-13.259	-11.396	-6.692	-6.6067	-15.581	-9.4891
-12.156	-14.611	-10.61	-11.849	-10.606	-3.2322	-3.2163	-15.172	-10.461
-12.663	-14.317	-9.4785	-10.757	-10.328	-0.99724	-0.39374	-14.893	-11.526
-13.252	-15.645	-10.224	-9.9325	-10.279	-0.9521	0.69502	-14.729	-12.234
-14.037	-17.714	-12.331	-9.2995	-10.173	-3.0402	-0.28845	-14.734	-12.568
-15.15	-19.426	-14.738	-9.0471	-9.995	-6.2066	-2.777	-15.105	-12.765
-16.56	-20.153	-16.498	-9.6806	-10.113	-9.0643	-5.7495	-16.108	-13.103
-18.06	-20.011	-17.248	-11.582	-10.969	-10.637	-8.2206	-17.809	-13.728
-19.328	-19.511	-17.131	-14.384	-12.504	-10.645	-9.4398	-19.803	-14.488
-19.975	-18.917	-16.357	-16.79	-13.864	-9.2942	-8.877	-21.181	-14.863
-19.589	-17.942	-14.887	-17.159	-13.767	-6.9474	-6.3157	-20.894	-14.146
-17.963	-16.09	-12.604	-14.702	-11.487	-4.0497	-2.2069	-18.489	-11.96
-15.403	-13.343	-9.7724	-10.315	-7.6524	-1.2515	2.1261	-14.673	-8.7669
-12.738	-10.465	-7.1691	-6.1733	-4.0444	0.68388	4.9608	-11.101	-5.8128
-10.916	-8.5497	-5.6502	-4.3653	-2.4791	1.2973	5.233	-9.3709	-4.4193
-10.431	-8.1616	-5.4743	-5.3998	-3.479	0.8409	3.3705	-9.9431	-5.0803
-11.036	-8.8746	-6.046	-7.8205	-5.8409	0.21322	1.1037	-11.869	-7.0986
-11.937	-9.588	-6.3453	-9.2686	-7.4811	0.34453	0.2763	-13.498	-9.0406
-12.298	-9.3638	-5.7013	-8.216	-6.9522	1.4963	1.5217	-13.615	-9.6864
-11.758	-8.1632	-4.3334	-5.121	-4.5299	3.0127	3.7915	-12.243	-8.8268
-10.6	-6.8533	-3.179	-2.0849	-1.9711	3.8056	5.185	-10.515	-7.2729
-9.4019	-6.4432	-3.0742	-1.1975	-1.102	3.2887	4.5405	-9.671	-6.0843
-8.515	-7.2205	-3.9923	-2.913	-2.4091	1.9727	2.4505	-10.05	-5.7377
-7.8641	-8.521	-5.0267	-5.8084	-4.7755	1.1453	0.80114	-10.941	-5.9007
-7.181	-9.2631	-5.1144	-7.7924	-6.4591	1.8639	1.2585	-11.271	-5.8933
-6.4649	-8.8392	-3.9432	-7.6663	-6.4276	4.0375	3.8819	-10.578	-5.4302
-6.1602	-7.5985	-2.2522	-5.7729	-4.9437	6.3882	7.0027	-9.4441	-4.9251
-6.8083	-6.5229	-1.2508	-3.38	-3.0705	7.3846	8.5204	-8.9599	-5.0777
-8.4266	-6.3568	-1.603	-1.5226	-1.6682	6.4497	7.6035	-9.6705	-6.0884
-10.193	-6.9119	-2.8029	-0.34828	-0.79457	4.4869	5.4121	-10.932	-7.2427
-10.81	-7.1882	-3.5145	0.67264	0.080593	3.2352	4.2233	-11.242	-7.3309
-9.3875	-6.2616	-2.6615	2.0126	1.3513	3.9128	5.6051	-9.3996	-5.6387
-6.202	-4.1423	-0.35435	3.5428	2.7623	6.2299	9.0953	-5.5682	-2.6896
-2.7196	-1.8398	2.1497	4.6717	3.6149	8.6181	12.492	-1.4114	-0.059523
-0.78134	-0.58684	3.42	4.8614	3.3985	9.5103	13.56	0.8728	0.65946
-1.462	-0.85858	2.9565	4.0464	2.2556	8.5712	11.729	-0.0087742	-1.029
-4.4166	-2.0413	1.4966	2.5412	0.82491	6.8726	8.4222	-3.6268	-4.1882
-8.1641	-3.0241	0.30334	0.69576	-0.30052	5.9065	5.8159	-8.2109	-7.1176
-11.028	-3.0601	0.17922	-1.1873	-0.88244	6.3865	5.2073	-11.795	-8.4516
-11.95	-2.0724	1.1287	-2.6076	-0.85275	7.9253	6.4156	-13.151	-7.7881
-10.753	-0.30443	2.7864	-2.685	0.055447	9.7065	8.4518	-12.063	-5.568
-7.9307	2.1563	5.0131	-0.51253	2.3109	11.391	10.618	-9.0662	-2.5396
-4.2359	5.4649	8.054	4.0852	6.106	13.44	13.074	-5.0034	0.70085
-0.37404	9.6318	12.109	9.9634	10.8	16.578	16.411	-0.7391	3.8209
3.1852	14.198	16.863	15.009	15.009	20.975	20.801	3.0111	6.6985
6.2686	18.379	21.484	17.444	17.481	25.9	25.555	5.8375	9.3588
8.9445	21.557	25.108	17.125	18.071	30.105	29.479	7.7572	11.931
11.368	23.664	27.38	15.792	17.94	32.649	31.715	9.1831	14.506
13.613	25.067	28.575	15.89	18.679	33.441	32.335	10.686	16.943
15.573	26.104	29.222	18.675	20.948	33.151	32.188	12.604	18.806
17.033	26.806	29.688	23.15	23.843	32.673	32.221	14.807	19.587
17.8	26.986	29.996	26.767	25.542	32.527	32.773	16.762	19.034
17.781	26.485	29.909	27.342	24.734	32.592	33.37	17.816	17.334
17.047	25.321	29.14	24.672	21.642	32.238	33.08	17.605	15.034
15.849	23.638	27.522	20.498	17.803	30.787	31.19	16.284	12.815
14.579	21.552	25.097	17.033	14.875	28.011	27.739	14.426	11.225
13.564	19.07	22.08	15.312	13.444	24.29	23.465	12.611	10.394
12.82	16.179	18.777	14.643	12.758	20.368	19.299	11.04	9.9534
11.993	12.987	15.489	13.472	11.526	16.921	15.823	9.4515	9.2446
10.613	9.8062	12.487	10.845	9.0815	14.287	13.141	7.4484	7.7871
8.6323	7.1673	10.116	7.3483	6.0481	12.587	11.258	5.0621	5.7641
6.7966	5.7141	8.879	4.7615	3.9579	11.993	10.453	3.0544	4.1211
6.378	5.906	9.2293	4.8302	4.181	12.7	11.126	2.5854	4.0294
8.2959	7.6543	11.144	7.979	6.9033	14.558	13.217	4.3741	6.0335
12.269	10.165	13.829	12.773	10.821	16.779	15.798	7.9675	9.5355
16.719	12.224	15.969	16.636	13.849	18.19	17.409	11.76	13.04
19.608	12.825	16.451	17.413	14.389	17.945	16.996	13.857	15.01
19.634	11.754	15.086	14.769	12.345	16.188	14.702	13.168	14.74
16.975	9.7802	12.82	10.418	9.1499	14.074	11.863	10.052	12.646
13.15	8.297	11.221	7.0666	6.8552	13.086	10.185	6.1577	9.9186
10.154	8.5912	11.591	6.7414	6.8765	14.103	10.696	3.5379	7.8502
9.3946	11.086	14.17	9.5721	9.1731	16.833	13.144	3.5786	7.2327
10.974	14.925	17.876	13.798	12.323	19.905	16.16	6.2383	8.0121
13.688	18.221	20.778	16.962	14.414	21.603	18.01	10.023	9.3287
15.713	18.901	21.023	17.336	14.094	20.709	17.399	12.698	9.9251
15.645	15.839	17.815	14.662	11.168	17.074	13.995	12.465	8.8351
13.333	9.6448	11.936	9.915	6.5252	11.725	8.5852	8.9875	6.0641
9.9666	2.5576	5.4931	4.578	1.6455	6.4656	2.8136	3.6135	2.7497
7.4051	-2.5503	0.99945	0.15794	-1.9052	3.1594	-1.4001	-1.293	0.63181
7.1251	-3.5734	0.21859	-2.0831	-2.9434	2.9583	-2.6282	-3.5764	1.0457
9.3842	-0.21442	3.314	-1.3574	-1.053	5.7493	-0.59666	-2.3419	4.0708
13.205	5.9632	8.8421	2.3144	3.2273	10.229	3.7239	1.7727	8.5357
17.089	12.4	14.542	7.8484	8.5076	14.602	8.6671	7.1085	12.797
19.855	16.762	18.424	13.324	13.029	17.477	12.708	11.827	15.651
21.044	17.86	19.564	16.752	15.348	18.434	15.092	14.619	16.737
20.813	15.981	18.31	17.06	14.96	18.014	15.962	15.05	16.361
19.637	12.614	15.961	14.683	12.543	17.258	16.011	13.557	15.092
18.152	9.7646	14.132	11.42	9.6967	17.123	15.993	11.225	13.553
17.109	9.1114	14.092	9.5458	8.2607	18.116	16.4	9.3544	12.421
17.202	11.287	16.252	10.557	9.4046	20.193	17.368	8.9237	12.383
18.723	15.607	20.002	14.307	12.982	22.836	18.727	10.164	13.83
21.284	20.406	23.989	19.081	17.529	25.264	20.092	12.48	16.468
23.842	23.742	26.661	22.534	20.92	26.647	20.893	14.714	19.164
25.132	24.155	26.843	22.93	21.361	26.319	20.495	15.692	20.302
24.349	21.234	24.215	19.991	18.285	24.057	18.52	14.796	18.695
21.672	15.827	19.481	14.95	12.7	20.271	15.183	12.31	14.497
18.27	9.7751	14.145	9.9004	6.7966	15.933	11.329	9.329	9.3873
15.655	5.1509	9.8867	6.7157	2.8486	12.176	8.0382	7.1858	5.6691
14.75	3.3229	7.8131	6.1928	2.0469	9.7962	6.0745	6.7095	4.8078
15.389	4.3174	8.0116	7.8556	3.9788	9.0018	5.6216	7.7949	6.5341
16.558	6.846	9.6109	10.387	6.9976	9.4756	6.3647	9.5299	9.1314
17.179	9.0543	11.297	12.379	9.2493	10.585	7.7145	10.793	10.709
16.86	9.5968	12.007	12.994	9.7132	11.609	9.0017	10.96	10.513
16.103	8.4036	11.455	12.319	8.6825	11.946	9.6172	10.269	9.3181
15.881	6.638	10.211	11.234	7.44	11.366	9.2213	9.593	8.7145
16.931	5.8625	9.3176	10.834	7.3346	10.202	8.0058	9.821	9.8993
19.271	7.0373	9.6921	11.74	8.8957	9.3156	6.807	11.317	12.86
22.194	9.9709	11.625	13.756	11.549	9.6713	6.758	13.755	16.428
24.702	13.504	14.605	16.163	14.12	11.66	8.5494	16.41	19.05
26.05	16.221	17.555	18.31	15.673	14.679	11.829	18.598	19.721
26.011	17.148	19.299	19.847	15.949	17.304	15.174	19.874	18.442
24.814	16.069	19.07	20.528	15.197	18.068	16.847	20.019	16.043
22.917	13.473	16.861	20.009	13.762	16.399	15.893	18.983	13.62
20.819	10.262	13.465	18.062	11.901	13.011	12.773	16.955	11.961
18.956	7.3697	10.093	15.051	9.8878	9.4415	9.0257	14.452	11.229
17.605	5.4736	7.8115	12.031	8.121	7.1046	6.3018	12.245	11.017
16.826	4.8919	7.1318	10.238	7.0356	6.5669	5.4796	11.082	10.719
16.495	5.6029	7.933	10.277	6.845	7.4824	6.381	11.282	9.9874
16.415	7.2837	9.6431	11.687	7.3771	9.032	8.1151	12.528	8.9685
16.453	9.3703	11.53	13.357	8.2335	10.456	9.7048	14.038	8.2075
16.636	11.221	13.005	14.394	9.1339	11.4	10.642	15.065	8.3282
17.184	12.405	13.862	14.764	10.149	11.976	11.096	15.407	9.7182
18.372	12.88	14.287	15.105	11.528	12.555	11.641	15.461	12.327
20.249	12.895	14.602	15.871	13.219	13.401	12.665	15.76	15.594
22.386	12.746	14.97	16.807	14.656	14.421	13.974	16.449	18.509
23.922	12.598	15.302	17.237	15.077	15.213	14.92	17.165	19.874
24.028	12.512	15.449	16.889	14.18	15.427	15.009	17.463	18.853
22.478	12.598	15.457	16.312	12.496	15.087	14.39	17.292	15.549
19.817	12.997	15.535	16.32	11.014	14.549	13.678	16.959	11.097
17.01	13.743	15.817	17.18	10.472	14.152	13.351	16.743	7.1323
14.904	14.668	16.2	18.333	10.929	13.939	13.332	16.59	4.9745
13.908	15.488	16.431	18.952	11.931	13.702	13.171	16.271	5.0868
13.984	15.902	16.269	18.681	12.955	13.193	12.542	15.732	7.0203
14.79	15.635	15.577	17.855	13.679	12.319	11.589	15.245	9.7569
15.804	14.466	14.308	17.063	13.954	11.154	10.766	15.11	12.18
16.441	12.393	12.546	16.512	13.69	9.9121	10.387	15.188	13.508
16.255	9.9204	10.672	15.857	12.891	8.9453	10.429	14.893	13.59
15.218	8.1513	9.4668	14.678	11.851	8.7691	10.775	13.763	12.938
13.882	8.3843	9.8943	13.141	11.209	9.9382	11.585	12.117	12.451
13.231	11.296	12.509	12.185	11.663	12.665	13.287	11.172	12.895
14.104	16.184	16.788	12.848	13.389	16.341	15.962	12.225	14.375
16.543	21.06	21.094	15.348	15.739	19.542	18.834	15.535	16.206
19.646	23.804	23.575	18.884	17.671	20.787	20.561	19.94	17.348
22.067	23.553	23.387	22.162	18.479	19.573	20.203	23.533	17.115
22.817	21.208	21.242	24.187	18.237	16.803	18.028	24.885	15.63
21.743	18.608	18.747	24.625	17.497	14.106	15.298	23.816	13.598
19.408	17.113	17.156	23.624	16.624	12.644	13.289	21.258	11.663
16.685	16.845	16.658	21.593	15.531	12.456	12.495	18.57	10.018
14.403	17.1	16.697	19.151	14.066	12.829	12.59	16.781	8.5995
13.176	17.345	16.848	17.223	12.647	13.21	13.056	16.243	7.5832
13.283	17.78	17.317	16.917	12.341	13.746	13.776	16.736	7.5065
14.545	18.987	18.614	18.967	14.14	14.97	15.026	17.802	8.8058
16.325	21.079	20.778	23.042	17.948	17.007	16.971	19.038	11.229
17.832	23.287	23.014	27.575	22.265	19.168	19.211	20.195	13.8
18.564	24.371	24.123	30.454	24.962	20.329	20.88	21.13	15.424
18.589	23.534	23.386	30.21	24.627	19.812	21.227	21.714	15.646
18.411	21.042	21.125	26.932	21.503	17.932	20.134	21.779	14.911
18.478	18.048	18.462	22.229	17.301	15.726	18.129	21.184	14.088
18.752	15.822	16.524	18.24	14.06	14.153	15.971	19.933	13.725
18.739	15.059	15.817	16.483	12.987	13.528	14.264	18.318	13.69
18.001	15.703	16.17	17.223	13.995	13.572	13.373	16.965	13.485
16.649	17.128	17.03	19.43	15.943	13.825	13.425	16.547	12.851
15.303	18.414	17.718	21.35	17.332	13.897	14.188	17.274	12.017
14.495	18.586	17.53	21.427	17.027	13.403	14.923	18.561	11.316
14.118	16.968	15.922	19.245	14.807	11.942	14.601	19.271	10.65
13.493	13.609	12.872	15.839	11.481	9.3525	12.543	18.451	9.4537
12.046	9.5219	9.1708	12.993	8.4538	6.1155	9.0535	16.027	7.3227
9.9291	6.2975	6.1886	11.978	6.9075	3.3432	5.4213	12.886	4.641
7.9924	5.1948	5.086	12.594	7.033	2.1658	3.1546	10.3	2.5005
7.0368	6.2121	5.9164	13.25	7.8301	2.829	2.875	9.0186	1.8131
7.0407	7.9114	7.3945	12.217	7.79	4.3053	3.8223	8.7878	2.4325
7.1441	8.3423	7.7243	9.1355	6.089	4.9319	4.4608	8.6872	3.1842
6.3894	6.4346	5.9033	5.4318	3.2861	3.6324	3.6993	7.9484	2.8303
4.6089	2.7737	2.4631	3.1455	0.87574	0.72688	1.6842	6.5562	1.185
2.608	-0.91493	-1.0111	3.2358	0.079616	-2.4071	-0.54238	5.1097	-0.69624
1.3924	-3.1855	-3.2227	4.7085	0.78989	-4.5671	-2.2017	4.0705	-1.5279
1.1676	-3.9394	-4.1456	5.3678	1.6007	-5.6771	-3.5392	3.1947	-1.0749
1.0042	-4.3074	-4.8699	3.533	0.86505	-6.6898	-5.5221	1.6937	-0.58316
-0.45264	-5.5359	-6.5128	-0.6977	-2.0704	-8.5789	-8.7625	-0.99308	-1.8651
-3.7638	-7.8873	-9.1762	-5.5392	-6.3442	-11.338	-12.679	-4.5247	-5.7114
-7.9715	-10.405	-11.783	-8.7314	-10.077	-13.843	-15.659	-7.6424	-10.939
-11.026	-11.596	-12.829	-8.8658	-11.464	-14.639	-16.084	-8.8376	-14.928
-11.135	-10.467	-11.432	-6.015	-9.7919	-13.009	-13.463	-7.2786	-15.381
-8.0604	-7.1391	-7.9114	-1.4402	-5.7764	-9.5003	-8.8098	-3.363	-11.988
-3.372	-2.7019	-3.5316	3.2731	-1.0417	-5.5423	-3.9975	1.4579	-6.6894
0.55465	1.414	0.24159	7.0507	2.8539	-2.5562	-0.64611	5.4591	-2.3473
2.1554	4.2205	2.5743	9.6979	5.2455	-1.0989	0.79252	7.6177	-0.76472
1.6747	5.6082	3.6166	11.618	6.4959	-0.65436	1.0863	8.0785	-1.5422
0.83299	6.2417	4.2198	13.274	7.4945	-0.16139	1.4662	7.8655	-2.5774
1.3429	6.9624	5.1938	14.732	8.8529	1.0914	2.5777	7.9654	-1.868
3.4204	8.0818	6.5986	15.52	10.369	2.8278	3.9039	8.459	0.82801
5.5715	9.1196	7.661	14.991	11.203	3.9655	4.1868	8.4627	3.836
5.8668	9.2701	7.4701	12.997	10.674	3.5444	2.5672	6.9888	4.9958
3.6293	8.2042	5.8574	10.227	8.9543	1.609	-0.55357	3.9697	3.49
0.10529	6.5517	3.7425	7.9221	7.0949	-0.66134	-3.585	0.60777	0.54277
-2.5011	5.5458	2.5458	7.0889	6.2527	-1.7815	-4.837	-1.3693	-1.6511
-2.8028	6.0899	3.1291	7.8708	6.8263	-1.0639	-3.7188	-0.96446	-1.7817
-1.2994	8.0165	5.1333	9.5888	8.2208	0.90197	-1.0934	1.3511	-0.46352
0.18852	10.174	7.2626	11.325	9.3787	2.7584	1.4453	4.051	0.42295
0.16659	11.269	8.2535	12.507	9.5875	3.4038	2.7097	5.7273	-0.53347
-1.3471	10.645	7.6129	12.946	8.7942	2.5989	2.4421	5.9168	-3.0977
-3.066	8.4676	5.6542	12.547	7.3773	0.82815	1.0528	5.0089	-5.6803
-3.7642	5.3711	3.0186	11.116	5.7243	-1.2438	-0.92823	3.5159	-6.699
-3.3864	2.0809	0.30052	8.5643	4.0483	-3.0892	-3.0136	1.6032	-5.8045
-2.9161	-0.63872	-1.8982	5.3951	2.5734	-4.2156	-4.5426	-0.66424	-3.9843
-3.2673	-1.9571	-2.8474	2.8621	1.7511	-4.0792	-4.6606	-2.7832	-2.6177
-4.2885	-1.1995	-1.9017	2.4789	2.1952	-2.3428	-2.7924	-3.7094	-2.3343
-4.8477	1.6666	0.95841	5.0284	4.2488	0.66055	0.72023	-2.4968	-2.6341
-3.9025	5.7006	4.7463	9.7986	7.5394	3.7515	4.4843	0.83356	-2.455
-1.5905	9.2564	7.7695	14.725	10.932	5.4028	6.7409	4.9793	-1.1914
0.67317	10.86	8.5946	17.514	13.053	4.695	6.454	7.9885	0.69586
1.1972	10.035	6.9234	16.97	13.037	1.9345	3.9053	8.4017	1.9738
-0.68228	7.5756	3.814	13.687	11.059	-1.4565	0.51325	6.1669	1.5984
-4.0177	5.0636	1.0745	9.6192	8.2492	-3.721	-1.9882	2.667	-0.42305
-6.8723	3.9096	0.18629	6.8574	6.0563	-3.7398	-2.4753	-0.19126	-2.9421
-7.7815	4.46	1.3707	6.3987	5.3925	-1.6856	-1.0234	-1.2728	-4.5467
-6.8703	5.7984	3.4481	7.692	6.1228	1.0577	1.1714	-0.92525	-4.67
-5.7621	6.4	4.6041	9.1714	7.2253	2.6813	2.4828	-0.61421	-4.0245
-6.3698	5.1674	3.5484	9.3106	7.4838	1.9882	1.7772	-1.8056	-4.0218
-9.337	2.3039	0.4682	7.6727	6.4069	-0.79253	-0.7929	-4.7579	-5.4961
-13.352	-0.62093	-2.9071	5.2429	4.6875	-3.9818	-3.6925	-8.1479	-7.8213
-15.903	-1.5842	-4.297	3.8153	3.7834	-5.3806	-4.8255	-9.8293	-9.2405
-14.983	0.4885	-2.4062	4.7484	4.8091	-3.7381	-2.9803	-8.2947	-8.2375
-10.575	4.7626	1.9907	7.8552	7.4942	0.18972	1.0864	-3.82	-4.8801
-4.7575	8.7342	6.2722	11.28	10.064	3.8606	4.8518	1.5792	-1.004
-0.30694	9.6905	7.5468	12.623	10.321	4.5178	5.5963	5.4182	1.0264
1.1568	6.4542	4.5437	10.607	7.2411	1.0587	2.2781	6.3162	0.045746
0.06769	0.20525	-1.5134	6.0627	1.8816	-5.1465	-3.6902	4.7108	-3.0611
-1.6913	-6.1813	-7.6493	1.4679	-3.1262	-11.074	-9.3144	2.3118	-6.0002
-2.3701	-9.9091	-11.051	-0.69669	-5.2609	-14.023	-12.005	0.76831	-6.7649
-1.6836	-9.9099	-10.785	0.41286	-3.7857	-13.299	-11.195	0.58485	-5.1362
-0.84178	-7.2584	-8.1176	3.5657	-0.18642	-10.423	-8.4499	1.0629	-2.813
-1.3626	-4.1629	-5.3454	6.4618	2.9384	-7.8052	-6.1169	1.1269	-2.0721
-3.6738	-2.2887	-4.0198	7.3944	3.7523	-6.8978	-5.5432	0.30396	-3.9293
-6.5805	-1.6437	-3.8966	6.3551	2.4478	-7.2096	-6.1881	-0.88986	-7.1882
-8.1032	-0.90471	-3.4226	4.8032	0.94457	-6.9372	-6.3194	-1.4976	-9.2344
-6.9578	1.2309	-1.2144	4.4771	1.3659	-4.5758	-4.5641	-1.0017	-7.9605
-3.3602	4.9499	2.8272	6.307	4.5649	-0.11526	-0.93552	0.41673	-3.2388
1.3683	9.2709	7.5499	10.047	9.6951	5.0365	3.3866	2.3427	3.1508
5.9114	12.903	11.522	14.623	14.92	9.1743	7.1383	4.7459	8.9142
9.648	15.079	13.923	18.673	18.507	11.364	9.7651	7.9139	12.629
12.443	15.705	14.694	20.986	19.557	11.702	11.383	11.734	14.144
14.033	14.944	14.08	20.83	18.132	10.808	12.175	15.13	13.974
13.826	12.885	12.245	18.218	14.964	9.2133	11.974	16.407	12.555
11.462	9.7636	9.4244	14.075	11.191	7.2332	10.569	14.519	10.16
7.5213	6.303	6.2256	10.025	8.056	5.1409	8.2247	10.167	7.2658
3.5993	3.6361	3.6142	7.7202	6.5475	3.3202	5.8669	5.7124	4.7988
1.5013	2.7019	2.4365	8.063	7.0365	2.1641	4.6135	3.7716	3.7954
2.0657	3.5345	2.8134	10.659	9.0271	1.7979	4.9906	5.4348	4.6623
4.6477	5.2081	4.0719	13.999	11.343	2.0329	6.5932	9.5714	6.7923
7.5672	6.4825	5.233	16.258	12.691	2.5267	8.3602	13.631	8.8425
9.094	6.5823	5.5845	16.229	12.279	2.912	9.1731	15.279	9.465
8.1946	5.4373	4.8388	13.779	10.048	2.7369	8.2969	13.621	7.8786
4.69	3.3424	2.9172	9.638	6.4876	1.4212	5.513	9.2899	4.0346
-0.79914	0.69169	-0.052864	4.9262	2.3795	-1.3462	1.2488	3.793	-1.378
-6.8159	-1.89	-3.3949	0.83025	-1.2864	-4.9723	-3.2995	-1.1745	-6.9167
-11.156	-3.3238	-5.6519	-1.526	-3.3312	-7.7215	-6.3033	-4.1302	-10.518
-11.505	-2.2499	-4.9836	-1.1922	-2.6404	-7.3896	-5.9604	-4.0025	-10.192
-6.6747	2.2014	-0.26598	2.2296	1.2331	-2.7227	-1.5549	-0.45379	-5.1728
2.5116	9.7082	8.0243	8.2429	7.6585	5.6039	6.0227	5.9374	3.4685
13.455	18.708	17.873	15.521	15.111	15.246	14.709	13.799	13.285
22.998	27.052	26.691	22.37	21.849	23.472	22.304	21.341	21.679
28.949	33.002	32.602	27.448	26.714	28.604	27.497	26.963	27.142
30.78	35.767	35.01	30.106	29.361	30.478	30.028	29.653	29.545
29.288	35.514	34.396	30.259	29.953	29.902	30.244	29.172	29.595
25.743	33.075	31.737	28.118	28.747	27.815	28.586	26.047	28.061
21.17	29.558	28.019	24.059	25.964	24.803	25.42	21.343	25.36
16.281	26.076	24.135	18.865	22.054	21.293	21.344	16.408	21.758
11.729	23.431	20.863	13.841	17.912	17.888	17.351	12.474	17.707
8.1571	21.761	18.611	10.388	14.589	15.254	14.494	10.21	13.889
5.9462	20.47	17.173	9.2007	12.678	13.682	13.295	9.5169	10.915
4.9707	18.637	15.805	9.7683	11.95	12.764	13.355	9.7008	9.0424
4.736	15.768	13.776	10.72	11.596	11.639	13.571	9.9718	8.1684
4.7416	12.235	10.944	10.73	10.855	9.6186	12.775	9.8427	7.9955
4.7332	9.0723	7.8884	9.2546	9.497	6.7198	10.446	9.2057	8.2344
4.6639	7.2761	5.5126	6.683	7.8417	3.6883	7.0301	8.1886	8.6462
4.4306	7.0807	4.3591	3.8645	6.3534	1.4308	3.591	6.9142	8.9332
3.8108	7.8031	4.2288	1.5683	5.282	0.37616	1.1454	5.4762	8.7643
2.7163	8.3463	4.4026	0.25854	4.6442	0.28182	0.12584	4.0405	7.9932
1.4983	8.0227	4.2834	0.11894	4.4342	0.59019	0.30488	2.928	6.902
1.0058	7.1311	3.9839	1.133	4.7973	1.0468	1.2338	2.6223	6.2601
2.1575	6.7427	4.27	3.0237	5.9285	1.9469	2.6748	3.5291	7.0088
5.1502	7.7512	5.7911	5.0987	7.7097	3.7072	4.5792	5.54	9.57
8.8615	9.8876	8.188	6.2305	9.3885	6.1111	6.6268	7.6974	13.193
11.167	11.665	10.001	5.2834	9.7916	8.0368	7.9412	8.4682	16.057
10.293	11.505	9.7086	1.9195	8.1149	8.1571	7.5335	6.7553	16.343
6.3187	9.1797	7.1286	-2.7674	4.7526	6.1274	5.2456	2.9977	13.621
1.5967	6.3936	4.0107	-6.3729	1.4925	3.2597	2.3912	-0.57728	9.4885
-0.49866	5.85	3.1397	-6.2938	0.69981	1.9564	1.316	-1.0684	6.7966
2.1417	9.2401	6.3058	-1.4591	3.7414	3.9873	3.7252	3.0399	7.7577
8.63	15.677	12.653	6.4595	9.6884	8.8709	8.9804	10.369	12.199
15.254	21.808	18.725	13.38	15.324	13.669	13.819	16.969	17.287
17.739	23.784	20.476	14.933	16.838	14.674	14.201	18.666	19.242
14.209	19.898	16.07	9.3147	12.349	10.033	8.2448	14.008	15.99
6.683	11.968	7.4161	-1.1823	3.4388	1.382	-1.9441	5.594	8.8339
-0.11327	4.3297	-0.84132	-11.339	-5.5715	-6.8972	-11.207	-1.438	1.8252
-1.8713	1.0681	-4.2666	-16.241	-10.225	-10.393	-14.577	-2.8708	-0.78055
2.5135	3.523	-1.3909	-14.246	-8.5955	-7.4554	-10.523	1.7947	2.781
10.472	9.7807	5.6511	-7.6082	-2.1794	-0.074514	-1.8003	9.2947	10.812
17.872	16.398	12.955	-0.44064	5.499	7.7126	6.6413	15.23	19.539
21.797	20.77	17.49	4.0841	11.212	12.473	10.896	17.104	25.523
21.899	22.346	18.558	5.1374	13.52	13.116	10.089	15.446	27.329
19.748	22.071	17.303	3.6789	12.749	10.738	5.9945	12.567	25.633
17.102	20.855	15.064	0.88464	9.9172	7.1153	1.0495	10.275	22.093
14.677	18.586	12.191	-2.8201	5.8137	3.3504	-3.2902	8.6644	18.133
12.272	14.599	8.3113	-7.4117	0.96871	-0.29746	-6.7043	6.7692	14.539
9.7825	8.9662	3.4886	-12.291	-3.814	-3.6687	-9.1056	4.1771	11.805
7.8598	3.1716	-1.1018	-15.957	-7.275	-6.17	-10.078	1.8346	10.446
7.5508	-0.52892	-3.6949	-16.783	-8.2381	-7.0267	-9.2042	1.362	10.806
9.3043	-0.66162	-3.2615	-14.309	-6.4982	-6.0487	-6.827	3.5476	12.608
12.257	2.2114	-0.53016	-9.9691	-3.2848	-4.1219	-4.3094	7.3613	14.794
14.446	5.6269	2.2309	-6.5596	-0.8134	-2.8693	-3.3987	10.352	15.872
13.854	6.7152	2.5705	-6.6913	-1.121	-3.6983	-5.1612	10.142	14.616
9.5875	4.0199	-0.59939	-11.225	-4.8859	-6.9208	-9.3123	5.9213	10.694
2.639	-1.3799	-6.1012	-18.516	-10.8	-11.347	-14.179	-0.86496	5.0724
-4.1305	-6.1057	-10.742	-24.929	-15.879	-14.537	-17.175	-6.8879	0.035548
-7.1052	-6.2598	-10.888	-26.622	-16.853	-13.845	-15.833	-8.4843	-1.5488
-3.9931	-0.061732	-4.8487	-21.899	-12.193	-8.1095	-9.3553	-3.9216	2.1118
4.0993	10.199	5.2636	-12.804	-3.6818	0.89098	0.081889	4.819	9.8767
12.262	18.551	13.766	-4.698	3.7646	8.473	7.4983	12.279	17.179
14.238	18.641	14.433	-3.3976	4.6319	9.362	7.5481	12.49	18.18
6.7494	8.2402	4.8434	-11.303	-3.4783	1.3094	-1.7677	3.2291	9.8153
-7.3217	-8.2397	-10.994	-25.108	-17.475	-12.481	-16.7	-11.463	-5.0785
-19.691	-21.564	-24.162	-37.073	-29.808	-24.366	-29.016	-22.922	-18.357
-21.484	-23.133	-26.05	-39.48	-32.731	-26.638	-30.742	-23.068	-21.143
-9.1029	-10.538	-13.921	-29.521	-23.196	-16.489	-19.39	-9.8406	-9.6285
13.023	10.779	7.1705	-11.234	-4.9599	2.0002	0.19049	11.146	12.062
35.041	30.996	27.586	7.0021	13.72	20.442	18.883	30.087	34.274
47.717	41.908	39.004	17.601	25.119	31.316	28.993	39.053	47.726
47.65	41.254	38.89	17.951	26.283	32.061	28.453	36.353	48.72
38.214	32.714	30.683	10.917	19.721	25.421	20.791	26.392	40.224
26.173	22.292	20.305	1.8619	10.624	16.45	11.61	15.766	28.683
17	14.311	12.123	-5.1244	3.1587	8.9664	4.7475	8.9672	19.459
12.348	9.8056	7.2751	-8.9891	-1.374	4.0721	0.91969	6.6444	14.337
10.79	7.6204	4.7348	-10.835	-3.7849	1.1303	-0.94776	6.8453	12.227
10.284	6.4522	3.3555	-11.889	-5.0856	-0.47945	-1.7003	7.4345	11.506
9.9656	5.9505	2.9311	-12.291	-5.3556	-0.60654	-1.189	7.5777	11.613
9.9397	6.1571	3.5358	-11.644	-4.3309	0.81821	0.68167	7.3879	12.601
9.9188	6.323	4.2581	-10.351	-2.7415	2.5166	2.512	6.6907	13.644
8.4369	4.5965	2.9243	-10.18	-2.7376	1.8061	1.4126	4.4252	12.482
3.6077	-0.90738	-2.6353	-13.349	-6.717	-3.7761	-5.1105	-0.67316	6.7195
-5.1128	-10.397	-12.664	-20.747	-15.298	-14.3	-16.777	-8.7038	-3.8635
-15.691	-21.511	-24.533	-30.737	-26.14	-26.587	-29.764	-17.771	-16.052
-24.036	-30.133	-33.713	-39.537	-34.728	-35.573	-38.452	-24.557	-24.399
-26.181	-32.566	-36.192	-43.085	-36.818	-37.147	-38.676	-26.046	-24.404
-20.575	-27.564	-30.687	-39.211	-30.904	-30.464	-30.115	-21.172	-15.364
-9.0645	-17.059	-19.346	-28.89	-19.16	-18.372	-16.408	-11.437	-0.96804
3.9744	-5.2589	-6.7092	-15.928	-6.365	-5.8854	-3.1789	-0.29191	12.718
13.769	3.2959	2.4239	-5.2079	2.5282	2.2857	4.7509	8.3581	20.502
17.451	5.853	5.2395	-0.26416	4.8695	3.9317	5.5525	11.917	20.629
15.259	2.6692	2.1136	-1.5574	1.4278	0.13231	0.89445	10.259	15.184
10.144	-3.2461	-3.7591	-6.4624	-4.3283	-5.5677	-5.2362	5.6735	8.5739
5.929	-7.8743	-8.236	-11.114	-8.418	-9.182	-8.7659	1.4656	4.9676
5.1423	-8.3837	-8.4936	-12.741	-8.5665	-8.3787	-7.5937	0.088339	6.1794
7.747	-4.587	-4.4673	-10.956	-5.1556	-3.6027	-2.5062	1.8806	10.985
11.385	1.0849	1.2715	-7.4598	-0.59926	2.3197	3.4213	5.0416	16.035
13.083	5.2021	5.2351	-4.5906	2.3557	5.9673	6.7154	6.9702	17.954
11.354	5.5898	5.3096	-3.7929	2.3295	5.5033	5.7077	6.143	15.495
7.3036	2.731	2.1235	-4.9048	0.028985	1.8705	1.6791	3.2626	10.453
3.7723	-0.84818	-1.6634	-6.644	-2.5052	-2.0809	-2.1733	0.65153	6.4276
2.9795	-2.8333	-3.7186	-7.8814	-3.63	-4.03	-3.383	0.23542	6.0672
4.702	-2.9907	-3.9213	-8.5021	-3.3318	-4.0418	-2.2076	1.9037	8.9961
6.4618	-3.1282	-4.2304	-9.2557	-3.0635	-4.3166	-1.3398	3.5846	12.045
5.5865	-5.2693	-6.7116	-10.859	-4.3916	-7.0486	-3.5276	2.9686	11.688
1.2896	-9.854	-11.673	-13.327	-7.7395	-12.457	-9.3254	-0.73207	6.6218
-5.0867	-15.659	-17.664	-16.255	-12.367	-18.809	-16.959	-6.5651	-1.6539
-11.721	-21.348	-23.203	-19.731	-17.513	-24.275	-24.207	-13.125	-10.579
-18.142	-26.916	-28.347	-24.771	-23.409	-28.709	-30.36	-19.911	-18.813
-25.235	-33.348	-34.337	-32.352	-30.798	-33.448	-36.247	-27.241	-26.713
-33.199	-40.661	-41.432	-41.6	-39.156	-39.12	-42.187	-34.706	-34.429
-39.352	-46.044	-46.809	-48.661	-45.217	-43.339	-45.7	-39.621	-39.535
-37.994	-44.024	-44.682	-47.541	-43.442	-40.656	-41.414	-37.109	-36.706
-23.687	-29.707	-29.776	-33.486	-29.251	-25.979	-24.521	-22.906	-20.937
3.7749	-3.2992	-2.1969	-7.2054	-3.2668	0.6055	4.3257	2.4957	7.5356
36.804	27.9	30.403	23.576	26.971	31.672	36.901	31.945	40.727
62.841	52.504	55.978	47.38	50.138	55.569	60.921	54.458	65.946
71.848	61.851	65.344	55.835	57.954	63.552	67.669	61.826	73.505
62.768	55.359	57.913	48.88	50.409	55.335	57.65	53.863	63.078
43.801	40.172	41.366	34.112	35.181	38.684	39.755	38.077	43.6
26.435	25.609	25.78	20.977	21.852	23.606	24.749	24.131	26.868
17.579	16.604	16.6	14.147	15.23	15.465	17.891	17.138	19.48
15.897	11.347	11.991	11.268	13.053	12.371	16.457	15.072	19.478
14.902	4.7018	6.3077	6.5985	9.5664	8.5288	13.723	12.128	19.902
9.6895	-5.9378	-3.6972	-2.877	1.5715	0.28613	5.6699	4.799	15.775
1.3287	-17.699	-15.517	-14.257	-8.4461	-10.477	-5.4945	-4.7256	8.2637
-4.9457	-24.896	-23.38	-21.313	-14.864	-18.506	-13.926	-10.904	2.4544
-5.7477	-24.799	-24.159	-20.442	-14.656	-20.655	-16.243	-10.672	1.2201
-4.119	-21.295	-21.361	-14.877	-11.176	-19.704	-15.53	-7.4254	1.1073
-7.7248	-22.388	-22.873	-12.83	-12.001	-22.432	-18.991	-8.8577	-5.2203
-21.674	-33.178	-33.929	-20.64	-22.242	-33.273	-31	-19.985	-21.667
-42.094	-50.192	-51.19	-36.476	-38.889	-48.965	-47.511	-37.258	-42.912
-56.574	-62.196	-63.327	-50.073	-51.315	-59.124	-57.116	-49.27	-55.901
-52.007	-57.326	-58.189	-49.104	-48.061	-52.886	-48.518	-44.05	-48.395
-24.018	-31.298	-31.279	-27.614	-24.853	-26.625	-18.733	-17.586	-18.026
19.31	9.235	10.639	9.6271	12.12	12.916	24.008	22.725	25.305
61.224	49.618	52.427	48.95	49.058	51.494	63.868	61.378	64.497
85.097	74.519	78.125	74.654	71.634	74.469	85.516	82.87	84.453
82.931	75.517	78.895	77.117	72.225	74.1	81.984	79.835	79.681
58.493	54.724	56.865	57.418	53.149	52.819	57.577	56.275	55.798
24.162	22.997	23.294	26.226	24.714	21.242	24.756	24.542	25.223
-6.2023	-6.1422	-7.7353	-2.3261	-0.6529	-7.7642	-3.0514	-1.9349	-0.0010786
-24.099	-23.403	-26.46	-18.317	-14.851	-25.49	-18.26	-15.677	-13.867
-28.821	-27.164	-31.008	-20.336	-17.113	-30.326	-21.265	-17.459	-17.28
-24.849	-21.818	-25.732	-13.986	-12.15	-26.036	-17.238	-13.037	-14.563
-17.02	-12.996	-16.372	-6.2325	-5.3839	-17.462	-10.835	-7.4829	-9.0801
-7.3165	-3.5292	-5.9566	-0.15577	1.0075	-7.1408	-2.9994	-1.6657	-1.201
4.6948	6.9336	5.6443	5.9837	8.2997	4.8518	7.8804	6.6586	10.082
18.359	18.621	18.464	14.672	17.63	18.015	21.754	18.268	23.462
29.544	28.61	29.432	24.578	26.644	29.05	34.314	29.392	33.762
32.046	31.394	32.905	30.034	29.844	32.607	38.697	33.264	34.367
22.372	23.323	25.065	25.748	23.068	25.262	30.828	25.723	22.385
4.3651	7.461	8.8697	12.992	8.6472	9.8656	14.358	10.346	2.7377
-11.056	-6.2832	-5.6669	0.97106	-4.028	-4.3118	0.028094	-2.2	-13.011
-12.747	-7.5761	-7.8344	0.46295	-4.744	-7.3272	-1.5425	-1.6097	-13.977
2.2454	6.2086	5.5014	14.704	9.2957	4.0508	12.05	13.693	2.0396
25.585	27.034	26.657	35.557	30.272	23.354	32.634	34.381	26.236
42.924	41.51	42.175	48.94	44.87	38.671	47.167	46.647	44.442
44.028	40.685	42.62	45.61	44.105	41.192	47.303	42.501	46.888
29.8	26.399	29.206	28.386	29.824	31.167	35.042	25.625	34.436
10.858	9.2123	12.126	9.7584	12.717	16.798	20.263	8.1599	16.83
-0.72747	0.038959	2.4002	2.0879	3.8545	7.5197	12.66	1.2611	4.9999
-0.032934	2.2016	3.8295	8.3455	6.6165	7.1002	14.596	6.9142	3.494
8.0142	9.8888	11.083	20.494	15.01	11.721	20.181	17.124	8.293
13.426	13.727	14.935	26.329	19.23	14.081	20.907	20.73	11.2
9.0816	8.2873	9.725	18.869	13.381	9.4979	12.577	11.99	6.5181
-4.5148	-4.5507	-3.02	0.84442	-0.76864	-1.0054	-1.9722	-5.7453	-5.2269
-20.44	-18.134	-16.794	-18.167	-16.005	-12.363	-15.73	-23.22	-18.542
-31.131	-26.827	-25.796	-29.209	-25.581	-20.045	-23.296	-32.442	-27.769
-33.69	-29.812	-28.914	-29.762	-27.698	-23.28	-24.424	-31.833	-31.088
-30.673	-30.054	-28.973	-23.797	-25.295	-24.302	-22.68	-25.726	-30.631
-26.608	-30.287	-28.824	-17.172	-22.295	-25.101	-21.231	-19.661	-29.403
-23.749	-29.969	-28.199	-12.801	-19.991	-24.953	-19.83	-15.87	-28.118
-20.567	-25.93	-24.118	-9.3983	-16.528	-21.022	-15.502	-12.467	-24.611
-14.01	-15.886	-14.274	-4.1256	-9.5558	-11.456	-6.1254	-6.4366	-16.348
-3.1933	-1.499	-0.1513	3.7908	0.66624	1.9529	6.5785	2.7218	-3.6581
9.0917	12.008	13.199	11.961	10.761	14.238	17.616	12.117	9.5665
18.063	19.129	20.331	16.769	16.504	20.341	22.057	17.611	18.106
20.12	17.471	18.819	16.156	15.721	18.269	18.3	16.76	18.701
14.939	8.7773	10.362	10.843	9.4564	9.9929	8.7636	10.149	11.841
5.0786	-2.8182	-0.93048	3.2771	0.73195	-0.38113	-2.2412	0.45544	0.85921
-6.2184	-13.642	-11.444	-4.4816	-7.8301	-9.4951	-11.539	-9.6611	-10.676
-16.878	-22.085	-19.7	-11.849	-15.322	-16.275	-18.448	-18.84	-20.854
-25.981	-28.024	-25.726	-18.924	-21.844	-21.163	-23.688	-26.575	-29.158
-32.482	-31.235	-29.331	-24.957	-26.89	-24.242	-27.275	-31.965	-34.855
-34.665	-30.806	-29.439	-27.963	-28.835	-24.485	-27.9	-33.456	-36.376
-31.552	-26.422	-25.461	-26.298	-26.459	-21.15	-24.63	-30.273	-32.9
-24.632	-19.789	-18.921	-20.501	-20.762	-15.517	-18.815	-23.816	-26.265
-17.785	-14.391	-13.314	-13.523	-15.082	-10.83	-13.896	-17.366	-20.83
-15.087	-13.521	-12.05	-9.1311	-13.199	-10.228	-13.087	-14.178	-20.862
-17.852	-17.797	-15.852	-9.5105	-16.597	-14.163	-16.74	-15.302	-27.101
-23.586	-24.543	-22.077	-14.009	-23.277	-19.806	-21.921	-19.059	-35.662
-27.761	-29.454	-26.445	-19.533	-28.91	-22.968	-24.485	-22.34	-40.521
-26.836	-29.052	-25.611	-22.055	-29.294	-20.807	-21.745	-22.429	-37.514
-20.147	-22.244	-18.717	-18.421	-22.477	-13.265	-13.755	-18.109	-26.781
-10.59	-11.308	-8.2229	-8.7377	-10.417	-3.3952	-3.67	-10.723	-13.095
-3.9163	-1.8632	0.32288	2.0399	0.75397	3.5065	3.0701	-4.6016	-4.0249
-6.1335	-0.75201	0.46532	5.7961	3.2343	2.1784	1.1042	-5.4312	-6.2565
-19.877	-12.187	-11.49	-3.743	-7.8482	-9.6523	-11.711	-16.696	-21.75
-41.77	-34.205	-33.266	-25.761	-30.388	-29.158	-32.098	-36.305	-45.763
-62.743	-57.955	-56.153	-50.827	-54.796	-48.608	-51.729	-56.021	-68.152
-72.287	-71.716	-68.949	-65.557	-68.685	-58.847	-61.129	-65.395	-78.248
-64.979	-68.235	-64.949	-61.402	-64.712	-54.89	-55.66	-58.661	-71.241
-44.959	-50.37	-47.231	-41.253	-46.103	-39.918	-39.453	-39.673	-51.946
-24.492	-30.261	-27.73	-18.466	-25.381	-24.165	-23.707	-20.54	-32.722
-16.252	-21.272	-19.388	-7.8985	-16.051	-18.235	-19.18	-13.58	-25.617
-24.691	-28.555	-27.004	-15.486	-23.248	-25.555	-28.361	-22.562	-34.247
-43.492	-45.941	-44.327	-34.773	-40.798	-40.284	-44.037	-40.557	-51.88
-60.838	-61.338	-59.449	-52.697	-56.627	-52.233	-55.314	-55.847	-66.973
-68.097	-66.048	-63.945	-59.587	-61.949	-54.666	-56.012	-60.814	-71.654
-64.879	-60.218	-58.106	-55.118	-56.681	-48.468	-48.337	-56.365	-66.332
-56.688	-50.222	-48.237	-45.82	-47.05	-39.364	-38.924	-48.619	-56.936
-48.538	-41.658	-39.713	-37.723	-38.748	-31.771	-31.965	-42.136	-48.46
-41.574	-35.497	-33.302	-31.967	-32.895	-25.863	-26.671	-37.018	-41.75
-35.017	-30.057	-27.281	-26.534	-27.674	-19.832	-20.535	-31.639	-35.62
-30.121	-25.478	-21.99	-21.023	-22.708	-14.149	-14.312	-27.126	-30.91
-31.223	-25.446	-21.49	-19.005	-21.202	-12.957	-13.209	-28.261	-31.666
-42.188	-33.969	-30.163	-25.236	-27.353	-20.723	-22.568	-39.359	-41.709
-61.265	-50.101	-47.173	-40.101	-41.289	-36.912	-41.624	-58.671	-59.588
-79.683	-66.147	-64.524	-56.894	-56.719	-54.022	-61.494	-77.054	-77.141
-86.565	-72.162	-71.641	-65.496	-64.401	-61.842	-70.387	-83.395	-84.107
-76.737	-63.356	-63.153	-59.774	-58.893	-54.862	-62.202	-72.796	-75.513
-55.113	-44.322	-43.492	-42.679	-43.116	-36.842	-41.574	-50.83	-55.892
-33.556	-26.048	-24.004	-24.351	-26.49	-18.328	-20.7	-29.816	-36.365
-22.569	-18.097	-14.852	-14.716	-18.104	-9.0736	-10.522	-20.091	-26.803
-24.548	-22.332	-18.337	-16.777	-20.582	-11.602	-13.535	-23.375	-29.427
-33.528	-32.782	-28.56	-25.672	-29.26	-20.676	-23.5	-33.03	-38.484
-40.851	-41.109	-36.978	-33.509	-36.696	-28.39	-31.453	-40.212	-45.616
-42.044	-43.115	-39.166	-35.758	-38.643	-30.532	-32.911	-40.811	-46.459
-39.245	-40.965	-37.215	-33.887	-36.495	-28.913	-30.245	-37.514	-43.016
-37.94	-39.997	-36.507	-32.699	-34.818	-28.43	-29.158	-36.143	-40.619
-41.533	-43.436	-40.296	-35.422	-36.746	-32.039	-32.967	-40.029	-42.741
-48.295	-49.461	-46.687	-40.715	-41.154	-37.951	-39.56	-47.094	-48.016
-53.121	-53.027	-50.509	-44.046	-43.933	-41.435	-43.62	-51.947	-51.858
-52.268	-50.599	-48.197	-41.99	-41.992	-39.377	-41.782	-50.849	-50.929
-46.845	-43.589	-41.272	-35.625	-36.393	-33.386	-35.945	-45.142	-46.389
-41.882	-37.343	-35.188	-29.886	-31.666	-28.472	-31.547	-40.036	-42.878
-41.655	-36.397	-34.425	-29.198	-31.72	-28.394	-32.32	-39.756	-44.039
-45.767	-40.534	-38.537	-33.532	-36.233	-32.224	-36.762	-43.76	-48.941
-49.283	-44.85	-42.414	-38.15	-40.581	-35.007	-39.244	-47.099	-52.481
-46.626	-43.681	-40.407	-37.268	-39.376	-31.82	-34.67	-44.436	-49.339
-36.011	-35.067	-30.842	-28.549	-30.692	-21.808	-22.727	-34.302	-38.259
-21.227	-22.504	-17.604	-15.152	-17.845	-9.2168	-8.6304	-20.591	-23.518
-9.7888	-12.976	-7.9618	-4.0735	-7.6616	-0.98416	-0.17114	-10.526	-12.807
-8.6371	-12.707	-8.1819	-2.0168	-6.4496	-2.5745	-3.0669	-10.421	-12.82
-19.777	-23.223	-19.57	-11.256	-16.09	-14.517	-17.316	-21.677	-25.05
-38.735	-40.324	-37.525	-28.209	-32.813	-31.885	-36.899	-39.639	-44.54
-56.625	-56.225	-53.865	-45.259	-49.078	-46.754	-52.732	-55.819	-62.174
-64.839	-63.612	-61.078	-54.613	-57.386	-52.306	-57.369	-62.378	-69.409
-59.895	-59.486	-56.325	-52.247	-54.095	-46.495	-49.088	-56.542	-62.995
-45.638	-46.849	-43.1	-40.08	-41.383	-33.34	-33.151	-42.442	-46.998
-31.144	-33.127	-29.415	-25.137	-26.213	-20.88	-19.163	-28.951	-30.619
-25.244	-25.926	-23.192	-15.762	-16.552	-16.534	-15.537	-24.416	-22.772
-30.992	-28.571	-27.487	-16.816	-16.862	-22.522	-24.235	-31.426	-26.741
-43.836	-38.248	-38.666	-26.769	-25.611	-34.406	-39.356	-45.142	-38.444
-54.725	-47.94	-48.777	-38.62	-36.379	-43.882	-50.753	-56.393	-49.403
-56.244	-51.099	-50.838	-44.433	-42.092	-44.283	-50.686	-57.733	-52.512
-47.364	-45.744	-43.275	-40.412	-39.487	-34.869	-38.734	-48.117	-46.482
-33.332	-35.143	-30.369	-28.878	-30.574	-20.792	-21.454	-32.938	-35.664
-21.456	-25.07	-18.886	-16.102	-20.552	-9.2446	-7.6267	-19.956	-26.23
-16.448	-20.069	-13.779	-8.1222	-14.221	-4.977	-2.883	-14.53	-22.065
-18.533	-21.297	-15.894	-7.576	-13.538	-8.1803	-7.2582	-17.302	-23.272
-24.745	-26.779	-22.555	-13.159	-17.486	-15.518	-16.463	-24.998	-27.546
-31.44	-33.112	-29.751	-21.109	-23.416	-22.726	-25.059	-32.874	-32.39
-36.082	-37.332	-34.301	-27.4	-28.596	-26.883	-29.322	-37.157	-36.315
-37.513	-37.908	-34.842	-29.384	-31.039	-27.179	-28.38	-36.304	-38.485
-35.511	-34.894	-31.757	-26.576	-29.81	-24.43	-23.728	-31.156	-38.004
-30.717	-29.74	-26.718	-20.725	-25.322	-20.282	-18.099	-24.41	-34.181
-25.172	-25.079	-22.377	-15.303	-19.728	-16.914	-14.575	-19.745	-27.95
-22.313	-24.018	-21.724	-14.103	-16.5	-16.691	-15.705	-20.439	-22.682
-25.468	-28.606	-26.668	-19.221	-18.728	-21.176	-22.384	-27.702	-22.826
-35.406	-38.193	-36.502	-29.558	-26.94	-29.837	-32.997	-39.625	-30.74
-48.791	-48.911	-47.408	-40.984	-38.03	-39.501	-43.578	-51.598	-43.997
-59.097	-55.122	-53.851	-48.261	-46.374	-45.372	-49.308	-58.282	-55.627
-60.082	-52.525	-51.578	-47.759	-46.896	-43.605	-46.989	-56.322	-57.97
-49.811	-41.122	-40.487	-39.39	-38.306	-33.923	-37.048	-46.215	-47.907
-32.167	-25.61	-25.055	-26.516	-24.037	-20.153	-23.482	-32.052	-29.285
-14.793	-12.785	-11.919	-14.181	-10.352	-8.2099	-11.84	-19.415	-10.795
-4.7853	-7.6604	-6.1669	-6.7757	-2.8653	-2.8009	-6.4027	-12.692	-0.68138
-4.9094	-10.868	-8.7177	-6.25	-3.6339	-4.9226	-8.1888	-13.295	-1.9632
-12.705	-18.936	-16.373	-11.56	-10.56	-11.702	-14.782	-19.483	-11.395
-22.521	-26.716	-23.998	-19.17	-18.921	-18.299	-21.691	-27.403	-22.248
-28.808	-30.068	-27.233	-24.485	-23.887	-20.558	-24.529	-32.737	-28.517
-28.56	-27.173	-24.114	-23.804	-22.588	-16.843	-20.982	-32.287	-27.614
-21.801	-18.315	-15.149	-16.072	-14.89	-8.2323	-11.68	-25.084	-20.287
-10.762	-5.2934	-2.6554	-3.6297	-3.1058	2.4112	0.16317	-12.903	-9.0252
1.0148	8.6021	9.7293	8.4157	8.7307	11.528	9.9695	-0.033344	3.058
9.5429	18.807	17.747	14.409	16.111	15.942	13.724	8.2299	12.604
11.546	20.838	17.899	11.131	15.775	13.874	9.8024	8.0788	16.344
6.0201	12.752	9.3735	0.028463	7.5344	5.8507	-0.036932	-0.44823	12.312
-4.4772	-2.6292	-4.5091	-12.747	-4.7643	-4.8711	-10.961	-12.678	1.7012
-14.247	-17.995	-16.994	-19.34	-14.487	-13.143	-17.039	-21.33	-10.412
-17.203	-25.199	-21.234	-14.918	-15.736	-14.286	-14.267	-20.688	-17.086
-10.667	-20.358	-14.533	-1.0679	-7.2273	-6.8586	-2.9997	-10.353	-13.757
2.4514	-6.617	-0.38504	14.752	6.3958	6.0809	11.869	4.1589	-1.7445
15.121	7.8403	13.564	23.861	17.284	18.489	23.521	14.835	12.035
20.731	15.401	20.547	22.276	19.686	24.99	27.367	16.62	19.517
17.76	14.36	19.303	13.659	14.186	24.391	24.049	11.023	17.364
10.933	9.8322	14.721	6.6739	7.3831	20.397	18.996	4.9654	9.6742
7.7018	9.4817	13.926	8.5926	6.9993	18.847	18.538	5.4996	5.0382
12.547	17.331	20.687	19.834	15.936	23.327	25.224	14.317	9.86
23.467	30.472	32.455	33.648	29.848	32.466	35.916	26.407	23.092
33.598	41.371	42.447	41.347	40.341	41.096	44.298	34.096	36.798
36.616	43.758	44.936	38.994	41.297	44.217	45.69	33.151	42.113
31.395	37.209	39.392	30.061	33.231	40.528	40.253	25.816	35.768
22.368	27.062	30.378	22.191	22.453	32.862	32.118	18.464	22.188
15.418	19.804	23.45	20.831	15.827	25.383	25.419	15.94	9.5226
13.049	18.076	20.848	25.052	15.555	20.389	21.156	17.632	3.2658
13.143	19.647	20.754	29.021	18.371	17.519	17.645	18.81	3.0261
11.918	20.512	20.08	27.422	19.233	15.422	13.427	15.549	4.4822
8.0325	18.85	17.815	20.144	16.01	13.848	9.5667	8.6718	4.1027
4.1286	16.444	15.948	12.443	11.231	14.083	9.0303	3.2961	2.2915
[truncated: 21,040 more rows]

## Sheet: user1-stimulus3
12.639	17.369	19.014	11.46	13.117	21.609	26.374	15.656	16.058
19.828	25.383	26.75	20.085	20.988	28.233	34.481	24.194	23.464
26.374	31.097	33.219	27.245	27.175	35.076	43.443	31.815	29.891
30.34	33.599	37.094	31.153	30.383	40.38	49.958	35.567	33.459
29.88	32.171	37.043	31.067	29.925	42.07	51.064	33.533	32.379
24.842	27.208	32.969	27.767	26.271	39.34	46.239	26.445	26.508
17.003	20.384	26.327	22.937	20.809	33.214	37.588	17.288	17.622
8.9118	13.944	19.401	18.031	15.079	25.939	28.421	9.3522	8.4417
2.8174	10.023	14.517	13.931	10.477	20.117	21.812	4.7814	1.6594
0.46253	10.334	13.624	11.531	8.4741	18.022	19.885	4.4952	-0.46721
2.9861	15.551	17.664	11.966	10.324	20.816	23.386	8.6035	3.332
10.1	24.25	25.499	15.584	15.793	27.495	30.962	16.169	12.171
19.085	32.515	33.418	20.663	22.196	34.503	38.805	24.5	22.251
25.046	35.199	36.294	23.448	25.084	36.971	41.837	29.33	27.874
23.241	28.8	30.427	20.183	20.785	31.486	36.462	26.735	24.446
12.401	14.326	16.499	10.074	9.358	18.793	23.347	15.916	11.832
-3.5662	-2.3825	0.0649	-3.3557	-4.6468	4.1028	7.8078	0.61937	-4.7114
-17.193	-13.643	-11.298	-13.941	-14.588	-5.7415	-3.0414	-12.338	-17.199
-21.599	-14.353	-12.41	-16.467	-15.692	-6.3944	-4.5411	-16.751	-19.546
-14.675	-5.1122	-3.6934	-9.9332	-8.023	1.2634	2.6063	-10.77	-11.263
-0.60247	8.0047	8.9655	1.6258	3.4556	11.622	12.725	1.7055	2.1746
12.639	17.122	17.836	11.547	11.962	17.951	18.87	13.296	12.788
18.162	17.137	17.942	14.538	12.943	16.555	17.272	17.67	14.997
14.069	8.2724	9.597	9.5224	6.372	8.59	9.2469	13.157	8.5769
3.8481	-4.7221	-2.5188	-0.38819	-3.9262	-1.3786	-0.41169	3.0999	-2.0098
-6.3759	-15.575	-12.47	-10.182	-12.877	-8.5338	-6.8499	-6.6783	-10.8
-11.462	-19.599	-16.117	-15.599	-16.711	-10.332	-7.8129	-11.259	-13.626
-9.7348	-15.668	-12.781	-15.003	-14.453	-7.2721	-4.3325	-9.1246	-9.882
-3.4546	-6.6161	-5.2691	-9.9804	-8.1519	-2.1465	0.3224	-2.7528	-2.422
2.8179	2.2018	1.6832	-4.3374	-1.7676	1.6028	2.689	3.1045	4.1968
5.0741	5.8364	4.0213	-1.8352	0.98725	1.7127	1.0961	4.5009	6.3017
2.1924	2.5436	0.61811	-4.0105	-1.3273	-1.7782	-3.4696	0.77159	3.0924
-3.6464	-5.2923	-6.2154	-9.4386	-7.1908	-6.7458	-8.1663	-5.2473	-3.126
-8.8153	-12.934	-12.456	-14.958	-13.301	-10.503	-10.389	-9.5756	-8.7349
-11.032	-16.682	-15.291	-18.078	-16.925	-11.746	-9.7381	-10.218	-11.377
-10.822	-16.235	-14.916	-18.546	-17.556	-11.372	-8.2156	-8.4509	-11.341
-10.544	-14.267	-13.832	-17.886	-16.652	-11.436	-8.3933	-7.328	-10.735
-11.941	-13.758	-14.351	-17.514	-15.862	-13.168	-11.105	-8.8024	-11.285
-14.454	-15.45	-16.543	-17.332	-15.483	-15.791	-14.68	-12.046	-12.759
-15.619	-17.37	-18.203	-15.985	-14.41	-17.06	-16.215	-14.164	-13.203
-13.355	-16.954	-17.046	-12.658	-11.719	-15.292	-14.071	-12.807	-10.959
-8.3791	-13.922	-13.328	-8.8226	-8.4591	-11.375	-9.8076	-8.6818	-6.8384
-4.5563	-11.21	-10.427	-8.0929	-7.7385	-8.8132	-7.6963	-5.6981	-4.3438
-6.2467	-12.699	-12.35	-13.539	-12.389	-11.227	-11.565	-8.0518	-7.1696
-14.419	-19.407	-19.915	-24.402	-21.881	-18.995	-21.239	-16.383	-15.665
-24.873	-27.656	-29.071	-35.415	-31.49	-28.002	-31.687	-26.397	-25.413
-30.589	-31.241	-33.262	-39.843	-34.969	-32.047	-36.084	-31.481	-29.68
-26.543	-25.961	-28.129	-34.054	-28.878	-27.211	-30.509	-27.257	-24.078
-13.495	-13.087	-15.003	-20.326	-15.396	-14.942	-16.923	-14.813	-10.063
2.0591	0.87652	-0.57749	-5.7784	-1.4715	-1.5783	-2.2505	-0.25176	5.3807
11.893	8.2215	7.2329	2.0818	5.4274	5.5352	5.8803	9.1661	13.915
11.209	5.0588	4.3861	0.062945	2.0465	2.6957	3.7867	9.4743	11.077
1.4554	-6.1907	-6.7907	-9.0649	-8.7472	-7.9326	-6.282	2.1097	-0.96934
-11.138	-18.64	-19.457	-19.008	-20.242	-20.061	-18.139	-7.6719	-15.192
-20.06	-25.807	-27.111	-24.654	-26.699	-27.687	-26.06	-14.721	-24.586
-22.638	-25.88	-27.796	-25.342	-27.029	-28.875	-28.243	-17.209	-26.554
-20.895	-22.253	-24.643	-24.313	-24.647	-26.253	-26.965	-16.877	-23.712
-18.878	-20.17	-22.625	-25.095	-23.931	-24.187	-25.744	-16.495	-20.879
-19.107	-22.474	-24.484	-28.204	-26.483	-25.235	-26.295	-17.175	-21.092
-21.046	-27.692	-28.984	-30.988	-30.19	-28.654	-27.753	-17.816	-23.735
-22.309	-31.566	-32.419	-30.411	-31.48	-31.641	-28.222	-16.689	-25.785
-21.068	-30.49	-31.721	-25.948	-28.505	-31.818	-26.799	-13.365	-24.664
-17.527	-24.174	-26.718	-20.108	-22.599	-28.942	-24.327	-9.2598	-20.291
-13.565	-15.829	-20.1	-16.414	-17.175	-24.802	-22.507	-6.5265	-15.015
-11.287	-10.048	-15.545	-16.742	-15.221	-21.83	-22.487	-6.4951	-11.858
-11.648	-9.8909	-15.385	-20.191	-17.364	-21.533	-24.112	-8.8711	-12.441
-14.077	-15.029	-19.324	-24.261	-21.807	-23.787	-26.358	-12.208	-15.983
-17.025	-22.035	-24.814	-26.907	-25.781	-27.187	-28.279	-14.967	-19.901
-18.943	-26.597	-28.738	-27.643	-27.293	-30.08	-29.638	-16.278	-21.588
-19.007	-26.168	-29.207	-27.101	-26.03	-31.446	-30.662	-15.955	-20.084
-17.359	-21.395	-26.464	-25.942	-23.175	-31.193	-31.384	-14.168	-16.615
-15.218	-15.723	-22.718	-24.556	-20.728	-30.148	-31.681	-11.621	-13.996
-14.526	-13.297	-20.921	-23.545	-20.579	-29.692	-31.803	-9.8128	-14.967
-16.783	-16.192	-22.87	-23.817	-23.381	-30.906	-32.475	-10.462	-20.186
-21.592	-22.742	-27.749	-25.791	-27.788	-33.642	-34.207	-14.068	-27.199
-26.255	-28.418	-32.387	-28.542	-30.946	-36.375	-36.523	-18.884	-31.554
-27.438	-29.086	-33.528	-30.174	-30.422	-37.355	-38.244	-21.809	-29.878
-23.855	-24.242	-30.48	-29.442	-26.264	-36.224	-38.657	-20.753	-22.67
-17.625	-17.517	-25.843	-27.05	-21.327	-34.564	-38.404	-16.463	-14.37
-13.112	-14.113	-23.72	-25.452	-19.463	-34.849	-39.234	-12.331	-10.529
-13.996	-17.156	-26.788	-27.142	-22.902	-38.577	-42.681	-12.112	-14.14
-20.73	-25.623	-34.375	-32.692	-30.7	-45.015	-48.643	-17.192	-23.776
-30.189	-35.19	-42.896	-39.973	-39.272	-51.481	-55.015	-25.431	-34.689
-37.729	-41.167	-48.216	-45.189	-44.517	-55.023	-58.842	-32.491	-41.92
-39.932	-41.098	-48.015	-44.98	-43.93	-54.142	-58.107	-34.509	-42.924
-36.237	-35.577	-42.723	-38.357	-37.609	-49.455	-52.958	-30.329	-38.288
-28.84	-27.481	-34.998	-27.543	-28.141	-43.257	-45.771	-22.069	-30.826
-21.261	-20.376	-28.262	-17.207	-19.53	-38.288	-39.943	-13.826	-23.936
-16.595	-16.981	-25.15	-12.297	-15.537	-36.461	-38.15	-9.491	-20.192
-16.297	-18.112	-26.462	-15.522	-17.973	-38.126	-41.103	-10.87	-20.522
-19.691	-22.311	-30.825	-25.528	-25.469	-42.002	-47.187	-16.816	-23.876
-24.319	-26.448	-35.3	-37.154	-33.765	-45.777	-53.244	-23.823	-27.628
-27.244	-27.438	-36.958	-44.229	-37.996	-47.297	-56.23	-27.959	-28.936
-26.829	-24.395	-34.802	-43.307	-35.799	-45.879	-54.952	-27.216	-26.655
-24.014	-19.725	-30.78	-35.943	-29.147	-42.961	-50.911	-22.902	-22.531
-21.736	-17.714	-28.634	-27.647	-23.128	-41.243	-47.308	-18.749	-20.181
-22.557	-21.123	-30.954	-23.94	-22.165	-42.599	-46.738	-18.117	-22.179
-26.427	-28.583	-36.847	-26.494	-26.665	-46.462	-49.323	-21.427	-27.724
-30.597	-35.203	-42.33	-32.25	-32.823	-50.133	-52.78	-25.906	-33.061
-31.887	-36.176	-43.334	-36.175	-35.751	-50.873	-54.344	-27.906	-34.431
-29.379	-30.595	-38.969	-35.362	-33.381	-48.093	-52.947	-25.915	-31.09
-25.308	-22.378	-32.375	-31.183	-27.995	-43.854	-49.959	-21.843	-25.92
-23.259	-17.343	-28.335	-27.819	-24.139	-41.223	-47.908	-19.436	-23.024
-25.216	-18.821	-29.597	-28.641	-24.882	-41.864	-48.377	-21.215	-24.432
-29.93	-25.267	-34.854	-33.457	-29.499	-44.823	-50.805	-26.404	-28.676
-33.944	-31.636	-39.897	-38.764	-34.303	-47.425	-53.108	-31.553	-32.266
-34.352	-33.311	-40.936	-40.727	-35.771	-47.472	-53.508	-33.257	-32.612
-30.987	-29.448	-37.407	-38.346	-33.344	-44.938	-51.967	-30.716	-29.939
-26.39	-23.344	-32.201	-34.049	-29.597	-41.873	-50.088	-26.178	-26.806
-23.797	-19.795	-29.352	-31.483	-27.912	-40.739	-49.73	-23.12	-25.924
-24.776	-21.534	-31.033	-32.531	-29.735	-42.551	-51.49	-23.628	-28.067
-28.29	-27.447	-36.14	-35.91	-33.556	-46.231	-54.284	-27.002	-31.685
-31.736	-33.619	-41.308	-38.455	-36.308	-49.518	-56.269	-30.536	-34.295
-32.812	-36.074	-43.254	-37.755	-35.769	-50.493	-56.164	-31.583	-34.222
-30.888	-33.195	-40.747	-33.919	-32.029	-48.614	-53.99	-29.334	-31.481
-27.094	-26.421	-35.043	-29.109	-27.067	-44.755	-50.743	-25.052	-27.459
-23.44	-19.148	-28.912	-25.634	-23.155	-40.545	-47.606	-20.989	-23.978
-21.75	-14.778	-25.102	-24.504	-21.574	-37.602	-45.428	-19.018	-22.472
-22.922	-15.075	-25.112	-25.428	-22.407	-36.991	-44.7	-19.846	-23.565
-26.633	-19.481	-28.656	-27.673	-25.039	-38.88	-45.629	-22.962	-26.943
-31.467	-25.623	-33.948	-30.665	-28.608	-42.466	-48.054	-27.039	-31.427
-35.474	-30.624	-38.619	-33.902	-32.134	-46.262	-51.248	-30.488	-35.321
-37.005	-32.541	-40.81	-36.514	-34.531	-48.686	-53.925	-31.997	-37.088
-35.589	-31.26	-40.058	-37.337	-34.905	-48.864	-54.846	-31.095	-36.173
-32.211	-28.272	-37.382	-35.656	-33.058	-47.077	-53.617	-28.447	-33.314
-28.77	-25.602	-34.544	-32.019	-29.807	-44.525	-51.046	-25.61	-30.13
-26.905	-24.476	-32.884	-28.124	-26.581	-42.455	-48.591	-24.175	-28.065
-26.924	-24.606	-32.467	-25.739	-24.522	-41.287	-47.253	-24.693	-27.427
-27.67	-24.595	-32.216	-25.53	-23.802	-40.443	-46.844	-26.235	-27.253
-27.497	-23.241	-30.986	-26.731	-23.742	-39.07	-46.308	-27.054	-26.225
-25.611	-20.667	-28.685	-27.851	-23.534	-37.014	-44.854	-25.956	-23.897
-22.731	-18.35	-26.494	-27.87	-22.957	-35.153	-42.873	-23.332	-21.173
-20.646	-18.057	-26.037	-27.036	-22.569	-34.824	-41.833	-21.039	-19.745
-20.987	-20.558	-28.192	-26.599	-23.236	-36.809	-43.18	-21.122	-20.904
-24.171	-25.181	-32.512	-27.863	-25.493	-40.743	-47.151	-24.355	-24.681
-29.121	-30.306	-37.511	-31.167	-29.129	-45.247	-52.331	-29.58	-29.815
-33.675	-34.133	-41.309	-35.3	-32.983	-48.489	-56.167	-34.152	-34.263
-35.416	-35.241	-42.26	-37.833	-35.178	-48.852	-56.218	-35.269	-35.921
-32.791	-33.057	-39.608	-36.426	-33.977	-45.687	-51.596	-31.571	-33.512
-26.193	-28.307	-34.126	-30.592	-29.046	-39.943	-43.886	-24.224	-27.454
-18.329	-23.219	-28.307	-22.707	-22.339	-34.206	-36.78	-16.734	-20.206
-13.183	-20.797	-25.442	-17.149	-17.508	-31.607	-34.207	-13.252	-15.39
-13.706	-22.964	-27.577	-17.546	-17.653	-33.829	-37.808	-16.054	-15.708
-19.693	-28.937	-33.795	-24.098	-23.023	-39.662	-45.556	-23.844	-21.024
-27.458	-35.157	-40.258	-32.93	-30.365	-45.314	-52.638	-32.167	-28.023
-31.915	-37.312	-42.422	-38.328	-34.784	-46.668	-54.353	-35.975	-32.086
-29.973	-33.322	-38.186	-36.596	-33.079	-42.131	-49.195	-32.864	-30.356
-22.834	-25.135	-29.66	-28.796	-26.171	-33.979	-39.977	-24.778	-23.848
-15.243	-17.576	-21.878	-20.071	-18.517	-26.891	-31.943	-16.781	-16.777
-12.042	-14.871	-19.146	-15.876	-14.781	-24.526	-29.046	-13.555	-13.419
-14.607	-17.522	-21.861	-17.931	-16.362	-26.843	-31.229	-16.152	-15.015
-19.909	-22.062	-26.348	-23.069	-20.495	-30.303	-34.794	-21.424	-19.028
-23.027	-24.01	-27.978	-25.97	-22.725	-30.89	-35.595	-24.633	-21.413
-21.164	-21.648	-25.059	-23.599	-20.716	-27.528	-32.495	-23.224	-20.051
-15.882	-17.403	-20.215	-17.681	-16.18	-22.982	-28.232	-18.754	-16.442
-11.83	-15.783	-18.201	-13.347	-13.461	-21.573	-27.109	-15.561	-14.391
-13.023	-19.634	-21.984	-14.966	-15.937	-25.598	-31.349	-17.203	-16.828
-19.557	-27.605	-30.13	-22.48	-23.09	-33.24	-38.988	-23.457	-23.247
-27.278	-34.813	-37.53	-31.161	-30.574	-39.595	-44.995	-30.23	-29.765
-30.681	-36.106	-38.849	-34.868	-33.135	-39.978	-44.697	-32.443	-31.73
-26.798	-29.469	-32.077	-30.262	-28.131	-33.026	-36.962	-27.674	-26.909
-17.308	-17.41	-19.92	-19.133	-17.384	-21.65	-25.064	-17.929	-17.123
-7.3883	-5.4756	-8.128	-7.2128	-6.0925	-11.227	-14.666	-8.3262	-7.2016
-2.233	1.0338	-2.0282	-0.46419	0.35599	-6.3827	-10.436	-3.7435	-1.988
-3.8261	-0.14238	-3.661	-1.583	-0.56232	-8.5641	-13.598	-5.914	-3.5009
-10.224	-7.5295	-11.237	-8.9206	-7.4938	-15.819	-21.88	-12.92	-10.156
-17.389	-17.211	-20.677	-18.075	-16.437	-24.367	-31.267	-20.933	-18.123
-21.925	-25.054	-27.951	-24.617	-23.135	-30.668	-38.094	-26.594	-23.721
-22.81	-28.658	-30.908	-26.34	-25.286	-32.905	-40.435	-28.502	-25.35
-21.15	-28.079	-29.772	-23.898	-23.352	-31.274	-38.33	-27.166	-23.746
-18.606	-25.206	-26.372	-19.71	-19.667	-27.326	-33.217	-23.945	-20.784
-16.05	-22.357	-22.848	-16.214	-16.703	-22.976	-27.141	-20.072	-17.988
-13.415	-20.948	-20.553	-14.535	-15.603	-19.676	-22.048	-16.386	-15.815
-10.611	-21.063	-19.794	-14.312	-15.914	-18.143	-19.376	-13.595	-14.12
-8.4584	-22.087	-20.354	-14.564	-16.543	-18.579	-19.8	-12.524	-13.112
-8.5018	-23.55	-22.026	-14.702	-16.894	-20.847	-23.064	-13.844	-13.65
-11.729	-25.365	-24.627	-14.869	-17.214	-24.386	-27.942	-17.454	-16.475
-17.342	-27.381	-27.564	-15.458	-17.988	-28.014	-32.475	-22.091	-21.102
-22.678	-28.764	-29.498	-16.284	-18.979	-29.992	-34.517	-25.62	-25.434
-24.705	-28.206	-28.875	-16.4	-19.086	-28.819	-32.725	-26.123	-26.843
-22.096	-24.961	-25.078	-14.79	-17.213	-24.281	-27.398	-23.125	-24.051
-16.187	-19.717	-19.136	-11.228	-13.258	-17.815	-20.421	-17.999	-18.149
-10.016	-14.414	-13.281	-6.6032	-8.3318	-11.756	-14.233	-13.131	-11.833
-6.2069	-10.993	-9.5588	-2.4191	-4.0491	-7.9724	-10.499	-10.402	-7.5119
-5.3546	-10.09	-8.5568	0.043236	-1.5435	-6.8539	-9.3854	-10.112	-5.808
-6.1322	-10.848	-9.3389	0.33042	-1.0103	-7.4491	-9.9164	-11.148	-5.6926
-6.8381	-11.926	-10.504	-1.2594	-2.0478	-8.4961	-11.017	-12.174	-5.9126
-6.854	-12.627	-11.294	-4.0645	-4.1805	-9.3163	-12.188	-12.695	-6.1891
-6.7069	-13.036	-11.711	-7.0912	-6.8127	-9.8196	-13.266	-12.974	-7.0391
-6.9198	-13.21	-11.725	-8.9315	-8.881	-9.8021	-13.717	-13.145	-8.6014
-7.0528	-12.595	-10.755	-8.0672	-8.9571	-8.6282	-12.555	-12.62	-9.9373
-6.0397	-10.531	-8.2278	-3.8223	-6.2016	-5.8965	-9.243	-10.505	-9.731
-3.4757	-7.368	-4.6652	2.5682	-1.5147	-2.3836	-4.7136	-6.7283	-7.7184
-0.50651	-4.8939	-2.0012	8.0204	2.4442	-0.087156	-1.3125	-2.7227	-5.3432
0.84123	-5.2382	-2.3717	9.3481	2.8988	-0.87332	-1.2205	-0.67258	-4.713
-0.53705	-8.9187	-6.1326	5.7044	-0.75049	-4.648	-4.4425	-1.743	-6.615
-3.5265	-13.81	-10.926	-0.30499	-5.9588	-8.7663	-8.2143	-4.8456	-9.43
-5.4243	-16.302	-12.997	-4.1737	-8.6088	-9.5953	-8.7576	-7.2789	-10.224
-4.1449	-13.911	-9.9269	-2.7669	-6.1082	-5.196	-4.1458	-6.8267	-7.2631
-0.1474	-7.288	-2.6275	3.2518	0.48445	2.9962	3.9728	-3.6489	-1.7752
3.6847	0.051526	5.0717	9.759	7.0466	10.907	11.27	-0.29494	2.6932
4.3116	4.2169	9.0975	12.212	9.4051	14.586	13.753	0.34053	3.0037
1.1012	3.6517	7.9732	9.0558	6.4328	12.9	10.6	-2.5733	-0.98565
-3.5023	-0.064392	3.6069	2.8085	0.78194	8.0923	4.6013	-7.0787	-6.1529
-5.7461	-3.6723	-0.34344	-1.9409	-3.1938	3.9907	0.02515	-9.9419	-8.3541
-3.3667	-4.6616	-1.1392	-1.9188	-2.6207	3.3126	-0.36355	-9.089	-5.4383
2.7992	-2.7233	1.4258	2.7686	2.1155	6.0879	3.0874	-4.9973	1.2909
9.6157	0.72958	5.5505	9.2751	8.1694	10.256	7.7602	-0.018775	8.2316
13.973	4.064	9.1591	14.413	12.566	13.501	10.987	3.5592	12.101
14.745	6.5199	11.276	16.692	14.081	14.784	11.856	5.0424	11.981
13.06	8.1669	12.139	16.6	13.417	14.586	11.375	5.3422	9.4534
10.844	8.9541	12.174	15.338	11.89	13.869	11.059	5.5935	6.8759
9.203	8.198	11.196	13.534	10.146	13.015	11.483	5.9558	5.5368
8.0725	5.2701	8.7706	11.163	8.0692	11.769	12.098	5.7813	5.2128
7.0657	0.71099	5.1963	8.3154	5.5776	9.994	12.158	4.7119	5.0822
6.4403	-3.5118	1.9423	5.808	3.2927	8.3164	11.704	3.4724	4.8931
7.1069	-5.1106	0.88431	4.9218	2.3431	7.8787	11.616	3.4875	5.2239
9.5052	-3.3879	2.6615	6.2589	3.2852	9.2125	12.578	5.4382	6.5543
12.522	-0.28388	5.6142	8.7585	5.1694	11.27	13.988	8.1673	8.217
13.745	0.65733	6.5433	10.039	5.841	11.74	14.049	9.1934	8.4396
11.13	-3.1204	3.0051	8.0852	3.501	8.6796	11.151	6.6006	5.6588
4.7916	-11.019	-4.5923	2.9693	-1.6946	2.2593	5.4592	0.74917	0.040417
-2.5245	-19.22	-12.717	-2.7415	-7.2608	-4.7491	-0.58865	-5.557	-6.0636
-6.8826	-22.934	-16.685	-5.3814	-9.723	-8.355	-3.4711	-8.7187	-9.3097
-5.6815	-19.529	-13.67	-2.6673	-6.9368	-5.8637	-0.88152	-6.7853	-7.5354
0.66114	-10.201	-4.5509	4.6332	0.37711	2.3075	6.6417	-0.73427	-1.207
8.9861	0.80934	6.5918	13.038	8.9651	12.713	15.849	6.2066	6.8483
15.42	8.8725	14.986	18.533	15.066	20.932	22.752	10.693	13.246
17.752	11.649	17.977	19.181	16.755	24.188	25.075	11.372	16.083
16.35	9.863	16.086	16.072	14.784	22.636	23.304	9.289	15.622
13.283	6.1403	12.02	12.167	11.594	18.714	19.842	6.6178	13.497
10.644	3.0814	8.6583	10.095	9.4749	15.309	17.16	4.9642	11.323
9.3221	1.9735	7.5207	10.632	9.288	14.115	16.345	4.4782	9.785
9.0325	2.7793	8.557	12.842	10.556	15.188	17.044	4.3919	8.8138
9.3222	5.0158	11.033	15.457	12.519	17.675	18.523	4.3385	8.4354
10.278	8.2533	14.244	17.85	14.792	20.64	20.496	4.9561	9.1502
12.334	11.914	17.548	19.94	17.188	23.363	23.061	7.2397	11.487
15.501	14.97	20.126	21.54	19.236	25.242	26.022	11.306	15.226
18.857	16.16	21.041	22.054	20.124	25.749	28.486	15.741	19.111
20.871	14.682	19.698	20.899	19.229	24.614	29.23	18.272	21.423
20.41	10.831	16.34	18.212	16.714	22.063	27.602	17.382	21.055
17.655	6.0841	12.169	15.069	13.623	18.907	24.204	13.573	18.29
14.051	2.3331	8.7872	12.771	11.195	16.252	20.641	9.0565	14.6
11.389	0.91329	7.4136	11.975	10.116	15.065	18.64	6.2528	11.737
10.6	2.0075	8.329	12.42	10.326	15.764	19.064	6.1341	10.71
11.175	4.7679	10.88	13.438	11.412	18.098	21.603	7.7615	11.343
11.624	7.8858	13.894	14.704	13.084	21.251	25.167	9.2635	12.544
10.479	10.049	16.067	16.242	15.066	23.997	28.407	9.2147	12.948
7.2888	10.342	16.378	17.869	16.764	25.064	30.159	7.469	11.687
2.9379	8.5627	14.493	18.737	17.207	23.717	29.749	4.9672	8.8808
-0.86462	5.436	11.067	17.716	15.639	20.314	27.258	2.8716	5.6323
-2.622	2.3643	7.5343	14.392	12.303	16.275	23.549	1.7602	3.4385
-1.9549	0.58265	5.2726	9.7391	8.5651	13.27	19.897	1.3935	3.2879
0.077251	0.09401	4.5092	5.588	5.9601	11.994	17.203	0.95899	4.8555
1.6034	-0.50522	4.0461	3.3351	5.0205	11.653	15.465	-0.33589	6.5712
1.3357	-2.7124	2.4164	3.0797	5.0264	10.822	14.097	-2.5245	6.7986
-0.31863	-6.3695	-0.46649	3.8352	4.8562	8.9608	12.783	-4.5558	5.2322
-1.2377	-8.965	-2.5511	4.7318	4.2995	7.3225	12.198	-4.5656	3.4644
1.1096	-6.947	-0.7279	6.058	4.572	8.2839	13.791	-0.81815	4.0512
7.8341	1.6491	6.8458	9.1071	7.4364	13.512	18.654	7.0953	8.6306
17.468	15	18.727	14.737	13.41	22.22	26.208	17.465	16.344
26.384	27.616	30.172	21.852	20.556	30.947	33.829	26.819	23.857
30.693	33.245	35.603	27.402	25.223	35.34	37.999	31.474	27.223
28.502	28.822	32.108	28.179	24.393	32.944	36.471	29.538	24.421
21.069	16.748	21.589	23.191	17.988	25.038	29.956	22.103	16.782
12.056	3.6564	9.8193	14.756	9.2923	16.054	21.945	12.744	8.2227
5.4371	-3.5426	3.0263	7.3378	3.0684	10.934	16.73	5.6025	2.889
3.371	-1.6974	4.2245	4.7405	2.5693	12.145	16.794	3.1609	2.7793
5.3631	7.1164	11.738	7.7325	7.5936	18.344	21.374	5.1407	6.8893
9.0144	17.386	20.655	13.739	14.84	25.464	27.091	9.0613	12.228
11.764	23.752	26.061	18.711	20.169	29.395	30.235	12.024	15.878
12.397	24.011	25.89	19.878	21.202	28.468	29.128	12.487	16.616
11.495	19.831	21.705	17.451	18.567	24.177	25.016	10.981	15.262
10.859	15.189	17.293	14.179	15.145	19.95	21.072	9.5554	13.893
12.18	13.614	15.996	13.061	13.847	18.721	20.103	10.236	14.397
15.873	16.146	18.667	15.096	15.641	21.06	22.624	13.609	17.323
20.636	20.97	23.33	18.603	19.024	24.915	26.503	18.281	21.497
24.112	24.809	26.656	20.611	21.265	27.159	28.481	21.653	24.67
24.339	25.074	26.249	19.279	20.482	25.835	26.55	21.58	24.869
21.06	21.439	22.189	15.358	17.01	21.514	21.411	17.807	21.659
16.075	16.132	17.051	11.682	13.208	16.987	16.117	12.276	16.644
12.264	12.606	14.288	11.023	11.803	15.433	14.067	8.0195	12.679
11.864	13.409	16.006	14.009	13.961	18.285	16.757	7.3721	12.194
15.106	18.501	21.58	18.742	18.484	24.245	22.853	10.655	15.625
20.178	25.262	28.082	22.281	22.695	30.189	29.214	16.163	21.132
24.459	30.194	32.208	22.803	24.316	33.177	32.907	21.32	25.78
26.017	31.061	32.24	20.794	22.935	32.136	32.8	24.121	27.258
24.358	27.976	28.735	18.319	19.948	28.107	29.724	23.884	24.976
20.244	22.913	23.729	17.177	17.254	23.186	25.458	21.12	20.042
14.93	18.263	19.293	17.613	15.91	19.126	21.469	16.886	14.299
9.6405	15.52	16.513	18.423	15.665	16.597	18.366	12.326	9.3563
5.5787	14.953	15.496	18.233	15.609	15.469	16.271	8.6385	6.2535
3.9398	16.006	15.881	16.741	15.136	15.4	15.292	7.0197	5.4916
5.4141	17.802	17.155	14.882	14.338	16.019	15.451	8.1931	6.9512
9.4113	19.376	18.572	13.784	13.57	16.712	16.241	11.7	9.6843
13.951	19.877	19.2	13.63	12.842	16.634	16.586	15.775	12.11
16.707	18.931	18.418	13.563	11.787	15.279	15.581	18.264	12.821
16.572	16.918	16.459	12.557	10.122	13.061	13.307	17.986	11.514
14.608	15.021	14.586	10.55	8.2411	11.382	11.076	15.651	9.4275
13.517	14.731	14.501	8.9192	7.3729	11.854	10.666	13.54	8.7587
15.773	16.989	17.221	9.6831	8.922	15.097	13.007	14.007	11.264
21.757	21.521	22.27	13.91	13.376	20.129	17.374	17.797	16.968
29.31	26.893	27.844	20.508	19.582	24.884	21.732	23.419	23.961
35.038	31.2	31.795	26.554	25.11	27.442	23.972	28.027	29.409
36.46	33.01	32.814	29.046	27.571	27.145	23.237	29.26	31.19
33.547	32.063	31.077	26.806	26.05	24.845	20.357	26.753	29.138
28.608	29.332	27.983	21.204	21.669	22.178	17.145	22.257	25.075
24.55	26.292	25.121	15.153	16.818	20.377	15.038	18.231	21.507
22.871	23.874	23.18	11.044	13.488	19.497	14.163	16.079	19.933
22.877	21.91	21.646	9.2596	12.013	18.623	13.549	15.377	19.982
22.576	19.533	19.494	8.4354	11.211	16.834	12.209	14.622	19.969
20.437	16.23	16.315	7.0986	9.7368	14.105	10.156	12.787	18.356
16.741	12.816	13.064	5.2355	7.5354	11.576	8.6063	10.438	15.149
13.527	11.337	11.749	4.4929	6.1619	10.926	9.183	9.4813	12.119
13.155	13.728	14.074	6.8749	7.6311	13.216	12.674	11.722	11.563
16.434	20.034	19.873	12.768	12.506	17.865	18.113	17.226	14.41
21.772	27.779	26.692	19.976	18.901	22.644	23.002	23.827	19.266
25.986	33.115	30.953	24.736	23.365	24.773	24.569	28.195	23.131
26.125	32.959	29.917	23.937	22.95	22.417	21.258	27.678	23.215
21.2	26.823	23.294	17.081	17.109	15.75	13.631	21.83	18.687
12.799	17.132	13.475	6.6883	8.1089	6.9513	4.1736	12.714	11.209
4.1761	7.8043	4.2018	-3.0903	-0.2951	-0.90206	-3.8969	3.8098	3.918
-1.4331	2.236	-1.2962	-8.7489	-4.9267	-5.2731	-8.0228	-1.6719	-0.22207
-2.2412	1.9324	-1.6012	-9.0669	-4.6385	-5.1215	-7.2445	-2.1401	0.28913
1.5192	6.268	2.6581	-5.1838	-0.4071	-1.0656	-2.3712	1.9182	5.0341
7.9525	13.092	9.3747	0.56326	5.5958	5.045	4.4839	8.4234	12.035
14.488	19.641	15.851	5.9729	11.087	10.815	10.719	14.797	18.611
18.963	23.434	19.678	9.6143	14.329	14.049	14.121	19.049	22.411
20.426	23.122	19.542	10.865	14.46	13.531	13.671	20.476	22.365
19.366	19.04	15.746	9.7778	11.681	9.5439	9.9248	19.708	19.138
17.325	13.16	10.14	7.0508	7.2676	3.8476	4.7804	18.198	14.849
15.982	8.0895	5.2211	3.9472	3.1398	-1.1412	0.57988	17.354	11.913
16.064	5.5521	2.7021	1.8098	0.88644	-3.697	-1.1918	17.662	11.511
16.741	5.314	2.4372	1.1718	0.74054	-3.86	-0.85305	18.264	12.729
16.058	5.4394	2.5602	1.1725	1.3495	-3.3886	-0.38416	17.363	13.173
12.255	3.74	0.81835	-0.020689	0.68121	-4.5532	-2.1561	13.367	10.704
5.1526	-0.5326	-3.7085	-3.8849	-2.4729	-8.435	-7.1555	6.1521	5.0958
-3.3071	-5.893	-9.6465	-10.081	-7.3783	-13.873	-13.889	-2.3557	-1.5457
-9.9023	-9.4534	-13.988	-16.145	-11.607	-17.988	-18.986	-8.887	-6.053
-12.002	-8.916	-14.086	-18.873	-12.644	-18.091	-19.315	-10.643	-6.3236
-9.1113	-4.1833	-9.5026	-16.566	-9.6927	-13.619	-14.174	-6.9718	-2.6196
-3.0433	2.6029	-2.34	-10.369	-4.2878	-6.6245	-5.9585	0.21252	2.7916
3.2233	8.4634	4.0815	-3.655	0.66984	-0.55362	1.1863	7.5409	7.1441
7.2073	11.322	7.1845	0.13636	2.7494	1.8265	3.8513	12.096	8.7442
8.0638	10.922	6.4447	-0.29624	1.4371	-0.013924	1.3787	12.895	7.6276
6.6616	8.6284	3.4272	-3.3717	-1.6593	-4.1785	-3.8172	11.112	5.1713
4.791	6.4985	0.72479	-5.7888	-3.8657	-7.5444	-7.7739	9.0947	3.1769
4.1135	6.2168	0.47628	-4.8099	-3.0978	-7.6236	-7.4433	8.8612	3.0074
5.4318	8.3697	3.2855	-0.092627	0.89913	-3.9517	-2.5108	11.032	5.1182
8.4981	12.243	8.0273	6.1807	6.4443	1.7736	4.543	14.692	8.9543
12.252	16.205	12.57	10.812	10.939	6.8187	10.099	18.099	13.162
15.357	18.551	14.992	11.651	12.398	9.0533	11.651	19.742	16.172
16.772	18.319	14.51	8.7704	10.494	8.0085	9.1108	19.096	16.903
16.046	15.596	11.59	3.9982	6.4339	4.727	4.3917	16.628	15.179
13.343	11.307	7.4299	-0.51481	2.0183	0.86875	-0.041895	13.276	11.707
9.3235	6.7494	3.3391	-3.4228	-1.2874	-2.1761	-2.518	9.9064	7.6837
5.0024	3.1349	0.32348	-4.4611	-2.8038	-3.7127	-2.6675	7.1193	4.3334
1.5956	1.3929	-0.95819	-3.958	-2.4933	-3.6215	-1.0298	5.4073	2.5957
0.29962	2.1797	-0.070603	-2.2426	-0.57275	-2.0336	1.6411	5.3463	3.0468
1.848	5.7691	3.1426	0.50367	2.6528	0.81015	4.7361	7.3902	5.7683
5.9488	11.679	8.2215	3.9556	6.6332	4.4051	7.6782	11.311	10.085
11.097	18.371	13.83	7.3176	10.398	7.8471	9.7566	15.837	14.549
15.151	23.587	18.088	9.3986	12.718	10.095	10.327	19.035	17.46
16.546	25.53	19.609	9.3807	12.823	10.631	9.3625	19.472	17.808
15.257	24.011	18.422	7.6276	11.064	9.8726	7.7088	17.266	15.906
12.814	20.611	15.985	5.7074	8.8679	8.9213	6.6504	14.134	13.207
11.229	17.597	14.161	5.4146	7.8341	8.7527	7.0024	12.234	11.325
11.501	16.304	13.846	7.3724	8.5507	9.4476	8.4175	12.537	10.883
12.852	16.327	14.395	10.307	10.082	10.148	9.5873	14.067	11.162
13.34	16.109	14.27	11.759	10.635	9.7589	9.1647	14.612	10.794
11.394	14.358	12.349	9.865	8.9584	7.8039	6.712	12.427	8.9354
7.0864	11.118	8.8309	4.8309	5.3489	4.783	2.9986	7.6291	5.9596
2.1703	7.652	5.0643	-1.0602	1.4732	1.8068	-0.50807	2.2145	3.1729
-1.0884	5.3437	2.4988	-4.9616	-0.84512	-0.17436	-2.569	-1.277	1.8329
-1.4081	4.5468	1.5944	-5.4427	-0.98127	-1.0001	-2.9143	-1.4636	2.2511
0.74745	4.364	1.5775	-3.3543	0.11865	-1.2997	-2.2796	1.0487	3.6317
3.5904	3.4777	1.1739	-0.96696	0.80882	-1.9046	-1.7684	4.2109	4.6925
5.2041	1.2855	-0.34063	-0.24096	0.029088	-3.1793	-2.0618	5.9597	4.5177
4.68	-1.5518	-2.5675	-1.5023	-1.9407	-4.7394	-2.9844	5.5103	3.0781
2.4595	-3.6918	-4.4115	-3.5609	-3.8961	-5.8329	-3.7888	3.6022	1.0767
-0.24658	-4.336	-5.1371	-5.0792	-4.919	-6.0837	-3.9398	1.621	-0.69755
-2.3353	-3.8943	-4.9876	-5.6298	-5.0608	-5.8297	-3.569	0.51777	-1.8565
-3.4131	-3.6154	-4.9239	-5.7503	-5.0894	-5.8075	-3.2806	0.27679	-2.4915
-3.7878	-4.5021	-5.7314	-6.1945	-5.6649	-6.4602	-3.5226	0.21406	-2.8861
-4.0967	-6.5009	-7.3427	-7.1467	-6.7406	-7.5325	-4.1678	-0.35378	-3.2901
-4.9803	-8.7037	-9.0262	-8.1457	-7.7347	-8.3766	-4.7241	-1.7066	-3.9653
-6.8136	-10.225	-10.117	-8.6514	-8.1697	-8.5727	-4.8405	-3.7117	-5.1925
-9.5018	-10.956	-10.591	-8.6455	-8.1534	-8.273	-4.6315	-6.0688	-7.0909
-12.358	-11.47	-10.908	-8.5452	-8.1424	-7.9126	-4.4175	-8.4001	-9.2816
-14.213	-12.182	-11.281	-8.5555	-8.2583	-7.5679	-4.1269	-10.113	-10.755
-13.937	-12.672	-11.199	-8.2256	-7.9428	-6.7057	-3.1311	-10.429	-10.334
-11.173	-11.84	-9.7236	-6.692	-6.3262	-4.618	-0.75398	-8.7692	-7.5242
-6.7532	-8.8462	-6.3576	-3.4978	-3.0724	-1.1976	2.9222	-5.2998	-3.1017
-2.4405	-4.0649	-1.7615	0.63365	0.99317	2.656	6.7099	-1.2108	1.105
-0.0359	0.85793	2.421	3.9476	4.1895	5.4862	8.9288	1.7079	3.2493
-0.35607	3.9707	4.5685	4.7503	5.0643	6.2651	8.5852	2.0855	2.6301
-2.7766	4.2931	4.1664	2.7207	3.4854	5.1377	6.2061	-0.081293	0.13031
-5.7141	2.3348	2.0486	-0.74168	0.73427	3.2538	3.5402	-3.3502	-2.4936
-7.7417	-0.46231	-0.34009	-3.5353	-1.5183	1.847	2.282	-5.8189	-3.9515
-8.445	-2.6691	-1.8589	-4.2804	-2.3427	1.4864	2.9792	-6.3794	-4.2304
-8.4579	-3.5711	-2.1583	-3.1444	-2.0061	1.9834	4.8596	-5.3751	-4.3501
-8.7952	-3.306	-1.6069	-1.4857	-1.4769	2.7718	6.536	-4.2234	-5.3509
-9.9933	-2.4977	-0.85035	-0.65182	-1.4402	3.3727	7.0217	-4.2809	-7.2942
-11.673	-1.7664	-0.38884	-1.0022	-1.7325	3.5985	6.3096	-5.8104	-9.0692
-12.759	-1.3892	-0.35492	-1.9087	-1.6434	3.5157	5.2046	-7.7852	-9.134
-12.193	-1.2716	-0.54436	-2.5576	-0.75033	3.3105	4.6094	-8.6822	-6.6994
-9.6372	-1.0605	-0.52412	-2.5453	0.66905	3.2604	4.9615	-7.5437	-2.4205
-5.7181	-0.31459	0.21099	-1.8543	1.9674	3.7398	6.1705	-4.5508	1.9243
-1.7247	1.2936	2.0162	-0.55123	2.7495	5.1149	7.9036	-0.84237	4.5001
1.0862	3.8454	4.9162	1.4558	3.2823	7.5419	9.9259	2.2647	4.5437
2.1406	7.0561	8.4822	4.2133	4.2167	10.735	12.102	3.9957	2.7399
1.7554	10.264	11.886	7.2234	5.8264	13.927	14.147	4.3352	0.63473
0.85177	12.621	14.198	9.4122	7.5891	16.146	15.51	3.7852	-0.40491
0.37231	13.376	14.736	9.6334	8.4186	16.641	15.544	2.9186	0.031803
0.76466	12.153	13.323	7.3924	7.388	15.218	13.899	2.059	1.3369
1.8533	9.1812	10.402	3.3558	4.4913	12.394	10.922	1.2888	2.4979
3.1047	5.3631	6.9745	-0.72621	0.90771	9.2536	7.6827	0.6407	2.8685
4.0202	2.0491	4.2917	-2.824	-1.5304	7.0333	5.5288	0.24216	2.5481
4.3314	0.4072	3.2652	-1.8509	-1.4888	6.5046	5.3206	0.21689	2.1045
3.9296	0.69	3.8717	1.4752	0.85821	7.4591	6.8073	0.44787	1.9505
2.8469	2.0793	5.1581	4.8842	3.8144	8.8476	8.7746	0.56731	2.0376
1.3892	3.3334	5.9779	6.0335	5.3357	9.5804	9.9301	0.26805	2.0843
0.24473	3.7846	5.9273	4.2346	4.5804	9.3896	9.8576	-0.31163	2.0616
0.26546	3.8167	5.6583	1.0495	2.5726	9.0116	9.2534	-0.5625	2.3768
1.8926	4.4302	6.2826	-0.77629	1.4266	9.5259	9.2837	0.15045	3.503
4.5575	6.1724	8.2433	0.5443	2.5776	11.286	10.476	1.807	5.2898
6.7369	8.4443	10.718	4.2712	5.4621	13.461	12.178	3.4783	6.7342
6.9453	9.9736	12.261	7.8238	8.0532	14.725	13.178	3.9875	6.6762
5.0217	10.131	12.234	9.1723	8.8148	14.566	12.996	3.0483	4.9402
2.6655	9.925	11.783	8.8541	8.3474	14.117	12.754	1.9549	2.9459
2.4766	11.46	13.181	9.7468	9.1158	15.455	14.541	2.9279	2.9471
5.8581	15.923	17.698	14.299	13.083	19.657	19.437	7.205	6.1569
11.459	21.865	23.836	21.611	19.302	25.275	25.918	13.459	11.304
15.8	25.691	27.881	27.369	24.01	28.951	30.47	18.278	15.221
15.914	24.392	26.734	27.094	23.512	27.998	30.264	18.686	15.315
11.865	18.297	20.702	20.048	17.486	22.82	25.649	14.653	11.868
6.8489	11.296	13.702	10.394	9.7397	16.95	20.149	9.2991	7.9753
4.5366	7.9477	10.315	4.22	5.4225	14.336	17.617	6.304	6.911
5.7376	9.658	11.936	4.6207	6.753	15.977	18.803	6.5861	9.0123
7.3564	13.21	15.311	9.0849	11.007	18.784	20.404	7.2554	10.938
4.8829	13.201	15.014	11.518	12.634	17.932	17.75	4.1024	8.3273
-3.4125	6.6194	8.0569	7.3765	7.9356	10.978	9.1189	-4.2811	-0.11588
-14.138	-4.0982	-3.0393	-2.1802	-1.4553	0.46762	-1.9493	-14.306	-10.632
-20.603	-12.28	-11.505	-10.77	-9.3899	-7.3804	-8.6053	-19.347	-16.546
-17.66	-11.845	-11.182	-11.696	-9.8494	-7.0723	-5.6372	-14.658	-13.122
-5.8899	-2.1195	-1.3431	-3.2453	-1.692	1.9329	6.3074	-1.4736	-1.4622
8.1773	11.144	12.275	9.6826	10.144	14.411	20.554	13.083	11.666
16.182	19.469	21.154	18.863	17.951	22.714	28.629	20.457	18.167
13.45	17.398	19.706	18.495	16.633	21.823	25.818	16.315	14.027
1.882	6.0689	8.8519	8.9487	7.0268	12.477	14.044	3.2537	1.8501
-11.629	-7.8545	-4.9604	-3.9394	-5.0234	0.28159	0.20626	-11.185	-11.135
-19.85	-16.886	-14.317	-13.027	-12.826	-8.2625	-8.5295	-19.518	-17.948
-19.701	-17.657	-15.676	-14.527	-13.227	-9.9419	-9.1571	-18.903	-16.206
-13.711	-12.655	-11.176	-9.9377	-8.2044	-6.4188	-4.0986	-12.331	-9.1447
-7.8318	-7.8797	-6.5062	-4.3745	-2.9438	-2.4549	1.1245	-6.0689	-2.9787
-7.3413	-8.4201	-6.7148	-2.9802	-2.1649	-2.3815	1.7975	-5.3995	-2.6439
-13.633	-15.191	-12.988	-7.8187	-7.2494	-7.3591	-3.1989	-11.523	-8.862
-23.68	-24.807	-22.315	-16.875	-15.725	-15.018	-11.205	-21.28	-18.152
-32.157	-32.153	-29.756	-25.476	-23.083	-21.256	-17.787	-29.42	-25.366
-34.668	-33.581	-31.484	-29.008	-25.481	-22.723	-19.358	-31.746	-26.854
-30.106	-28.594	-26.607	-25.285	-21.635	-18.407	-14.835	-27.239	-22.297
-20.824	-19.339	-16.994	-15.437	-13.075	-9.6714	-5.7062	-18.098	-14.307
-10.814	-8.8711	-5.7759	-3.0037	-2.9134	0.82681	5.1012	-8.0572	-6.3992
-3.3149	0.33012	4.1953	8.0142	5.8698	10.391	14.62	-0.30011	-0.8784
0.54253	6.7923	11.048	14.82	11.467	17.009	20.75	3.7702	1.9298
1.4315	9.7476	13.876	16.497	13.363	19.608	22.611	4.4199	2.9509
0.62944	8.942	12.629	13.824	11.991	18.16	20.57	2.7619	3.1205
-1.0412	4.8036	8.1017	8.539	8.2649	13.66	15.977	-0.068611	2.5856
-3.4658	-1.4092	1.823	2.5379	3.2674	7.7897	10.574	-3.3195	0.80975
-6.7326	-7.8448	-4.3459	-2.6507	-1.8873	2.328	5.841	-6.556	-2.6447
-10.53	-12.715	-8.828	-6.1814	-6.1986	-1.4408	2.596	-9.4511	-7.3668
-13.872	-14.834	-10.691	-7.6752	-8.7309	-2.9017	1.1324	-11.546	-11.864
-15.389	-13.849	-9.7111	-6.934	-8.6808	-1.9876	1.5151	-12.248	-14.111
-14.012	-10.222	-6.3064	-3.9872	-5.7528	0.92179	3.5966	-11.108	-12.647
-9.6174	-5.1167	-1.4788	0.55143	-0.64302	4.9861	6.7645	-8.2146	-7.5307
-3.2723	-0.22155	3.2471	5.1747	4.7804	8.8637	9.7297	-4.4137	-0.5448
3.0911	2.6743	6.1631	7.8718	8.0978	10.996	10.873	-1.0733	5.5524
7.3787	2.3771	6.0377	7.2586	7.6472	10.267	9.1262	0.5197	8.3398
8.1387	-1.0308	2.8222	3.6631	3.6671	6.7056	4.7941	-0.20472	6.8598
5.1702	-6.0325	-2.1256	-0.79431	-1.6642	1.6734	-0.39032	-2.7854	1.9576
-0.37672	-10.384	-6.6676	-3.4132	-5.4819	-2.7838	-4.1819	-5.9766	-4.2741
-6.5148	-12.389	-9.0985	-2.7553	-6.0332	-5.0894	-5.1688	-8.4841	-9.5383
-11.416	-12.012	-9.2576	0.19305	-3.8392	-5.1389	-3.746	-9.8175	-12.418
-14.216	-10.844	-8.5519	2.6623	-1.2065	-4.2677	-1.7945	-10.5	-12.8
-14.987	-10.707	-8.6711	2.312	-0.30397	-4.0643	-1.1292	-11.285	-11.358
-14.128	-12.078	-10.079	-0.84175	-1.4612	-5.0171	-2.0109	-12.142	-8.7646
-11.83	-13.602	-11.514	-4.3488	-3.0236	-6.0788	-2.9507	-12.018	-5.3249
-8.178	-13.165	-10.984	-5.2119	-2.8576	-5.5668	-2.0633	-9.7458	-1.3344
-3.8065	-9.7567	-7.5605	-2.3791	-0.33291	-2.7225	1.0805	-5.4762	2.2698
-0.30661	-4.5928	-2.4707	2.2746	2.948	1.3687	4.7117	-1.2617	3.8079
0.31677	-0.61308	1.3922	5.147	4.1854	4.2452	5.9196	-0.019775	1.704
-3.0571	-0.64462	1.2801	3.4291	1.4028	3.6716	2.829	-3.4538	-4.2538
-9.5684	-5.5154	-3.5326	-2.9082	-5.0316	-0.74079	-3.769	-10.563	-12.225
-16.37	-13.351	-11.082	-10.869	-12.339	-7.0801	-10.647	-17.899	-18.862
-20.083	-20.522	-17.743	-16.043	-16.772	-12.204	-14.147	-21.596	-21.063
-18.931	-23.646	-20.312	-15.318	-15.831	-13.645	-12.596	-19.896	-17.889
-13.991	-21.326	-17.754	-8.9296	-9.8626	-11.008	-7.3572	-14.292	-11.304
-8.5281	-14.597	-11.46	-0.29224	-1.8659	-5.9141	-1.6631	-8.3363	-5.0816
-5.6998	-5.9055	-3.9664	6.4306	4.5337	-0.55098	1.9766	-4.9363	-2.3668
-6.3417	2.3901	2.7254	9.1191	7.4373	3.894	3.6197	-4.3469	-3.5829
-8.5943	8.8457	7.8614	8.6579	7.503	7.5717	5.3472	-4.4839	-6.3747
-9.5592	12.872	11.475	7.5146	6.8036	11.038	8.9435	-3.0876	-7.5432
-7.5658	14.325	13.55	7.3877	6.8906	14.118	13.899	0.20313	-5.3911
-3.3509	13.257	13.66	7.8797	7.608	15.635	17.465	3.5424	-0.82711
0.74248	10.181	11.54	7.412	7.695	14.417	16.881	4.6015	3.5529
2.7099	6.3903	7.9137	5.3646	6.455	10.623	11.848	2.7188	5.5021
2.3339	3.7001	4.5814	3.1769	4.7548	6.094	5.0929	-0.42334	4.6495
1.0865	3.4861	3.406	3.2922	4.3959	3.2634	0.49378	-2.1456	2.4829
0.83006	5.7272	4.9876	6.9125	6.4884	3.4686	0.32348	-0.87654	1.1045
2.4154	8.8917	8.1452	12.594	10.284	6.0521	3.8358	2.7318	1.769
5.1917	10.829	10.648	16.963	13.5	8.8874	8.0798	6.4154	4.2024
7.7532	10.195	10.776	17.234	14.025	9.9482	10.194	8.1409	7.0711
8.9892	7.2395	8.3952	13.256	11.426	8.572	9.1935	7.4669	8.8977
8.5779	3.4003	4.7485	7.2893	6.9792	5.5354	6.0105	5.3749	8.7779
6.85	0.23609	1.4062	2.1118	2.5554	2.1908	2.2358	3.1036	6.6452
4.4601	-1.3036	-0.58119	-0.65458	-0.43589	-0.37015	-0.98179	1.296	3.2631
2.2947	-0.83599	-0.74878	-0.80744	-1.2835	-1.508	-3.0649	0.12593	0.098311
1.3241	1.6266	0.94572	1.0849	0.16183	-0.99562	-3.7495	-0.22848	-1.2446
2.1591	5.4966	4.0086	4.1982	3.405	0.83381	-3.1239	0.48496	0.0059779
4.4749	9.2922	7.1338	7.3881	7.0416	2.8576	-1.9642	2.1211	3.0232
6.9199	10.959	8.4634	9.1049	9.0003	3.4529	-1.6445	3.8041	5.6715
7.8143	9.0181	6.6048	7.9222	7.5687	1.4346	-3.3092	4.3306	5.838
6.2812	3.8207	1.7972	3.607	2.6776	-2.9264	-6.8082	3.1398	2.9284
2.9349	-2.2158	-3.8142	-2.1257	-3.5642	-7.729	-10.433	0.94736	-1.6275
-0.48954	-5.9294	-7.3528	-6.3023	-7.9275	-10.545	-11.985	-0.66786	-5.335
-2.3628	-5.5005	-7.1285	-6.6111	-8.1533	-10.077	-10.431	-0.50791	-6.3784
-2.2317	-1.652	-3.7654	-3.0002	-4.4382	-7.0434	-6.7232	1.3112	-4.7666
-0.96494	2.9465	0.32633	2.2095	0.70842	-3.5799	-3.0871	3.4919	-2.1398
-0.01127	5.503	2.6174	5.8135	4.1056	-1.7579	-1.4951	4.513	-0.5571
-0.34141	4.8653	2.0848	5.8252	3.9289	-2.251	-2.4039	3.6898	-1.1524
-1.8587	2.0089	-0.35793	2.6298	0.70919	-4.1194	-4.6864	1.5275	-3.5322
-3.5845	-0.90219	-2.7421	-1.543	-3.2599	-5.6695	-6.6098	-0.7899	-6.1536
-4.3239	-2.007	-3.4089	-4.1627	-5.4659	-5.6195	-6.9963	-2.2063	-7.302
-3.3008	-0.67849	-1.8473	-3.7937	-4.5502	-3.7383	-5.7259	-2.2412	-5.9829
-0.43821	2.4704	1.3197	-0.64806	-0.84136	-0.74665	-3.523	-0.96264	-2.3197
3.6688	6.1499	4.8564	3.7658	4.008	2.1767	-1.4389	1.2338	2.5674
7.9783	9.0522	7.5139	7.4488	7.8889	3.9292	-0.38678	3.792	7.0748
11.284	10.262	8.4162	8.7938	9.1785	3.8319	-0.90689	6.0114	9.7287
12.565	9.4139	7.2373	7.2137	7.3977	1.7965	-3.0791	7.088	9.7296
11.316	6.6282	4.1674	3.2257	3.2528	-1.7309	-6.5756	6.3022	7.1808
7.7901	2.3523	-0.23364	-2.0053	-1.8972	-5.9742	-10.763	3.3766	2.9926
3.1004	-2.6092	-5.0657	-7.129	-6.6059	-9.988	-14.753	-1.1074	-1.387
-1.0196	-7.0322	-9.1099	-10.945	-9.7333	-12.788	-17.507	-5.639	-4.3943
-2.8678	-9.4579	-11.044	-12.592	-10.604	-13.518	-18.103	-8.3522	-4.8752
-1.5659	-8.7368	-9.9288	-11.601	-8.9975	-11.732	-16.123	-7.963	-2.5464
2.4542	-4.7197	-5.7735	-8.0932	-5.2454	-7.7023	-11.981	-4.5364	1.8132
7.6286	1.4148	0.22872	-3.003	-0.32751	-2.4994	-6.9497	0.44129	6.6612
12.075	7.5598	6.0955	2.0329	4.2813	2.3122	-2.7038	4.8616	10.401
14.558	11.659	9.934	5.3701	7.1766	5.2725	-0.60902	7.1853	12.098
14.891	12.54	10.679	6.1355	7.5931	5.5287	-1.2432	7.0968	11.672
13.564	10.08	8.2433	4.4953	5.585	2.9769	-4.3937	5.2157	9.5232
11.06	4.8858	3.2237	1.3103	1.8068	-1.8827	-9.3548	2.3104	6.0616
7.4853	-2.1098	-3.4802	-2.6038	-2.9559	-8.1711	-15.244	-1.2825	1.548
2.8403	-9.719	-10.727	-6.8608	-8.0143	-14.676	-21.012	-5.5173	-3.6158
-2.4285	-16.361	-17.011	-11.264	-12.677	-19.865	-25.33	-10.022	-8.563
-7.1939	-20.183	-20.567	-15.155	-15.994	-22.115	-26.699	-13.704	-12.045
-10.013	-19.689	-19.958	-17.193	-16.822	-20.302	-24.007	-15.08	-12.932
-9.9535	-14.687	-14.993	-16.123	-14.488	-14.57	-17.379	-13.236	-10.892
-7.3023	-6.8656	-7.3246	-11.943	-9.5494	-6.7505	-8.6968	-8.7085	-6.7582
-3.5595	0.6897	-0.018439	-6.2709	-3.8414	0.11379	-1.1619	-3.453	-2.2772
-0.67522	4.9445	3.8843	-1.4725	0.41652	3.1553	2.1745	0.16333	0.67812
0.050876	4.5361	3.038	0.76745	1.8654	1.2898	0.1632	0.7303	1.0774
-1.294	0.50468	-1.4088	0.3327	0.69871	-4.019	-5.5745	-1.3808	-0.70883
-3.3153	-4.3342	-6.4371	-1.5517	-1.6311	-9.4277	-11.381	-4.3031	-3.0965
-4.1679	-6.9919	-8.8628	-3.3091	-3.3712	-11.534	-13.628	-5.9188	-4.146
-2.7441	-5.9853	-7.1732	-3.9548	-3.4691	-8.8783	-10.933	-5.227	-2.7532
0.57022	-2.0304	-2.3035	-3.2969	-1.941	-2.8004	-4.9841	-2.8773	0.57095
4.0748	2.5732	3.0587	-1.6699	0.37193	3.4105	0.61902	-0.57126	3.9227
5.8388	5.4757	6.2245	0.39221	2.4195	6.6267	2.8187	0.22007	5.2666
4.9898	5.7512	6.1734	2.384	3.5667	5.8355	1.1261	-0.67958	3.8797
2.2052	4.232	3.9276	3.7655	3.7248	2.515	-2.3235	-2.1697	0.81166
-0.93229	2.6181	1.5198	3.9586	3.1148	-0.6952	-4.5953	-2.9015	-1.9842
-3.1852	2.097	0.38735	2.5538	1.9155	-2.0129	-4.2416	-2.419	-3.2078
-4.4767	2.5587	0.45822	-0.26874	0.19621	-1.6421	-2.2279	-1.4529	-3.1662
-5.6051	2.9589	0.55889	-3.522	-1.8479	-1.2377	-0.89999	-1.1684	-3.3112
-7.254	2.3145	-0.4207	-5.8324	-3.7728	-2.3587	-2.0059	-2.1042	-4.8652
-9.2105	0.44522	-2.6313	-6.2951	-5.0699	-5.2135	-5.3657	-3.7098	-7.6969
-10.426	-2.0231	-5.248	-5.1158	-5.5229	-8.5795	-9.1162	-4.8038	-10.34
-9.828	-4.2274	-7.1868	-3.523	-5.4089	-10.799	-11.152	-4.4943	-11.07
-7.1785	-5.6529	-7.8852	-2.9658	-5.3358	-10.987	-10.603	-2.8054	-9.1588
-3.2572	-6.2517	-7.512	-4.0595	-5.7344	-9.5056	-8.2357	-0.51219	-5.3216
0.74148	-6.1153	-6.5532	-6.0439	-6.3992	-7.4878	-5.6818	1.5855	-1.1015
3.9993	-5.2185	-5.3321	-7.2977	-6.5792	-5.9581	-4.2734	3.2116	2.1911
6.3515	-3.582	-3.9673	-6.6232	-5.6783	-5.343	-4.4239	4.5432	4.0618
7.9399	-1.6359	-2.6797	-4.159	-3.8662	-5.567	-5.762	5.71	4.6677
8.6913	-0.33565	-2.036	-1.2392	-2.0625	-6.4564	-7.63	6.4541	4.2947
8.2442	-0.66439	-2.682	0.69214	-1.2196	-7.9098	-9.4082	6.3423	3.1105
6.4308	-2.8058	-4.7098	1.1937	-1.5128	-9.7184	-10.546	5.3494	1.3585
3.7698	-5.7542	-7.3009	0.95449	-2.2486	-11.369	-10.571	4.17	-0.41634
1.3823	-7.777	-9.0427	0.96508	-2.5138	-12.124	-9.249	3.8331	-1.5005
0.25408	-7.5451	-8.8415	1.5314	-2.0154	-11.48	-6.864	4.8693	-1.5506
0.42616	-5.1034	-6.7431	2.004	-1.3729	-9.6156	-4.2622	6.7462	-1.0429
0.85347	-1.9261	-4.0041	1.4668	-1.5625	-7.4296	-2.5014	8.0962	-1.1056
0.11703	-0.091895	-2.4128	-0.41635	-3.1438	-6.1449	-2.3583	7.6026	-2.7983
-2.4665	-1.0712	-3.2451	-3.1044	-5.8509	-6.6518	-3.9662	4.9106	-6.2809
-6.197	-4.8685	-6.5025	-5.6081	-8.7939	-8.9762	-6.8029	0.88128	-10.514
-9.3131	-9.9783	-10.861	-7.1658	-11.001	-12.191	-9.9375	-2.8969	-13.743
-10.09	-14.133	-14.329	-7.5785	-11.862	-14.827	-12.351	-4.9594	-14.481
-7.8935	-15.347	-15.173	-6.9341	-11.159	-15.523	-13.155	-4.5665	-12.319
-3.549	-12.835	-12.734	-5.2229	-8.9686	-13.685	-11.864	-1.8882	-8.1668
1.1129	-7.4572	-7.7991	-2.3739	-5.685	-9.8528	-8.7277	2.1047	-3.8328
4.2756	-1.341	-2.2522	1.3005	-2.1025	-5.4556	-4.7822	5.9936	-1.0804
5.1213	3.2015	1.9048	4.8443	0.75674	-2.0195	-1.4147	8.4515	-0.64648
4.2094	4.8814	3.5984	6.958	2.0939	-0.3161	0.44353	8.8803	-1.7916
3.0691	4.0704	3.1927	6.8099	1.8316	-0.0048276	0.90425	7.7986	-2.7274
3.2378	2.4278	2.1106	4.7934	0.78877	-0.0347	0.96802	6.6011	-1.7374
5.358	1.7928	1.8662	2.5725	0.30987	0.5498	1.7461	6.7512	1.7032
8.8049	3.0363	3.1201	2.1341	1.4609	1.9666	3.5981	8.79	6.5291
12.01	5.5134	5.2645	4.3437	4.2195	3.5658	5.7833	11.819	10.649
13.312	7.4877	6.8179	8.0213	7.2303	4.296	6.9626	13.954	12.164
11.854	7.2199	6.3447	10.557	8.5403	3.3801	6.1373	13.519	10.438
7.96	3.9185	3.2196	9.5939	6.7639	0.67363	3.2586	10.117	6.2969
2.8968	-1.8695	-2.069	4.6519	1.9957	-3.3359	-0.80516	4.8754	1.4225
-1.8107	-8.5538	-8.165	-2.4887	-4.1544	-7.784	-4.8606	-0.29865	-2.6136
-5.0515	-14.168	-13.376	-8.8136	-9.3782	-11.684	-7.9771	-3.8108	-5.0216
-6.5128	-17.146	-16.311	-11.788	-11.845	-14.178	-9.7668	-5.133	-5.9235
-6.6849	-16.985	-16.478	-10.686	-11.099	-14.87	-10.39	-4.8642	-6.0646
-6.5964	-14.561	-14.618	-6.9132	-8.2832	-14.147	-10.454	-4.2627	-6.3995
-7.339	-11.794	-12.469	-3.2098	-5.5496	-13.169	-10.812	-4.55	-7.666
-9.4927	-10.618	-11.84	-2.1603	-4.9037	-13.265	-12.143	-6.2649	-10.026
-12.706	-11.776	-13.441	-4.7604	-7.0432	-15.003	-14.459	-8.9796	-12.879
-15.707	-14.204	-16.248	-9.7387	-10.814	-17.57	-16.813	-11.428	-15
-16.923	-15.6	-17.986	-14.083	-13.717	-19.087	-17.63	-12.12	-15.124
-15.455	-14	-16.661	-14.725	-13.367	-17.856	-15.673	-10.229	-12.738
-11.696	-9.2243	-12.001	-10.446	-9.0557	-13.615	-10.98	-6.152	-8.5226
-7.1912	-3.1841	-5.8237	-2.8559	-2.4329	-7.9238	-5.1373	-1.4205	-4.1344
-3.7646	1.2648	-0.96816	4.446	3.3574	-3.2876	-0.50446	2.0971	-1.3558
-2.3845	2.3193	0.66209	8.1681	5.7201	-1.4523	1.316	3.3641	-0.97883
-2.5407	0.56766	-0.52497	7.62	4.459	-2.1538	0.63158	2.88	-2.2353
-2.7003	-1.4981	-2.1966	5.094	1.89	-3.3888	-0.57407	2.2762	-3.2905
-1.52	-1.4861	-1.9893	3.9364	1.0055	-3.0204	-0.16855	3.0193	-2.5402
1.0393	0.90689	0.53679	5.7438	3.0339	-0.50483	2.4044	5.1314	0.15613
3.625	3.6296	3.5441	9.0497	6.4335	2.7104	5.687	7.0811	3.3147
4.5058	3.9483	4.4291	10.609	8.1684	4.3872	7.4053	6.989	4.8967
2.917	0.71384	1.9609	8.155	6.2079	3.2902	6.3103	4.2135	3.8357
-0.3693	-4.6767	-2.7508	2.2962	1.1662	0.063128	3.0841	-0.055416	0.80001
-3.7149	-9.4267	-7.2477	-3.989	-4.2478	-3.5048	-0.413	-3.6975	-2.4417
-5.9582	-11.572	-9.7484	-7.6922	-7.4033	-6.075	-2.8131	-5.3267	-4.516
-7.21	-11.374	-10.409	-7.9803	-7.665	-7.7141	-4.2847	-5.3244	-5.426
-8.3798	-10.698	-10.742	-6.3762	-6.4325	-9.3679	-5.9675	-5.27	-6.1533
-10.011	-11.149	-11.924	-4.99	-5.5161	-11.538	-8.4923	-6.3776	-7.4347
-11.591	-12.728	-13.679	-4.6512	-5.5224	-13.556	-11.103	-8.3858	-8.9229
-11.949	-14.072	-14.636	-4.5405	-5.6395	-14.124	-12.217	-9.8302	-9.5065
-10.401	-13.873	-13.736	-3.477	-4.8482	-12.591	-10.921	-9.4094	-8.4818
-7.563	-12.062	-11.294	-1.4639	-3.2368	-9.7432	-7.9801	-7.1731	-6.4086
-4.9277	-9.6438	-8.643	0.1663	-2.0058	-7.1971	-5.2474	-4.3794	-4.6972
-3.5266	-7.4583	-6.7308	0.2228	-2.1229	-5.9033	-3.9491	-2.1966	-4.2684
-3.0006	-5.273	-5.1472	-0.79799	-3.0316	-5.2232	-3.5007	-0.61295	-4.6017
-2.0102	-2.1884	-2.6193	-0.80285	-2.865	-3.5328	-2.0531	1.348	-4.179
0.39032	2.1377	1.5496	2.0468	-0.092937	0.20675	1.7057	4.3451	-1.9067
3.6923	6.6994	6.4752	7.4461	4.898	5.2985	7.093	7.681	1.7333
6.091	9.5338	10.016	12.772	9.7172	9.5425	11.6	9.5208	4.7724
5.9013	9.1588	10.34	14.92	11.644	10.835	12.75	8.3435	5.2482
3.0369	5.847	7.4404	12.724	9.7539	8.8333	10.1	4.357	2.8689
-0.7186	1.6814	3.3452	7.9786	5.756	5.3346	5.776	-0.33481	-0.56491
-2.9354	-0.69326	0.82738	4.1867	2.8225	3.0408	2.9938	-3.0708	-2.3948
-2.3067	0.21969	1.5221	4.0255	3.2953	3.6092	3.6714	-2.4994	-1.0916
0.39248	3.7421	4.7653	7.4123	6.9423	6.3995	6.9208	0.45784	2.5175
2.84	7.3616	7.967	11.55	11.025	8.8585	9.6242	3.2502	5.7094
2.8097	8.2564	8.2917	12.818	12.106	8.3079	8.7131	3.4764	5.7534
-0.20642	5.1107	4.5916	9.2541	8.4121	3.9262	3.5374	0.58905	1.9203
-4.5843	-0.93582	-1.708	1.9925	1.1587	-2.5089	-3.4714	-3.6927	-3.8986
-7.6717	-6.9048	-7.4477	-5.3639	-6.1185	-7.735	-8.412	-6.5653	-8.4289
-7.4822	-9.6967	-9.6314	-8.8432	-9.639	-9.072	-8.4943	-5.9463	-9.1061
-3.8258	-7.8155	-7.1161	-6.4008	-7.5657	-5.9844	-3.7609	-1.7155	-5.5942
1.6747	-2.1921	-1.1957	0.86316	-1.0559	-0.26177	3.0598	4.2364	0.13213
6.6041	4.365	5.2171	9.2879	6.4365	5.198	8.3734	9.1291	5.1114
9.1624	8.8504	9.349	14.757	11.235	8.2029	9.9842	10.899	7.2562
9.0894	9.7918	10.119	15.182	11.631	8.4332	8.2696	9.3525	6.4723
7.4924	7.7947	8.3826	11.558	8.6254	7.1394	5.4731	6.0878	4.3073
5.9774	4.766	5.9723	6.9299	4.8717	5.903	3.873	3.3628	2.7124
5.6107	2.4011	4.2555	4.0567	2.619	5.3826	4.1118	2.5946	2.7041
6.2612	1.0063	3.2051	3.469	2.1215	4.8984	4.8259	3.4607	3.7157
6.7242	-0.52927	1.5992	3.3006	1.653	3.0789	3.7573	4.1781	4.0595
5.6162	-3.5885	-1.7863	1.1146	-0.8417	-0.90284	-0.43964	2.8582	2.1911
2.4486	-8.4547	-6.9586	-3.8289	-5.8535	-6.4878	-7.0448	-0.99145	-2.1211
-1.9361	-13.852	-12.452	-9.7459	-11.726	-11.914	-13.592	-5.9774	-7.5822
-5.9068	-17.791	-16.276	-13.622	-15.864	-15.336	-17.469	-9.7386	-12.278
-8.1396	-19.036	-17.33	-13.561	-16.72	-16.043	-17.611	-10.569	-14.95
-8.4453	-18.019	-16.187	-10.337	-14.981	-14.881	-15.082	-8.558	-15.684
-7.6357	-16.425	-14.573	-6.8673	-12.954	-13.502	-12.105	-5.3533	-15.413
-6.5541	-15.75	-13.923	-5.9388	-12.62	-13.02	-10.323	-2.7541	-14.743
-5.3139	-16.16	-14.312	-8.1423	-14.101	-13.25	-9.7869	-1.4499	-13.361
-3.4719	-16.611	-14.664	-11.612	-15.768	-13.135	-9.3962	-0.90387	-10.599
-0.90878	-15.993	-13.918	-13.675	-15.767	-11.885	-8.2197	-0.32067	-6.5374
1.5286	-14.186	-12.057	-12.971	-13.578	-9.7596	-6.4486	0.3034	-2.4819
2.451	-12.049	-10.021	-10.138	-10.195	-7.7682	-5.0959	0.1645	-0.17797
1.088	-10.552	-8.7821	-6.8938	-7.0996	-6.7415	-4.961	-1.4392	-0.45239
-1.8209	-9.9251	-8.4747	-4.5636	-5.0883	-6.6198	-5.8547	-4.1791	-2.4659
-4.3777	-9.6017	-8.3922	-3.3474	-4.0101	-6.6315	-6.819	-6.6972	-4.392
-5.0203	-9.0092	-7.8708	-2.8166	-3.5103	-6.2094	-7.1219	-7.6404	-5.0358
-3.8204	-8.3454	-7.1285	-2.8977	-3.8208	-5.6979	-7.0317	-6.8182	-4.838
-2.2915	-8.3579	-7.0308	-4.0395	-5.5316	-5.9766	-7.4573	-5.2945	-5.2261
-1.8827	-9.3261	-7.9892	-6.3407	-8.5144	-7.3449	-8.791	-4.325	-6.9289
-2.5959	-10.356	-9.1563	-8.7642	-11.264	-8.7979	-10.117	-4.2068	-8.8911
-3.0474	-9.8867	-8.8916	-9.4498	-11.591	-8.5869	-9.7333	-4.1408	-8.9766
-1.9432	-7.1482	-6.2705	-7.1497	-8.3502	-5.7619	-6.7004	-3.2431	-5.9505
0.38425	-3.2924	-2.3153	-2.6183	-2.7738	-1.3514	-2.0595	-1.7609	-0.99685
1.9727	-0.86438	0.44273	1.5933	2.0692	2.0962	1.6038	-1.132	2.82
0.98107	-1.7245	0.010717	3.0076	3.4947	2.4848	2.1513	-2.6041	2.95
-2.3366	-5.1407	-3.1084	1.2583	1.3409	0.038716	-0.20016	-5.6405	-0.37618
-5.2975	-7.8647	-5.8758	-1.4462	-1.7797	-2.6171	-2.7982	-7.7359	-4.0159
-4.7744	-6.5325	-4.9982	-2.0612	-2.5259	-2.4963	-2.6497	-6.2503	-4.3128
-0.037081	-0.62908	0.16662	0.64472	0.35451	1.152	0.92365	-0.9283	-0.23578
6.0644	6.5831	6.644	4.8582	4.8482	5.9828	5.4706	5.2214	5.4284
8.8332	10.178	9.8234	6.9758	7.1251	8.2601	7.2399	7.7516	7.9555
5.3132	7.3149	7.0391	4.4676	4.5889	5.9022	4.3438	4.1892	4.403
-3.1154	-0.33121	-0.10365	-1.8265	-1.8373	0.36108	-1.3813	-3.6567	-3.8165
-11.438	-7.6465	-6.7766	-7.963	-8.1515	-4.4013	-5.5686	-10.616	-11.739
-14.528	-9.8789	-8.5639	-9.6739	-10.137	-5.0091	-4.6658	-11.781	-14.356
-10.744	-6.0511	-4.6869	-5.4789	-6.371	-1.2278	1.314	-6.0579	-10.086
-2.9521	0.59519	1.6395	2.2309	0.86053	3.9962	8.7769	3.0463	-1.7001
3.7046	5.2925	5.8429	8.8195	7.2524	6.9283	13.23	9.9674	5.8489
5.4693	5.2878	5.3879	10.605	9.4651	5.8163	12.431	10.962	8.8515
2.3235	1.5254	1.3415	7.211	7.1671	1.9399	7.6691	6.4103	7.0108
-2.6265	-2.6451	-2.942	1.3326	2.6937	-1.7335	2.3453	-0.065992	2.9105
-5.9436	-4.3847	-4.6906	-3.5706	-1.0517	-3.0196	-0.78141	-4.6779	-0.42214
-6.5562	-3.5826	-3.8664	-5.8459	-2.7984	-2.1845	-1.5685	-6.2798	-1.874
-6.3982	-2.829	-3.1027	-6.612	-3.6403	-1.6892	-2.3792	-6.9178	-2.8727
-8.7258	-5.3733	-5.6702	-8.5981	-5.9722	-4.3725	-6.1878	-9.9319	-6.0715
-15.531	-12.635	-13.021	-13.842	-11.512	-11.403	-14.271	-17.142	-13.192
-25.833	-22.959	-23.535	-21.939	-19.824	-21.272	-24.975	-27.131	-23.5
-35.941	-32.361	-33.211	-29.968	-28.238	-30.387	-34.315	-35.802	-33.826
-41.458	-36.736	-37.838	-34.11	-33.199	-34.908	-38.096	-38.835	-40.117
-39.725	-34.133	-35.288	-31.973	-32.243	-32.748	-34.287	-34.392	-39.531
-31.277	-25.761	-26.636	-24.111	-25.431	-24.667	-24.26	-24.33	-31.973
-19.49	-15.23	-15.498	-13.786	-15.393	-13.857	-12.09	-13.102	-20.184
-8.6249	-6.4031	-5.9288	-5.0723	-5.8651	-4.1515	-2.2279	-5.0493	-8.2543
-1.4813	-1.1801	-0.1138	-0.44514	0.42366	2.0925	3.0038	-1.861	0.53261
1.717	1.255	2.518	0.46986	3.0878	4.9844	4.3361	-2.017	5.0917
2.6122	3.2328	4.2136	0.068432	3.7188	6.3457	4.356	-2.4871	6.3831
2.9121	6.3877	6.7161	0.65894	4.2817	7.846	5.1215	-1.3569	6.0714
2.942	10.14	9.7021	2.6123	5.4763	9.5583	6.5039	0.61963	5.1008
1.6114	12.068	11.049	4.1985	6.3069	10.036	6.5483	0.76556	3.2183
-2.193	9.9767	8.7795	3.3858	5.3068	7.8433	3.5699	-2.9944	-0.19542
-8.0614	3.9962	3.0725	-0.0097537	2.2625	3.2138	-1.8199	-9.9192	-4.856
-13.737	-2.9706	-3.3209	-3.7253	-1.1109	-1.6066	-6.5723	-16.424	-9.0827
-16.435	-6.944	-6.7287	-4.6543	-2.2667	-3.7489	-7.2634	-18.441	-10.688
-14.832	-5.5526	-5.1088	-1.3203	0.18503	-1.8215	-2.7682	-14.392	-8.6148
-10.128	0.24032	0.41423	4.7514	5.1643	2.9292	4.5854	-6.4872	-3.9916
-5.2747	6.6905	6.2245	9.9214	9.6467	7.3557	10.404	0.69748	0.41926
-2.9393	9.7693	8.6626	10.953	10.712	8.565	11.209	3.3114	2.0593
-3.826	7.7283	6.3761	7.1015	7.4713	5.8275	6.704	0.60663	0.25358
-6.5494	1.9745	0.94223	0.43562	1.5561	0.86303	-0.27792	-4.9986	-3.5246
-8.9572	-4.1895	-4.5104	-5.7057	-4.0853	-3.5748	-5.9596	-9.9581	-6.8918
-9.7166	-7.8134	-7.439	-8.828	-7.0841	-5.5679	-8.0823	-11.983	-8.2241
-8.8029	-7.7599	-7.0895	-8.3346	-6.7507	-4.8866	-6.7843	-10.904	-7.3726
-6.8624	-4.7182	-4.2771	-5.1754	-3.8934	-2.5287	-3.7287	-7.9348	-5.1614
-4.3677	-0.27723	-0.39981	-0.85538	0.056267	0.30721	-0.60102	-4.3975	-2.4641
-1.3848	4.0003	3.3499	3.308	3.8123	2.8683	1.7131	-1.1016	0.2814
1.9165	6.9358	6.1124	6.2219	6.383	4.7656	2.9293	1.4022	2.806
4.7275	7.7343	7.1754	6.8378	6.9213	5.5911	2.8194	2.4352	4.5336
5.8062	6.0698	6.0289	4.4711	4.9134	4.8529	1.1167	1.389	4.6528
4.3739	2.3675	2.7839	-0.46331	0.7223	2.4088	-1.9774	-1.5817	2.7885
1.0054	-1.9896	-1.4252	-6.0047	-4.0352	-1.0153	-5.323	-5.094	-0.31114
-2.3492	-5.029	-4.6674	-9.2765	-6.969	-3.8721	-7.1461	-7.0067	-2.8663
-3.4148	-5.1847	-5.1989	-8.0965	-6.2434	-4.5988	-6.0987	-5.6728	-3.0814
-1.0164	-2.3396	-2.6183	-2.6078	-1.9526	-2.6812	-2.332	-1.111	-0.37797
4.1289	1.9328	1.7182	4.4889	3.6584	0.86572	2.3695	4.8608	4.118
9.8182	5.2949	5.4927	9.5941	7.5648	4.0928	5.6775	9.7305	8.244
13.672	6.132	6.8993	10.556	7.9572	5.3775	6.216	11.797	10.158
14.515	4.6086	5.806	8.0259	5.4381	4.4803	4.4079	11.089	9.472
12.907	2.44	3.6901	4.6595	2.3766	2.5682	1.9933	9.0692	7.3504
10.51	1.4719	2.3576	2.8758	0.94355	1.1652	0.58543	7.4026	5.4903
8.7779	2.152	2.4348	2.9982	1.3893	0.83812	0.36018	6.7328	4.7619
7.9186	3.0437	2.771	3.1586	1.8997	0.64419	-0.11924	6.2861	4.5505
6.8902	1.8839	1.3258	1.0362	0.17091	-1.1232	-2.6904	4.6386	3.3331
4.5954	-2.4021	-2.9385	-3.9252	-4.4239	-5.2766	-7.7719	1.153	0.25468
1.2739	-8.3149	-8.6652	-9.668	-9.8694	-10.503	-13.433	-3.0931	-3.609
-1.2717	-12.365	-12.57	-12.814	-12.677	-13.804	-16.364	-5.8179	-5.6128
-0.94603	-11.379	-11.618	-11.029	-10.311	-12.491	-14.18	-5.1729	-3.4316
2.8909	-4.8178	-5.267	-4.6837	-3.0768	-6.2232	-7.2454	-1.1751	2.9739
8.7071	4.6856	3.946	3.3473	5.9372	2.5096	1.3833	4.2291	10.995
13.783	12.988	12.002	9.5462	12.792	9.9193	7.934	8.5315	16.992
16.151	17.085	15.994	11.883	15.12	13.385	10.37	10.388	18.743
15.946	16.771	15.793	10.72	13.331	13.006	9.4951	10.336	16.893
15.078	14.276	13.666	8.1626	9.9408	11.134	8.0061	10.106	14.248
15.547	12.37	12.335	6.5219	7.7096	10.398	8.362	11.184	13.562
17.793	12.368	12.963	6.8789	7.8718	11.717	11.007	13.68	15.524
20.253	13.342	14.393	8.5379	9.514	13.661	14.089	16.218	18.325
20.485	12.971	14.112	9.55	10.367	13.566	14.792	16.848	19.083
17.006	9.3711	10.198	8.025	8.4615	9.5665	11.313	14.359	16.036
10.437	2.5683	2.8039	3.3021	3.4411	2.0094	4.0799	9.0713	9.8261
3.1445	-5.409	-5.8288	-3.6667	-3.2681	-6.6883	-4.5352	2.6493	3.0204
-2.2649	-11.734	-12.698	-10.722	-9.3017	-13.491	-11.595	-2.8244	-1.6455
-4.4437	-14.396	-15.707	-15.471	-12.596	-16.399	-15.108	-5.9224	-2.9251
-3.8859	-13.25	-14.69	-16.472	-12.404	-15.329	-14.835	-6.5242	-1.5742
-2.3451	-9.9146	-11.265	-14.031	-9.6009	-11.845	-12.087	-5.7022	0.43414
-1.5495	-6.628	-7.6953	-9.9794	-6.0741	-8.0667	-8.7764	-4.8864	1.3343
-2.0742	-4.8344	-5.5067	-6.5262	-3.5873	-5.471	-6.3202	-4.8334	0.64305
-3.1935	-4.4952	-4.8231	-4.9378	-2.8494	-4.3668	-5.1109	-5.1982	-0.83901
-3.6743	-4.4391	-4.6576	-4.8772	-3.3063	-4.1276	-4.6643	-4.9395	-1.9346
-2.7818	-3.3645	-3.7993	-4.9435	-3.759	-3.8105	-4.158	-3.2239	-2.0205
-0.72458	-0.75014	-1.6537	-3.9529	-3.301	-2.7521	-3.0085	-0.1308	-1.2586
1.7677	2.9533	1.5271	-1.7781	-1.8077	-0.826	-1.163	3.4371	-0.099564
4.1901	6.8007	4.9927	0.78222	0.24253	1.6329	0.95111	6.4402	1.3269
6.5492	9.8911	7.9127	2.7232	2.2212	3.9688	2.601	8.2906	3.2702
8.9081	11.555	9.5459	3.4713	3.6336	5.3278	2.9741	8.8913	5.7697
10.786	11.389	9.3607	2.9766	4.1339	4.9871	1.5739	8.3091	8.1422
11.173	9.3676	7.2698	1.4185	3.4664	2.839	-1.3364	6.5901	9.1811
9.2754	6.0149	3.8603	-1.0039	1.5736	-0.33102	-4.6445	3.892	8.0117
5.3969	2.4157	0.34982	-3.9499	-1.1601	-3.0936	-6.8463	0.76521	4.9149
1.1958	-0.049373	-1.7931	-6.6051	-3.7153	-4.0257	-6.7676	-1.7515	1.4879
-1.1986	-0.40271	-1.6424	-7.8574	-4.8297	-2.5878	-4.3471	-2.648	-0.27291
-0.75796	1.1287	0.38431	-7.1684	-3.9601	0.29467	-0.96246	-1.8034	0.54439
1.4643	2.8972	2.4273	-5.4226	-2.0497	2.5029	1.083	-0.43284	2.8847
2.8863	2.6439	2.1496	-4.6695	-1.1762	1.9078	-0.14505	-0.49102	4.2946
1.3083	-0.93855	-1.6243	-6.6478	-3.051	-2.113	-4.7816	-3.221	2.764
-3.3708	-7.1032	-7.8933	-11.269	-7.5717	-8.0636	-10.84	-8.0642	-1.6863
-8.996	-13.36	-13.971	-16.464	-12.731	-13.187	-15.362	-12.858	-6.9566
-12.714	-17.074	-17.227	-19.707	-16.076	-15.237	-16.318	-15.297	-10.391
-13.006	-17.167	-16.796	-19.906	-16.489	-13.911	-13.879	-14.522	-10.655
-10.565	-14.63	-13.947	-18.016	-14.81	-10.845	-10.105	-11.551	-8.4943
-7.4805	-11.451	-10.83	-15.954	-12.858	-8.184	-7.2821	-8.3071	-5.898
-5.4931	-8.971	-8.7502	-14.84	-11.787	-6.9489	-6.2851	-6.1234	-4.4529
-4.8322	-7.0647	-7.3709	-14.056	-11.176	-6.4876	-6.2499	-4.992	-4.3132
-4.4779	-4.7331	-5.44	-12.046	-9.6758	-5.3448	-5.643	-4.07	-4.4823
-3.4181	-1.5038	-2.3023	-8.1493	-6.5901	-2.7286	-3.6978	-2.8018	-3.9496
-1.6075	1.8398	1.3116	-3.5616	-2.7345	0.79649	-0.91734	-1.5092	-2.4887
0.24925	4.0115	4.0326	-0.41705	0.28911	4.01	1.7465	-0.84745	-0.45161
1.6853	4.6929	5.3586	0.21904	1.7119	6.3556	4.0651	-0.82294	1.9796
2.9942	5.1418	6.3095	-0.5703	2.3997	8.458	6.6924	-0.58683	5.0047
4.78	7.282	8.5839	-0.47411	4.022	11.394	10.236	0.7679	8.6522
7.0805	11.936	12.896	1.7997	7.2518	15.408	14.181	3.1475	12.155
9.0397	17.762	17.999	5.155	10.815	19.308	16.868	5.274	14.121
9.5687	21.979	21.402	6.9521	12.391	21.205	16.719	5.6928	13.576
8.2844	22.259	21.111	5.2903	10.512	19.865	13.516	4.0215	10.785
5.8156	18.327	17.042	0.69271	5.8262	15.619	8.7135	1.3361	7.1185
3.2425	12.143	11.091	-4.2147	0.6978	10.222	4.5663	-0.64629	4.0603
1.2441	6.5862	5.8881	-6.6655	-2.4441	5.795	2.746	-0.87126	2.2405
-0.22864	3.6889	3.2154	-5.7131	-2.6572	3.6678	3.4588	0.33038	1.3081
-1.5246	3.7068	3.26	-2.579	-0.71794	3.9319	5.6562	1.6587	0.66257
-2.6063	5.488	5.0025	0.66657	1.8902	5.7846	7.9832	1.9953	0.26268
-2.9051	7.5787	7.1793	2.7919	4.1832	8.1952	9.6474	1.2824	0.66502
-1.9146	9.0915	8.9585	3.9137	6.0169	10.338	10.6	0.39779	2.3278
0.05479	9.7552	9.9306	4.5958	7.4655	11.621	11.077	0.20461	4.8828
1.8203	9.5146	9.8278	4.8182	8.2136	11.631	11.112	0.72266	7.1733
2.1763	8.339	8.5081	3.9354	7.6998	10.26	10.491	1.1839	8.1107
0.8482	6.3637	6.1788	1.4849	5.7531	7.8737	9.0583	0.76279	7.5075
-1.3991	4.022	3.456	-2.1869	2.8791	5.2005	6.9178	-0.79036	6.0195
-3.469	1.9464	1.1305	-6.0049	-0.036746	2.9932	4.4808	-3.0049	4.4114
-4.7388	0.60834	-0.26107	-8.88	-2.3372	1.6846	2.3327	-5.0456	2.9413
-5.2179	0.093255	-0.63767	-10.238	-3.7943	1.336	1.1048	-6.1558	1.5244
-4.9604	0.37976	-0.049837	-9.8896	-4.1993	1.9831	1.4432	-5.8138	0.48032
-3.5047	1.784	1.757	-7.6254	-2.9586	3.917	3.8424	-3.7	0.8919
-0.07115	5.0037	5.3378	-3.2023	0.69302	7.524	8.2986	0.21711	4.0292
5.5616	10.518	10.951	3.1133	6.8568	12.723	13.935	5.3931	10.151
12.254	17.701	17.775	9.9658	14.205	18.434	18.981	10.524	17.681
17.708	24.52	23.771	15.063	20.143	22.726	21.448	13.925	23.678
19.699	28.307	26.544	16.278	22.066	23.762	20.218	14.395	25.432
17.449	27.264	24.764	13.03	18.943	20.956	15.856	12	22.083
12.162	21.717	19.159	6.9337	12.152	15.532	10.512	8.1767	15.165
6.3152	14.13	12.269	1.0402	4.8503	9.9615	6.7593	4.9041	7.7357
2.2392	7.7354	7.0172	-2.0723	0.12766	6.5693	6.0977	3.4844	2.7137
1.0068	4.7978	5.13	-1.8272	-0.69884	6.2884	8.1555	3.9006	1.5096
2.263	5.7016	6.5049	0.39524	1.5639	8.3913	11.154	5.182	3.6988
4.8207	9.2686	9.7491	2.6391	4.9791	11.248	13.228	6.3638	7.6401
7.3197	13.654	13.153	3.7933	7.785	13.34	13.523	7.1143	11.32
8.7634	17.272	15.539	4.1953	9.2897	13.999	12.549	7.7762	13.204
8.8472	19.289	16.57	4.9688	9.8252	13.533	11.642	8.9	12.828
7.9819	19.637	16.548	6.7061	10.001	12.766	11.921	10.641	10.891
6.9995	18.814	16.039	8.8043	10.084	12.455	13.518	12.523	8.7825
6.6465	17.631	15.602	10.015	9.971	12.906	15.584	13.737	7.7326
7.1422	16.935	15.644	9.5839	9.5653	13.941	16.912	13.675	8.0965
8.0476	17.236	16.291	7.9414	9.0498	15.085	16.665	12.25	9.1705
8.4699	18.321	17.215	6.2701	8.6925	15.744	14.699	9.782	9.6146
7.6545	19.306	17.723	5.5107	8.5209	15.447	11.534	6.7937	8.3738
5.6845	19.298	17.299	5.8153	8.383	14.225	8.2058	3.9396	5.5975
3.643	18.2	16.146	6.7076	8.2593	12.791	5.9658	1.9732	2.782
3.1216	17.035	15.342	7.7493	8.5456	12.36	5.9391	1.6846	2.0097
5.3521	17.407	16.29	9.009	9.8931	14.027	8.6635	3.6585	4.6809
10.402	20.304	19.7	10.839	12.59	17.993	13.679	7.8547	10.513
16.961	25.19	24.874	13.315	16.075	23.213	19.503	13.345	17.5
22.896	30.179	29.948	15.915	19.096	27.837	24.207	18.526	22.947
26.261	33.194	32.976	17.734	20.448	30.248	26.365	21.772	24.93
26.235	33.221	33.05	18.028	19.731	29.957	25.758	22.189	23.304
23.471	30.777	30.722	16.779	17.632	27.777	23.399	20.034	19.657
19.559	27.185	27.296	14.565	15.307	25.015	20.638	16.38	16.147
15.984	23.381	23.682	11.859	13.352	22.37	18.076	12.326	14.095
13.377	19.407	19.881	8.6842	11.429	19.522	15.273	8.5052	13.353
11.536	14.964	15.519	5.0217	8.8832	15.77	11.533	5.2326	12.808
9.9839	10.281	10.737	1.419	5.6608	11.015	6.8667	2.8332	11.416
8.4936	6.3773	6.5166	-0.8807	2.6607	6.1786	2.2991	1.7188	8.9153
7.2498	4.4501	4.1425	-0.69274	1.14	2.7342	-0.71527	2.1303	5.8983
6.7666	5.0493	4.356	2.018	1.6984	1.8271	-1.1452	3.9404	3.5061
7.7594	7.8025	6.9793	5.8367	3.8449	3.72	1.1379	6.7683	3.065
10.593	11.537	10.897	8.433	6.1564	7.5442	5.1535	9.9845	5.3422
14.708	14.807	14.519	7.9625	7.1574	11.628	9.1478	12.718	9.87
18.676	16.617	16.593	4.5174	6.4149	14.351	11.464	14.123	14.983
20.83	16.805	16.761	0.24647	4.8479	14.945	11.391	13.726	18.576
20.144	15.927	15.576	-2.1866	3.9023	13.787	9.5069	11.688	19.195
16.822	14.767	13.995	-1.6863	4.2239	11.984	7.2372	8.8121	16.759
12.297	13.94	12.856	0.62008	5.2069	10.693	6.0192	6.2865	12.601
8.7318	13.938	12.78	2.7716	5.9162	10.718	6.6942	5.3162	8.9397
7.9188	15.099	14.077	3.8344	6.2029	12.264	9.1412	6.4947	7.7295
10.106	17.284	16.469	4.3339	6.751	14.794	12.268	9.2061	9.4853
13.631	19.554	18.891	5.1162	8.0826	17.134	14.482	11.673	12.882
15.719	20.281	19.69	5.9883	9.5602	17.839	14.403	11.843	15.377
14.094	17.939	17.407	5.5628	9.4823	15.803	11.481	8.6397	14.599
8.4089	12.169	11.738	2.4344	6.3103	10.865	6.1673	2.683	9.695
0.53458	4.3899	4.0625	-3.3264	0.098962	4.1031	-0.30143	-3.9901	1.8731
-6.4044	-2.5729	-2.9157	-9.7439	-7.0708	-2.357	-6.2387	-8.9853	-6.0981
-9.7353	-5.8811	-6.4302	-14.081	-12.196	-6.1339	-9.914	-10.753	-11.25
-8.3935	-4.0459	-4.9013	-14.244	-12.863	-5.5005	-9.8189	-8.9586	-11.64
-2.8515	2.632	1.5905	-9.5452	-8.2263	0.017058	-4.9638	-3.9591	-6.8066
5.8736	12.68	11.78	-0.54996	1.034	9.6654	4.7943	3.9237	2.6216
16.878	24.218	23.831	11.237	13.12	21.688	18.176	14.309	15.298
28.416	34.601	34.926	22.735	24.788	32.971	31.492	25.269	28.464
36.436	39.62	40.545	28.774	31	38.747	38.56	32.146	37.102
35.02	34.178	35.292	23.591	26.242	33.725	32.876	28.903	34.949
19.918	15.453	16.19	4.7004	8.0418	15.271	11.896	12.245	18.244
-6.7339	-13.188	-13.302	-23.292	-19.393	-13.013	-19.166	-14.129	-9.863
-34.912	-41.385	-42.487	-48.965	-45.209	-40.792	-47.845	-39.317	-38.466
-50.851	-56.084	-57.82	-59.614	-56.951	-55.216	-60.144	-50.398	-53.627
-45.144	-49.135	-50.721	-48.949	-47.995	-48.206	-48.712	-40.321	-46.608
-19.33	-23.041	-23.601	-21.704	-22.302	-22.097	-18.104	-13.006	-19.985
14.125	9.6576	10.573	8.5299	7.2722	10.692	16.926	18.282	13.082
38.843	33.323	35.358	26.982	26.288	34.294	39.458	38.472	36.389
44.133	38.218	40.26	26.224	27.09	38.439	40.005	39.396	40.207
30.832	25.576	26.351	9.8721	12.695	24.099	21.605	23.969	26.503
9.6657	5.6293	4.5212	-10.606	-6.0987	2.1052	-2.7567	3.4011	6.5644
-6.1355	-9.4504	-11.939	-23.279	-17.868	-14.113	-18.483	-10.105	-6.7521
-8.8074	-12.803	-15.328	-22.466	-17.168	-16.702	-18.01	-10.349	-6.7644
0.34948	-5.8657	-7.0862	-10.817	-6.5636	-7.2412	-4.419	0.22662	4.1154
13.217	4.1306	4.6952	3.543	6.237	5.6465	11.693	13.189	17.283
20.644	9.6148	11.287	12.179	13.515	12.626	19.464	19.731	23.953
17.962	7.25	8.7087	10.856	11.739	9.5614	14.461	15.802	20.316
7.0866	-0.92227	-0.71263	1.2389	2.7669	-0.73821	0.65716	4.0044	8.9448
-5.708	-10.053	-11.142	-11.045	-8.3054	-11.601	-13.199	-8.7941	-3.845
-14.118	-16.142	-17.545	-20.091	-16.504	-17.304	-19.55	-16.083	-12.169
-15.234	-17.961	-18.316	-22.529	-19.155	-16.241	-16.348	-15.392	-13.468
-10.263	-16.485	-15.014	-18.396	-16.261	-10.839	-7.307	-8.8877	-8.855
-2.9137	-13.259	-10.388	-10.391	-9.7366	-5.1683	1.2588	-1.2179	-1.5715
3.0695	-9.3068	-6.5272	-2.1778	-2.2704	-2.2842	4.4987	3.6015	5.0259
5.5301	-5.4605	-4.4454	3.1035	3.4355	-3.0914	1.3082	4.0554	8.6321
4.0917	-3.2249	-4.7673	3.2347	4.9045	-6.8445	-6.0265	0.95415	8.2627
-0.04919	-4.2146	-7.6345	-2.2513	1.028	-11.702	-13.373	-3.6033	4.566
-4.5647	-8.5754	-11.943	-11.305	-6.6626	-15.041	-16.555	-7.4097	-0.091759
-6.9049	-14.041	-15.168	-19.621	-14.053	-14.284	-13.108	-8.8941	-2.5428
-5.8797	-17.253	-14.942	-22.766	-16.824	-8.7538	-3.9505	-7.7129	-1.0755
-3.184	-16.827	-11.592	-19.531	-14.004	-1.2901	6.1103	-5.3669	2.4284
-2.9376	-15.112	-8.9163	-13.416	-9.3271	2.4712	10.351	-4.7938	3.018
-8.9772	-16.781	-11.936	-10.978	-9.0966	-2.544	3.961	-8.7895	-3.9124
-21.519	-24.919	-22.79	-17.234	-17.379	-16.767	-12.3	-17.869	-18.492
-36.027	-37.897	-38.202	-31.379	-32.215	-34.594	-31.638	-29.297	-35.133
-45.859	-49.903	-51.085	-46.38	-46.19	-47.618	-45.228	-38.447	-45.938
-47.162	-55.261	-55.645	-53.87	-51.796	-50.492	-48.145	-42.013	-46.615
-41.754	-52.543	-51.376	-50.267	-46.971	-44.296	-42.227	-40.327	-39.675
-35.242	-44.883	-42.7	-38.813	-36.015	-35.028	-33.901	-36.475	-31.992
-31.88	-36.678	-34.752	-26.631	-25.728	-28.346	-28.497	-33.031	-28.627
-30.628	-29.68	-28.967	-19.076	-19.87	-24.841	-25.76	-29.507	-28.215
-26.173	-22.014	-22.386	-15.615	-16.449	-20.141	-20.622	-22.875	-24.412
-14.229	-10.972	-11.371	-11.192	-10.389	-9.7523	-8.6166	-10.901	-12.179
3.5498	3.1945	3.773	-1.9605	0.78597	5.6581	8.7941	4.6935	6.6527
19.661	16.219	17.838	10.921	14.228	19.771	24.214	18.261	23.714
25.995	22.487	24.317	22.202	24.013	25.449	29.86	23.658	30.254
19.899	19.21	20.403	26.69	25.818	20.428	23.679	18.618	23.795
5.9567	8.518	9.074	22.935	19.915	8.9724	10.776	6.3238	9.6524
-7.7829	-4.1855	-3.303	13.592	10.254	-1.6213	-0.72534	-6.996	-3.6144
-15.528	-13.662	-11.417	3.4727	1.4921	-6.6142	-5.8762	-16.043	-10.523
-16.897	-17.534	-13.995	-3.3301	-3.6633	-6.8103	-6.0834	-19.245	-11.595
-15.429	-16.415	-13.11	-4.9348	-4.7919	-6.4553	-6.4527	-18.388	-10.962
-14.433	-12.244	-11.288	-1.468	-2.4533	-8.6366	-10.3	-15.983	-11.517
-14.296	-6.9204	-9.5702	5.5581	2.5969	-12.772	-16.235	-13.12	-12.496
-13.67	-2.5636	-8.2703	12.771	8.2416	-16.272	-20.263	-9.8035	-11.773
-12.635	-1.8798	-8.6051	15.416	10.472	-17.996	-20.322	-6.7934	-9.8004
-13.891	-7.0326	-12.684	10.418	5.7472	-19.93	-18.742	-6.1038	-10.54
-20.361	-17.608	-21.33	-0.71589	-5.6321	-24.844	-19.789	-9.5632	-17.886
-31.363	-29.387	-31.74	-11.56	-18.053	-32.384	-25.004	-16.707	-30.894
-41.359	-35.807	-37.954	-14.616	-23.644	-38.009	-31.111	-23.93	-42.869
-43.089	-31.905	-34.665	-7.5321	-18.402	-36.253	-32.598	-26.341	-45.571
-32.93	-17.867	-21.392	4.2484	-5.8247	-25.48	-26.565	-21.129	-35.358
-14.144	0.59916	-3.4582	12.212	6.0312	-9.8597	-15.349	-9.7667	-16.312
4.8882	15.644	11.293	12.224	11.205	3.3546	-4.6471	2.7895	2.4478
15.867	21.674	17.073	7.4225	9.7497	8.318	0.40074	11.262	12.619
15.266	17.589	12.663	3.899	5.7447	3.5376	-2.0433	12.825	11.359
5.516	6.0573	0.82294	3.796	2.0358	-8.2746	-10.359	8.0344	1.7202
-7.5349	-8.5727	-14.027	3.3161	-2.3897	-22.694	-21.461	-0.15683	-10.615
-18.444	-22.017	-27.723	-2.6037	-9.9647	-35.835	-32.64	-8.3874	-21.019
-24.748	-31.089	-37.191	-13.821	-20.07	-45.018	-41.886	-14.665	-27.646
-27.039	-34.339	-40.828	-23.242	-27.502	-48.786	-47.661	-18.835	-30.808
-27.523	-32.754	-39.198	-23.071	-26.801	-47.297	-49.295	-22.086	-31.704
-28.537	-29.782	-35.403	-13.941	-18.947	-42.804	-47.728	-25.939	-31.849
-31.391	-29.578	-33.722	-7.083	-12.849	-38.882	-45.216	-31.012	-32.614
-35.319	-33.657	-36.339	-14.317	-17.683	-38.011	-43.362	-35.632	-34.182
-37.536	-39.125	-41.105	-35.598	-33.457	-39.501	-41.502	-36.225	-35.006
-35.026	-40.456	-42.797	-56.022	-48.879	-40.043	-37.489	-29.807	-32.902
-27.233	-34.044	-37.5	-57.073	-50.032	-36.826	-30.428	-17.004	-27.367
-17.522	-22.014	-26.682	-33.351	-32.971	-30.587	-22.759	-3.1182	-20.975
-11.452	-11.491	-16.856	0.4881	-8.6471	-25.358	-18.978	4.5411	-17.886
-12.646	-9.2994	-14.601	20.401	5.3338	-25.012	-21.854	1.769	-20.365
-19.671	-16.506	-21.153	12.132	-0.97979	-29.719	-29.636	-9.2038	-26.34
-27.124	-27.697	-31.553	-17.081	-21.765	-35.959	-37.286	-21.146	-30.959
-30.181	-35.637	-38.97	-44.38	-40.411	-39.753	-40.607	-27.345	-30.885
-28.472	-36.907	-40.045	-49.684	-43.149	-39.783	-39.177	-26.329	-27.291
-25.858	-33.784	-36.734	-31.045	-29.659	-37.738	-35.768	-22.031	-24.747
-26.383	-31.009	-33.43	-4.854	-12.144	-35.966	-33.301	-19.666	-26.783
-30.306	-30.95	-32.517	8.396	-4.423	-34.954	-32.384	-21.34	-32.329
-33.746	-31.453	-32.408	1.0515	-10.302	-33.249	-31.677	-24.734	-36.383
-32.34	-28.304	-29.705	-16.404	-21.227	-29.676	-30.216	-25.64	-34.544
-25.398	-19.756	-23.128	-25.729	-24.863	-25.387	-28.93	-21.651	-27.219
-16.596	-8.9059	-15.235	-17.74	-16.697	-22.99	-29.291	-14.005	-19.287
-10.508	-1.2718	-9.9949	1.072	-3.0669	-23.501	-30.563	-5.9742	-15.497
-8.6567	-0.15875	-9.1083	15.381	5.1842	-24.724	-29.474	-0.10639	-16.282
-8.9228	-4.1319	-10.73	14.28	2.14	-23.084	-23.338	2.873	-17.932
-8.5064	-8.6835	-11.646	-0.16626	-8.6412	-17.368	-13.694	3.1289	-16.714
-6.974	-10.118	-10.414	-15.647	-17.791	-10.542	-6.2313	0.83234	-12.606
-6.2163	-8.0794	-8.2645	-20.154	-18.032	-7.3319	-6.1919	-3.4962	-8.9488
-7.7287	-4.9081	-7.206	-11.057	-9.4846	-9.6835	-13.212	-8.1024	-8.7318
-10.307	-3.0798	-7.6812	3.8551	1.2492	-14.582	-20.745	-10.192	-11.304
-10.898	-3.4224	-8.3437	13.131	6.5248	-16.612	-21.205	-7.7993	-13.025
-7.9093	-5.445	-8.0974	9.9941	2.8377	-13.132	-12.727	-1.9458	-11.156
-3.5588	-8.7703	-8.0287	-3.5703	-7.5763	-7.3118	-1.5571	3.2375	-7.0852
-2.6791	-13.863	-10.996	-19.006	-18.968	-6.0173	2.246	2.9993	-5.6906
-8.6703	-20.973	-18.8	-26.972	-25.625	-14.042	-7.3696	-4.4685	-11.114
-19.903	-28.518	-29.38	-22.591	-24.355	-29.164	-26.953	-16.193	-22.38
-29.841	-32.846	-36.953	-7.3154	-15.202	-42.566	-45.012	-25.749	-32.923
-31.48	-30.446	-35.829	12.436	-1.2193	-44.977	-49.834	-27.18	-35.148
-23.006	-21.33	-25.439	27.66	11.669	-34.208	-38.283	-19.187	-26.78
-10.054	-10.551	-12.098	29.708	15.991	-17.539	-18.445	-6.6991	-13.53
-2.0772	-5.3714	-5.0699	15.384	7.1476	-6.7024	-3.893	2.1655	-5.3819
-5.401	-9.8977	-9.7115	-9.3447	-12.149	-9.3031	-4.0141	1.7427	-9.2058
-18.491	-21.723	-23.304	-31.487	-32.058	-23.348	-17.723	-7.3876	-23.504
-33.045	-33.454	-36.964	-39.008	-41.56	-38.975	-34.928	-19.14	-39.372
-39.948	-37.917	-42.034	-29.463	-36.29	-45.692	-44.039	-26.329	-46.822
-35.575	-33.12	-36.061	-12.139	-21.855	-39.574	-39.948	-25.698	-41.667
-23.876	-23.172	-23.909	-1.3645	-9.6754	-25.233	-26.673	-19.694	-27.993
-12.737	-14.383	-13.314	-5.2125	-7.9703	-11.64	-13.277	-13.512	-14.508
-7.9261	-10.266	-8.9224	-19.28	-15.614	-5.4183	-6.8176	-10.537	-8.053
-9.366	-9.4623	-9.4943	-30.153	-23.434	-6.7572	-7.7535	-9.9054	-9.2808
-12.344	-8.1651	-10.26	-26.035	-21.904	-10.702	-11.11	-8.2555	-13.463
-12.168	-4.4871	-7.914	-6.5099	-9.1985	-12.081	-11.666	-3.7504	-15.127
-8.0906	-0.57973	-3.6663	16.673	7.1286	-9.7087	-8.4004	1.6588	-12.393
-3.3038	-0.62642	-1.8495	28.355	16.064	-6.6343	-4.6812	3.8746	-7.5947
-1.3225	-6.507	-5.4879	21.674	11.992	-6.7414	-4.5712	0.83457	-4.2449
-2.4346	-15.299	-13.028	3.3761	-0.83469	-11.025	-8.9207	-4.8796	-3.6501
-3.5201	-21.15	-19.322	-11.777	-11.938	-16.856	-14.873	-7.8501	-4.1846
-1.1232	-19.891	-19.797	-12.682	-13.039	-20.286	-18.491	-4.4586	-3.2834
5.2633	-12.249	-13.971	0.28347	-3.9559	-19.069	-17.801	3.9185	0.04803
12.462	-3.2341	-5.6934	16.888	8.2074	-14.163	-13.965	11.846	4.2731
15.802	1.4105	-0.36166	25.141	14.699	-8.9409	-10.128	13.826	6.4569
12.55	-0.96113	-1.2152	19.507	11.107	-6.7234	-8.9056	8.3171	4.5224
3.9616	-8.3708	-7.2924	4.1647	-0.0029569	-8.5024	-10.497	-1.1975	-1.1345
-5.663	-15.998	-14.51	-10.883	-11.552	-12.612	-13.069	-9.035	-7.9522
-12.121	-19.735	-18.838	-17.338	-17.283	-16.364	-14.669	-11.536	-13.119
-14.027	-18.768	-19.013	-14.064	-15.881	-18.175	-14.901	-9.3004	-15.42
-13.058	-15.557	-16.872	-7.1121	-11.246	-18.277	-14.84	-6.121	-15.493
-11.604	-13.194	-14.997	-3.5932	-8.2805	-17.56	-15.197	-5.2509	-14.4
-10.264	-12.636	-14.129	-5.4602	-8.4684	-16.082	-14.995	-6.5434	-12.227
-7.5706	-12.122	-12.625	-8.4527	-9.0631	-12.833	-12.17	-6.866	-8.1756
-2.1419	-9.1836	-8.4199	-6.5255	-6.2033	-7.1049	-5.8118	-3.364	-2.1499
4.9113	-3.4126	-1.6519	2.2982	0.97145	-0.12609	2.063	3.4241	3.8687
10.106	2.7663	4.8278	13.985	9.1772	5.1272	7.394	9.6288	6.6349
10.421	6.096	7.7018	21.903	13.746	6.1327	7.1987	11.316	4.2938
6.3223	5.4745	6.1742	22.29	12.703	3.0884	2.1839	8.0206	-1.3899
2.122	3.2542	3.0457	17.04	8.4861	-0.75504	-3.3371	3.5179	-5.5081
2.8656	3.477	2.6923	11.891	5.9625	-1.2806	-4.4383	2.9064	-3.4201
10.084	8.3322	7.3959	11.745	8.4139	3.2589	0.63002	8.3081	5.3619
20.04	15.889	15.125	16.774	14.703	10.625	8.9412	16.825	16.151
26.342	21.335	20.941	22.731	20.246	16.231	15.236	22.796	22.257
24.962	20.827	20.944	25.146	21.078	16.698	16.097	22.492	20.049
17.433	14.557	15.312	23.047	17.088	12.333	12.337	17.031	11.73
9.3767	6.3825	7.8714	19.196	11.723	6.5265	7.7405	11.028	3.3406
5.7556	0.56926	2.794	16.907	8.6225	2.8003	5.5508	8.3738	-0.19172
7.3617	-1.1181	1.7431	17.073	8.7746	2.5183	6.3064	9.3163	1.6819
11.417	0.44888	3.8029	18.522	10.881	4.9434	8.6586	11.428	6.0732
15.044	3.7599	7.457	20.232	13.628	8.877	11.65	12.867	10.257
18.023	8.4115	12.272	22.874	17.306	13.911	15.86	14.477	14.229
21.972	14.486	18.258	27.768	22.836	19.735	21.901	18.356	19.524
26.991	20.413	23.796	34.208	29.222	24.477	27.973	24.39	25.72
29.784	22.323	25.119	38.405	32.649	24.667	29.76	28.697	28.883
25.858	16.54	18.844	35.998	29.036	17.764	23.645	26.222	24.266
14.278	3.6159	5.8682	26.33	18.257	5.431	10.853	15.647	11.419
0.58883	-9.8204	-7.0598	14.604	6.1157	-5.6472	-1.4316	2.2587	-3.1052
-5.6049	-14.07	-10.518	9.3205	1.4973	-7.1628	-3.9528	-4.519	-8.8522
2.5241	-2.9884	1.0648	16.234	10.074	4.9303	7.8598	2.131	1.0143
23.14	20.746	24.504	33.446	29.373	26.616	29.673	20.737	23.708
46.025	46.299	48.946	52.077	49.648	47.641	50.488	41.843	47.68
59.267	61.329	62.651	62.333	60.333	58.052	60.015	54.376	60.199
57.349	59.852	60.539	60.235	57.168	54.65	55.565	53.177	55.998
44.204	45.455	46.819	49.695	44.438	42.418	43.09	41.779	40.123
29.337	27.86	31.084	38.605	30.933	30.171	31.96	28.786	23.319
20.791	15.998	21.429	32.754	23.436	24.255	28.148	21.4	14.249
20.325	12.759	19.749	32.43	22.775	24.985	30.912	21.098	14.403
23.98	14.968	22.322	33.788	24.963	28.076	35.015	24.267	19.04
26.696	17.642	24.314	33.167	25.698	29.202	35.914	26.446	22.429
26.389	18.16	23.733	30.113	23.834	27.331	33.113	25.942	22.31
24.327	17.094	21.746	26.735	21.146	24.351	29.235	23.995	20.211
22.416	15.921	20.044	24.783	19.489	22.141	26.495	22.225	18.395
20.626	14.543	18.387	23.531	18.459	20.328	24.334	20.371	16.964
17.372	11.527	15.136	20.701	16.046	17.183	20.713	16.882	14.248
12.476	6.8142	10.239	15.652	11.67	12.703	15.685	11.764	9.9318
9.2531	3.6753	7.216	11.529	8.2959	10.425	13.284	8.3987	7.2734
12.756	7.0384	11.251	13.568	10.831	15.326	18.944	11.642	11.262
24.987	18.866	24.276	24.348	21.56	28.961	34.091	23.215	23.747
41.341	34.745	41.465	40.165	36.7	46.266	52.876	38.538	39.947
52.206	45.518	53.065	52.301	47.755	57.618	64.787	48.566	50.281
49.362	43.551	51.004	52.878	47.29	55.331	61.83	45.945	46.889
32.481	28.943	35.372	40.954	34.821	39.779	44.917	30.881	29.998
10.565	10.565	15.499	23.909	17.971	20.212	24.259	11.974	8.932
-3.3336	0.45168	4.1512	12.678	7.59	9.0549	12.923	0.84099	-3.5155
-0.75061	5.4058	8.7775	14.265	10.304	13.528	17.996	4.2131	0.34194
16.349	22.141	26.272	26.923	23.924	30.647	35.722	19.245	17.777
36.784	39.585	45.111	41.555	39.116	49.257	54.185	35.525	37.506
47.639	46.662	53.346	48.245	46.044	57.692	61.654	42.373	47.384
42.606	39.713	46.539	42.983	40.949	51.429	54.347	35.958	42.231
25.415	24.225	30.002	29.824	28.025	35.441	38.238	21.201	26.395
6.5765	10.173	14.341	17.41	15.768	20.094	24.215	7.6594	9.9204
-3.6461	5.1289	8.2307	12.905	11.045	14.195	20.705	2.959	1.7591
-1.0148	10.185	13.65	17.915	15.314	20.123	28.991	8.4891	4.8813
11.194	20.603	25.937	28.425	24.764	33.476	43.506	19.564	15.659
25.106	29.821	37.674	38.045	33.475	46.616	56.061	29.175	26.999
33.093	33.379	43.11	41.808	36.943	53.169	60.656	32.269	32.68
31.699	30.684	40.725	38.56	34.139	51.058	56.311	28.134	30.406
22.915	24.506	33.268	31.058	27.531	42.94	46.89	20.11	22.476
12.346	18.951	25.634	23.947	21.326	34.103	38.282	13.103	13.979
5.7108	17.219	22.053	21.029	19.081	29.361	34.994	10.67	9.7884
5.8788	20.253	24.145	23.407	21.958	30.744	38.111	13.457	12.06
11.844	26.554	30.494	29.284	28.362	36.939	45.393	19.417	19.418
19.798	33.035	37.676	35.244	34.936	44.437	52.997	25.296	27.958
25.286	36.459	42.006	37.998	38.226	49.448	57.449	28.222	33.286
25.192	34.788	41.107	35.758	36.227	49.522	56.872	26.621	32.505
18.811	27.925	34.703	28.849	29.2	44.295	51.255	20.422	25.317
7.7693	17.513	24.401	19.301	19.296	35.197	41.975	10.823	13.78
-4.6358	6.2566	12.995	9.943	9.5112	24.817	31.476	0.19174	1.4087
-14.186	-2.6994	3.855	3.5466	2.7075	16.382	23.122	-8.0265	-7.733
-17.053	-6.4991	0.11735	1.9717	0.76418	13.023	20.468	-10.246	-10.264
-11.452	-3.5252	3.5736	5.6073	4.1347	16.613	25.639	-4.5849	-4.7813
0.81228	5.323	13.223	12.947	11.428	26.196	37.213	7.2258	6.8379
14.35	16.166	24.8	20.81	19.475	37.446	49.757	19.781	19.409
22.71	23.605	32.463	25.483	24.437	44.446	56.289	26.632	26.773
22.199	23.807	32.219	24.619	23.757	43.285	52.725	24.308	25.374
14.553	17.445	24.986	18.871	18.015	35.126	41.215	14.992	16.918
6.106	9.7789	16.508	11.945	11.087	25.972	29.323	5.4291	7.7509
3.6738	7.3694	13.739	8.6781	8.0554	22.842	25.209	2.5701	4.8554
9.906	13.516	19.996	12.036	11.902	28.841	31.995	8.9108	11.055
21.254	25.525	32.247	20.723	21.055	40.63	45.267	20.596	22.762
30.386	36.254	42.945	29.484	29.973	50.566	56.011	29.992	32.369
31.601	39.217	45.466	32.584	32.954	52.291	57.145	31.155	33.853
24.974	33.26	38.934	27.989	28.345	45.421	48.614	23.943	27.209
16.087	23.271	28.717	18.938	19.848	35.69	37.18	13.78	18.338
11.638	16.392	22.268	11.618	13.741	30.498	31.24	7.5101	14.381
14.581	16.895	23.768	10.788	14.297	33.567	34.941	8.7353	18.432
22.422	23.51	31.512	16.591	20.824	42.58	45.684	15.898	27.541
29.36	30.72	39.487	24.581	28.25	51.106	56.331	23.898	35.046
30.651	33.022	41.908	29.128	30.992	53.301	60.315	27.911	35.547
25.6	28.626	36.995	27.268	26.774	47.555	55.546	26.324	28.347
17.45	20.279	27.695	20.485	17.939	37.003	45.066	21.213	17.391
10.922	13.131	19.395	13.312	9.6559	27.167	34.575	16.408	8.4838
9.0476	11.124	16.257	9.8133	6.2338	22.399	28.682	14.615	5.5865
11.718	14.676	18.912	10.879	8.4954	23.713	28.678	15.938	8.9422
16.498	20.89	24.709	14.275	13.875	28.991	32.828	18.52	15.787
20.727	25.985	30.042	17.051	18.824	34.964	38.336	20.493	22.618
23.282	28.024	32.912	18.163	21.502	39.391	43.308	21.551	27.309
24.66	27.803	33.745	18.902	22.57	41.877	47.17	22.645	29.667
25.842	27.673	34.356	21.087	23.907	43.32	49.991	24.485	30.703
27.131	29.435	36.15	24.96	26.593	44.713	51.72	26.509	31.42
27.683	32.752	38.753	28.461	29.698	46.037	51.746	26.988	31.859
26.081	35.175	40.023	28.463	30.757	45.965	49.077	24.232	31.064
21.417	33.75	37.452	23.156	27.566	42.673	43.04	17.971	27.785
14.281	27.247	30.165	13.719	20.054	35.438	34.22	9.9027	21.702
6.7592	17.354	19.97	3.7926	10.667	25.7	24.682	2.8427	14.11
1.4108	7.9318	10.66	-2.7175	3.049	16.796	17.357	-0.88164	7.5231
-0.046005	2.8345	5.9835	-3.7706	0.04651	12.34	14.757	-0.62203	4.3871
2.3123	3.5831	7.4063	-0.079559	2.1196	14.025	17.515	2.4042	5.5161
6.9023	8.6834	13.387	5.9101	7.4852	20.578	23.981	6.1674	9.7563
11.781	14.872	20.524	11.718	13.533	28.551	31.025	9.0421	14.986
15.42	19.052	25.431	15.619	18.031	34.156	35.423	10.225	19.23
17.16	20.018	26.553	16.866	19.898	35.338	35.555	9.8522	21.521
17.407	18.943	24.883	15.721	19.445	32.867	32.409	8.9358	22.254
17.46	18.287	23.037	13.265	17.954	29.569	28.934	9.0149	22.825
18.846	19.838	23.285	10.931	16.839	28.267	28.092	11.403	24.712
22.105	23.127	25.745	9.7042	16.71	29.692	30.633	15.998	28.214
25.581	25.25	27.871	9.2213	16.714	31.743	34.15	20.391	31.516
25.848	22.827	26.202	7.9958	15.108	31.064	34.727	20.895	31.35
20.085	14.892	19.257	4.8043	10.831	25.807	29.985	15.157	25.327
8.6681	4.1574	9.0892	-0.15939	4.6388	17.304	21.051	4.3026	14.223
-4.1635	-4.3578	0.33142	-5.1039	-1.037	9.4424	12.13	-7.0626	2.3261
-12.332	-6.4198	-2.6414	-7.6058	-3.4249	6.2561	7.9569	-13.305	-4.6499
-11.728	-1.3489	1.4183	-6.1467	-1.1996	9.2266	10.661	-11.305	-3.1784
-3.089	7.5302	9.8079	-1.1126	4.5763	16.313	18.376	-2.561	5.5213
8.2241	15.078	17.628	5.2019	10.917	23.269	26.404	7.6389	15.993
15.493	17.571	20.799	9.568	14.446	26.198	29.967	13.433	21.85
14.746	14.576	18.176	9.3713	13.168	23.612	26.813	11.777	19.752
6.8455	8.3681	11.549	4.0366	7.4439	16.872	18.23	3.8142	11.175
-3.8421	1.6842	3.8373	-4.6111	-0.48966	8.8848	7.9864	-6.3837	0.70557
-12.305	-3.642	-2.3686	-12.726	-7.4553	2.6573	0.57166	-14.025	-7.0164
-14.907	-6.1743	-4.8711	-15.704	-10.167	0.74719	-0.28255	-15.349	-9.0924
-9.8848	-3.8597	-1.4935	-10.287	-6.1534	5.0511	7.2088	-8.5836	-4.3377
2.5651	5.3858	9.1567	3.2458	4.9579	16.029	21.839	5.3414	7.0793
19.548	21.097	25.563	20.022	20.154	31.273	38.719	22.068	22.906
34.577	37.72	41.517	31.592	32.736	44.665	49.938	34.001	37.473
39.487	46.263	48.232	30.172	35.105	48.669	48.273	33.645	43.006
29.403	40.136	39.988	14.023	23.704	39.094	32.071	18.798	34.201
7.3689	20.811	19.156	-10.132	2.5414	18.861	7.5731	-4.4347	13.093
-15.556	-1.5318	-3.708	-29.944	-17.824	-2.4181	-13.525	-23.815	-10.149
-26.326	-14.095	-16.006	-34.611	-26.278	-13.816	-20.7	-28.164	-22.607
-18.635	-10.291	-11.554	-21.873	-18.452	-10.12	-11.272	-14.975	-17.252
2.3731	5.6424	5.1888	0.35747	0.19308	4.8155	7.9492	7.4884	1.9023
23.358	21.943	22.451	19.081	18.017	20.899	25.224	25.502	22.408
31.765	27.865	29.408	24.47	24.938	28.587	31.248	28.837	31.873
23.943	20.767	23.088	15.401	18.583	24.695	24.3	16.884	26.115
6.6196	6.7671	9.1957	-1.0776	4.7234	13.403	10.103	-2.0138	10.981
-8.9056	-4.8714	-3.1409	-15.295	-7.752	2.2047	-2.9638	-16.955	-3.0928
-14.779	-8.5802	-8.0169	-20.984	-12.944	-3.5658	-9.3854	-21.485	-8.838
-11.034	-5.5315	-5.9931	-18.09	-10.901	-3.7132	-9.2244	-16.699	-6.3698
-3.9867	-1.3627	-2.2859	-11.385	-6.1376	-2.1125	-6.8384	-9.0889	-1.4556
-0.97011	-1.4398	-2.332	-6.912	-3.9103	-3.2336	-7.29	-5.6517	-0.41664
-5.6123	-7.4535	-8.2501	-8.7249	-7.1261	-9.0324	-13.098	-9.8355	-5.9123
-16.449	-17.223	-18.218	-17.402	-15.489	-18.091	-23.083	-20.324	-16.178
-28.168	-26.299	-27.749	-29.725	-25.86	-26.478	-32.929	-31.983	-26.514
-34.386	-30.252	-32.041	-39.854	-33.526	-29.9	-37.507	-38.466	-31.719
-31.031	-26.927	-28.644	-42.392	-34.51	-26.369	-34.229	-35.795	-28.652
-18.928	-17.902	-19.243	-35.96	-28.127	-17.897	-25.265	-25.038	-18.149
-4.063	-8.3255	-9.4379	-24.731	-18.148	-9.9977	-16.926	-12.284	-5.3371
5.3067	-4.5076	-5.9145	-16.249	-11.104	-8.6757	-15.899	-5.2958	2.5836
3.7632	-9.9554	-12.084	-16.347	-12.087	-16.28	-24.382	-8.365	0.67407
-7.5741	-22.699	-25.432	-25.011	-21.126	-29.508	-38.172	-19.3	-10.358
-21.674	-36.113	-38.816	-36.464	-33.014	-41.343	-49.436	-30.928	-24.37
-30.246	-43.021	-45.047	-43.515	-40.918	-45.674	-52.175	-36.112	-33.681
-29.193	-40.344	-41.612	-42.634	-41.049	-41.354	-46.331	-32.566	-34.065
-20.852	-30.952	-32.074	-35.823	-34.829	-32.675	-37.365	-23.839	-27.151
-11.589	-21.399	-23.237	-28.391	-27.236	-26.014	-31.9	-16.144	-18.564
-7.0935	-17.37	-20.395	-24.95	-23.013	-25.392	-33.108	-13.941	-13.636
-8.7237	-19.869	-23.887	-26.52	-23.518	-29.948	-38.889	-17.232	-13.818
-13.297	-24.916	-29.327	-30.486	-26.34	-35.015	-43.906	-22.194	-16.32
-16.255	-27.052	-31.405	-33.178	-27.815	-36.033	-43.991	-24.572	-17.122
-15.506	-23.863	-28.216	-32.918	-26.278	-32.234	-39.422	-23.036	-14.67
-12.618	-17.707	-22.493	-30.764	-23.084	-26.973	-34.3	-19.669	-10.938
-10.921	-13.577	-19.097	-28.895	-21.012	-24.789	-32.972	-17.744	-9.4479
-12.55	-14.986	-20.988	-28.449	-21.698	-27.676	-36.495	-18.938	-12.197
-16.608	-20.989	-26.704	-28.571	-24.163	-33.326	-41.663	-21.972	-17.791
-19.724	-26.693	-31.302	-27.396	-25.557	-36.671	-43.288	-23.636	-22.091
-18.55	-26.906	-30.068	-24.008	-23.5	-33.615	-38.049	-21.349	-21.008
-12.291	-20.047	-22.118	-19.51	-18.056	-24.179	-27.132	-15.235	-13.47
-3.8101	-9.7153	-11.555	-16.49	-12.061	-13.141	-16.159	-8.4863	-2.8659
1.4559	-2.7971	-5.3574	-17.514	-9.657	-7.6191	-12.316	-5.8124	4.2359
-1.5687	-5.2616	-9.1897	-23.877	-14.041	-12.844	-20.115	-10.778	1.7148
-14.372	-18.302	-23.712	-34.953	-25.512	-28.652	-38.275	-23.483	-12.125
-33.253	-37.16	-43.629	-48.114	-40.803	-48.945	-59.68	-39.855	-32.775
-50.489	-53.274	-60.07	-59.184	-54.06	-64.579	-74.749	-53.16	-51.219
-58.087	-58.633	-65.107	-63.595	-59.277	-68.195	-76.534	-57.213	-58.624
-52.091	-49.927	-55.872	-58.251	-53.205	-58.127	-64.388	-49.542	-51.27
-34.968	-30.427	-36.141	-43.611	-37.416	-39.195	-44.18	-32.903	-32.753
-14.817	-8.8398	-14.841	-24.957	-18.494	-20.315	-25.345	-14.548	-12.311
-1.0264	5.1427	-1.4257	-10.57	-5.0143	-9.6646	-15.772	-2.6174	0.48668
1.515	6.611	-0.28039	-6.7097	-2.3428	-9.9065	-17.213	-1.1989	1.6247
-4.3327	-1.2015	-7.7916	-12.835	-8.7335	-16.618	-24.327	-7.4297	-4.8538
-10.031	-8.9203	-14.702	-21.346	-16.192	-21.403	-28.434	-13.298	-9.9086
-7.9884	-7.9541	-12.99	-23.265	-16.503	-18.17	-24.033	-11.709	-6.5405
1.9578	2.3803	-2.551	-15.883	-8.1649	-8.2104	-13.459	-2.5667	4.2696
11.568	13.41	7.8521	-5.7167	1.647	0.11146	-5.7599	6.3167	13.544
10.301	13.391	6.9774	-3.6304	2.4042	-2.5041	-9.9852	5.0118	10.952
-6.0728	-3.095	-9.8923	-15.826	-11.216	-18.903	-27.913	-10.308	-6.8945
-31.045	-29.86	-36.231	-37.968	-34.222	-42.376	-51.655	-33.214	-32.742
-50.744	-52.262	-57.665	-57.3	-53.82	-60.289	-68.081	-50.454	-52.546
-53.026	-56.915	-61.436	-61.351	-57.909	-62.238	-67.337	-50.887	-54.471
-36.132	-41.264	-45.492	-47.056	-43.705	-47.346	-49.866	-33.713	-37.106
-10.378	-15.704	-20.291	-23.374	-20.021	-25.219	-26.603	-9.6349	-10.79
8.4943	3.4107	-1.8536	-5.2547	-1.4492	-9.708	-11.958	6.1927	8.9071
9.5176	4.7065	-1.1256	-3.467	1.2888	-9.8975	-14.464	4.2786	10.983
-7.0122	-11.398	-17.431	-17.879	-12.198	-24.754	-31.788	-13.459	-4.7212
-30.918	-34.436	-40.287	-38.875	-32.997	-44.901	-53.307	-36.126	-28.586
-49.288	-51.627	-57.049	-54.66	-49.504	-59.259	-67.447	-51.589	-47.79
-54.035	-55.606	-60.494	-58.646	-54.52	-61.561	-68.369	-53.65	-53.676
-45.235	-47.226	-51.584	-51.958	-48.205	-52.767	-58.01	-44.175	-45.505
-29.314	-32.99	-36.935	-40.605	-36.091	-38.941	-43.33	-30.082	-29.319
-14.59	-20.393	-24.173	-30.834	-24.908	-27.186	-31.78	-18.575	-13.822
-7.2301	-14.377	-18.336	-26.147	-19.186	-22.273	-27.9	-13.937	-5.9213
-9.1426	-16.081	-20.533	-26.942	-20.025	-25.173	-32.094	-16.71	-7.9289
-17.771	-23.245	-28.289	-31.486	-25.525	-33.237	-41.115	-24.294	-17.052
-27.616	-31.602	-36.998	-37.042	-32.174	-41.702	-49.781	-32.249	-27.303
-32.669	-36.459	-41.691	-40.413	-36.153	-45.682	-53.013	-35.786	-32.498
-29.219	-34.595	-39.112	-38.726	-34.675	-42.356	-48.112	-31.779	-29.275
-18.163	-26.177	-29.732	-31.123	-27.499	-32.785	-36.647	-20.9	-19.008
-5.5032	-15.701	-18.564	-20.556	-18.019	-22.266	-24.746	-8.5435	-7.7286
0.50551	-10.042	-12.922	-13.205	-12.119	-17.789	-20.155	-2.4714	-3.0464
-5.2708	-13.891	-17.563	-14.581	-14.451	-23.357	-27.004	-7.6521	-9.2366
-20.637	-25.827	-30.659	-24.931	-24.614	-36.504	-42.083	-21.999	-23.761
-36.853	-38.643	-44.354	-38.187	-36.704	-49.342	-56.271	-37.027	-38.386
-44.396	-44.236	-50.065	-46	-43.199	-53.85	-60.659	-43.552	-44.544
-39.617	-39.51	-44.694	-43.831	-40.379	-47.626	-52.923	-38.26	-39.254
-26.939	-28.42	-32.626	-34.093	-30.851	-35.371	-38.703	-25.752	-26.867
-14.963	-18.595	-22.009	-23.895	-21.269	-25.006	-27.014	-14.556	-15.432
-9.7242	-15.242	-18.307	-19.303	-17.057	-21.554	-23.406	-10.432	-10.539
-10.72	-17.516	-20.592	-20.966	-18.59	-23.888	-26.485	-12.542	-11.743
-12.904	-20.3	-23.508	-24.633	-21.892	-26.856	-30.45	-15.573	-14.399
-12.27	-19.378	-22.719	-25.54	-22.769	-26.48	-30.814	-15.223	-14.747
-9.3864	-14.987	-18.564	-22.319	-20.261	-23.233	-27.858	-11.699	-13.077
-7.9499	-10.857	-14.946	-17.462	-16.721	-20.793	-25.279	-8.5242	-12.427
-10.127	-9.9438	-14.83	-14.292	-14.773	-21.72	-25.724	-8.3119	-14.379
-13.853	-11.488	-17.232	-13.918	-14.686	-24.771	-28.193	-10.187	-16.841
-14.93	-12.191	-18.527	-14.974	-14.681	-26.331	-29.509	-11.229	-16.172
-11.718	-10.114	-16.588	-15.87	-13.509	-24.374	-28.094	-10.155	-11.475
-7.4691	-7.0821	-13.316	-16.75	-12.279	-20.82	-25.928	-9.0972	-6.4632
-7.5824	-7.0699	-12.929	-18.936	-13.424	-19.823	-26.538	-11.358	-6.5737
-14.387	-12.314	-17.862	-22.75	-17.961	-23.878	-31.364	-17.633	-13.98
-24.542	-20.911	-26.265	-26.523	-24.028	-31.461	-38.189	-24.7	-25.176
-31.505	-28.108	-33.347	-27.961	-28.234	-38.231	-43.022	-27.961	-33.447
-31.071	-30.187	-35.387	-26.645	-28.685	-40.676	-43.644	-25.629	-34.269
-24.625	-27.068	-32.369	-24.732	-26.458	-38.521	-41.087	-20.242	-28.475
-17.384	-21.59	-27.167	-24.848	-24.187	-34.051	-37.96	-16.177	-20.806
-13.466	-16.432	-22.355	-26.959	-23.05	-29.4	-35.465	-15.472	-15.415
-12.522	-11.935	-18.049	-27.61	-21.381	-24.767	-32.322	-16.022	-12.657
-11.124	-6.9704	-12.928	-22.956	-16.644	-19.321	-26.824	-14.12	-10.137
-7.2727	-1.5881	-7.0628	-12.998	-8.8586	-13.569	-19.829	-8.784	-6.5337
-3.1564	1.7837	-3.1649	-2.8368	-1.8387	-10.198	-15.224	-3.4304	-3.8389
-3.4819	0.047783	-4.7139	0.61313	-0.72245	-12.253	-17.117	-3.2225	-5.8157
-10.781	-7.295	-12.421	-5.8369	-7.5543	-20.016	-25.905	-10.248	-13.963
-22.101	-16.532	-22.456	-18.621	-18.889	-29.662	-36.931	-20.899	-24.939
-30.146	-21.396	-28.191	-29.332	-27.456	-35.056	-42.957	-27.738	-31.871
-28.178	-17.042	-24.42	-30.2	-26.781	-31.629	-38.916	-24.64	-28.839
-15.26	-3.7446	-11.297	-19.435	-15.727	-19.813	-25.762	-11.574	-15.504
2.4242	12.556	5.121	-2.4628	0.4697	-5.2656	-10.214	4.8878	1.9313
15.324	23.523	16.31	11.566	13.371	4.4189	-0.58121	15.716	14.391
16.845	23.664	16.687	15.52	16.592	4.5699	-1.2951	15.47	15.854
7.6217	13.796	7.136	8.5113	9.5709	-3.6417	-10.179	5.825	7.1211
-5.5662	0.097463	-6.0623	-4.2516	-2.7133	-14.487	-20.565	-6.1784	-5.4188
-14.92	-10.258	-15.753	-15.386	-13.416	-21.883	-26.31	-13.437	-14.573
-16.712	-13.59	-18.44	-20.02	-18.106	-23.292	-25.836	-13.484	-16.959
-12.688	-11.137	-15.601	-18.163	-16.794	-20.509	-22.247	-9.1643	-14.134
-7.3797	-6.9054	-11.361	-13.488	-12.733	-17.266	-19.946	-5.3234	-10.061
-4.1981	-4.2401	-8.9519	-9.9825	-9.4476	-16.026	-20.897	-4.7089	-7.664
-3.4936	-3.8246	-8.7875	-9.0471	-8.3173	-16.58	-23.534	-6.359	-7.224
-3.5654	-4.2423	-9.2063	-9.1374	-8.2983	-17.081	-24.716	-7.3379	-7.3307
-3.1511	-4.0799	-8.7419	-7.9785	-7.6851	-16.244	-22.826	-5.9452	-7.0016
-2.8427	-3.4597	-7.6546	-5.1652	-6.1125	-14.567	-19.114	-3.3531	-6.7967
-4.2615	-3.7583	-7.5205	-2.8861	-5.0761	-13.694	-16.444	-2.3963	-8.0522
-7.9451	-5.8108	-9.3242	-3.857	-6.3561	-14.616	-16.612	-4.6497	-11.11
-12.16	-8.52	-12.033	-8.3813	-9.9131	-16.511	-18.733	-8.6034	-14.448
-14.105	-9.5179	-13.275	-13.613	-13.539	-17.438	-20.195	-10.828	-15.819
-12.215	-7.1844	-11.363	-15.564	-14.444	-16.038	-18.899	-8.8202	-14.089
-7.453	-2.1714	-6.8043	-12.289	-11.458	-12.663	-14.899	-3.0946	-10.07
-2.427	3.0676	-1.8495	-5.349	-5.8849	-8.9137	-10.057	3.3105	-5.7065
0.59005	6.0512	1.1959	1.3911	-0.53023	-6.357	-6.5503	7.1093	-2.6449
0.86676	5.75	1.337	4.3914	2.0864	-5.6621	-5.6362	6.7325	-1.5284
-1.1286	2.6833	-1.0692	2.3774	0.94326	-6.7493	-7.4893	2.6472	-2.3868
-4.8425	-2.0927	-5.2522	-3.5821	-3.5	-9.4768	-11.734	-3.6525	-5.3445
-10.164	-7.8483	-10.727	-11.332	-10.04	-13.894	-17.767	-10.683	-10.671
-16.915	-14.185	-17.156	-18.811	-17.298	-19.832	-24.633	-17.241	-18.105
-23.967	-20.412	-23.71	-24.591	-23.872	-26.308	-30.815	-22.138	-26.109
-29.097	-25.166	-28.792	-27.744	-28.298	-31.484	-34.502	-24.138	-32.011
-30.043	-26.886	-30.627	-27.622	-29.239	-33.429	-34.392	-22.541	-33.258
-26.161	-24.929	-28.476	-24.19	-26.212	-31.344	-30.619	-18.011	-29.119
-19.284	-20.321	-23.416	-18.52	-20.255	-26.251	-24.924	-12.673	-21.496
-12.878	-15.307	-17.865	-12.679	-13.725	-20.496	-19.744	-9.0701	-14.023
-9.889	-11.789	-13.967	-8.5861	-8.9445	-16.26	-16.678	-8.472	-9.8589
-10.895	-10.026	-12.208	-6.7126	-6.7252	-14.25	-15.554	-9.9696	-9.8015
-14.155	-8.9823	-11.611	-6.0263	-6.203	-13.764	-15.079	-11.428	-12.292
-17.537	-8.0414	-11.382	-5.3767	-6.2108	-14.043	-14.477	-11.543	-15.297
-20.527	-8.3463	-12.308	-5.1032	-6.9047	-15.499	-14.575	-11.18	-18.296
-24.422	-12.063	-16.227	-7.0491	-9.814	-19.372	-17.093	-12.654	-22.457
-30.41	-19.96	-23.8	-12.725	-16.031	-25.93	-22.573	-17.428	-28.692
-37.284	-29.433	-32.567	-20.969	-24.013	-32.865	-28.78	-24.132	-35.414
-41.231	-35.282	-37.585	-27.586	-29.458	-35.913	-31.485	-28.909	-38.537
-38.367	-33.143	-34.701	-27.9	-28.021	-31.73	-27.425	-28.043	-34.264
-28.026	-22.9	-23.88	-20.297	-18.809	-20.731	-17.006	-20.754	-22.495
-14.024	-9.232	-9.8097	-7.8886	-5.7081	-7.4766	-4.5259	-9.984	-7.8492
-2.4296	1.499	1.1129	3.3234	4.975	2.1787	4.6428	-0.38527	3.1376
2.5535	5.6145	5.1641	8.629	8.9266	5.1095	7.7652	4.8331	6.5442
1.444	4.4335	3.7057	7.8777	6.8721	3.0161	6.4765	5.8084	3.8212
-1.5204	2.452	1.402	4.8345	3.3702	0.54889	4.7857	5.037	0.11785
-2.4194	3.0243	1.7887	3.2916	2.4339	1.0074	5.1371	4.5533	-0.43665
-0.92551	5.5425	4.2817	3.8331	4.1478	3.5255	6.2781	4.1873	1.8379
0.13015	6.6392	5.3123	4.1587	5.3219	4.2947	4.9474	2.5337	3.1471
-1.6218	4.1168	2.417	2.385	3.3676	0.68335	-0.24543	-0.51358	0.59604
-5.124	-0.48902	-2.9136	-0.40474	-0.7023	-5.8223	-6.7678	-2.7052	-4.4984
-6.557	-3.1805	-6.3607	-0.97085	-3.073	-10.617	-9.91	-1.0874	-7.5406
-3.0382	-1.4303	-4.8685	2.702	-0.92279	-10.081	-6.9696	4.9743	-4.9921
3.9516	2.8758	0.020699	8.617	4.3261	-5.1546	-0.25854	12.084	1.7976
8.9499	4.5666	2.9747	11.488	7.5405	-0.9198	4.1973	14.621	7.0782
6.8859	-0.22448	-0.48633	7.0478	4.2074	-2.2236	1.6033	9.1647	5.4291
-2.3248	-10.119	-9.6534	-3.8164	-5.2886	-9.2595	-7.3091	-2.1933	-3.4189
-13.032	-18.841	-18.523	-14.792	-15.232	-16.998	-16.371	-12.632	-13.877
-17.869	-19.879	-20.287	-18.258	-18.555	-19.098	-18.591	-15.276	-18.672
-13.402	-11.773	-12.868	-10.961	-12.238	-13.145	-11.703	-8.3029	-14.459
-2.6508	0.54941	-0.71022	3.3275	0.28969	-2.6547	0.047471	3.7051	-4.1801
7.4763	9.4797	8.6337	16.384	11.645	5.7519	9.2651	13.249	5.5163
11.678	10.509	10.343	21.403	15.888	7.6129	11.107	15.525	9.5234
9.9351	5.2329	5.6389	17.515	12.419	3.7653	6.5104	11.52	7.6383
6.5842	-0.59974	0.10761	9.6174	5.6116	-0.96601	0.68897	6.4047	3.7185
6.2979	-1.8604	-1.0173	4.2142	1.069	-1.8883	-1.2143	5.1356	2.1411
10.534	2.333	3.3803	4.6819	1.6473	2.1943	2.3475	8.9194	4.7188
17.124	8.737	10.24	9.5865	6.149	8.8141	9.0508	15.074	10.149
22.523	13.04	15.261	14.709	11.018	14.256	15.083	19.694	15.579
24.793	13.424	16.451	16.992	13.558	16.55	18.257	21.005	18.947
24.792	11.623	15.255	16.907	13.864	16.47	19.109	20.472	20.143
24.629	10.744	14.496	17.096	13.876	15.941	19.28	20.709	20.238
25.213	12.155	15.399	19.062	14.898	15.793	19.308	22.528	19.967
25.378	14.326	16.553	21.468	16.244	15.119	18.167	24.069	19.08
23.228	14.446	15.527	21.479	16.056	12.59	14.741	22.675	16.926
18.185	11.08	11.36	17.591	13.211	8.1592	9.5	17.594	13.369
11.814	5.5295	5.637	11.222	8.4605	3.4759	4.6224	11.002	9.1268
6.7528	0.76101	1.2379	5.5779	3.7986	0.60604	2.3438	6.4248	5.2894
4.8237	-0.90359	0.096334	3.0823	0.89185	0.42391	3.212	6.0606	2.6561
5.969	0.66271	1.9434	3.9191	0.17068	2.1082	5.8077	9.3297	1.455
8.7402	3.7562	4.9436	6.65	1.1483	4.0759	8.126	13.738	1.602
11.738	6.6068	7.5024	9.9945	3.3912	5.4601	9.3646	17.139	3.1245
14.709	8.9016	9.5842	13.913	7.0209	6.7958	10.537	19.411	6.2836
18.538	11.802	12.505	19.094	12.304	9.4547	13.524	22.245	11.364
24.233	16.602	17.541	25.644	18.918	14.421	19.446	27.352	18.297
31.642	23.162	24.474	32.344	25.604	21.265	27.476	34.534	26.211
38.785	29.379	31.148	36.966	30.455	27.952	34.898	41.167	33.205
42.759	32.485	34.729	37.674	31.935	31.932	38.672	43.849	37.046
41.555	30.891	33.479	34.149	29.684	31.513	37.134	40.787	36.333
35.45	25.218	27.797	27.605	24.594	26.752	30.821	33.038	31.431
27.197	18.034	20.126	20.191	18.477	19.575	22.285	24.028	24.66
20.732	12.476	13.749	14.225	13.464	12.995	14.976	17.697	19.336
18.921	10.445	10.988	11.346	11.081	9.53	11.462	16.27	17.824
21.435	11.311	11.637	11.57	11.203	9.5058	11.752	18.791	19.615
24.798	12.442	13.164	13.234	12.068	10.864	13.392	21.823	21.487
24.92	11.346	12.755	14.193	11.641	10.89	13.528	22.033	19.988
20.355	7.8551	9.7511	13.44	9.3918	8.6517	11.459	18.767	14.493
13.763	4.6206	6.5216	12.064	7.0831	6.118	9.5176	14.671	8.2643
10.158	5.2134	6.7764	12.489	7.5911	6.7393	11.23	13.675	6.2766
13.132	11.219	12.518	16.44	12.517	12.495	18.143	17.863	11.328
22.016	20.672	22.119	23.283	20.528	21.872	28.015	25.722	21.541
32.262	29.194	31.191	30.117	27.903	30.594	36.075	33.193	31.44
38.532	32.884	35.502	33.62	30.941	34.499	38.302	36.469	35.659
37.892	30.578	33.496	32.109	28.255	32.108	33.922	34.187	32.208
30.918	23.915	26.63	26.246	21.252	25.025	25.349	27.6	23.058
20.762	15.915	18.031	18.417	13.02	16.528	16.348	19.399	12.441
11.471	9.4678	10.886	11.553	6.713	9.8228	10.142	12.492	4.5765
6.6003	6.7066	7.6205	8.1814	4.5414	7.1329	8.649	9.3575	2.2731
8.2994	8.9233	9.6836	9.8751	7.4676	9.5458	12.514	11.584	6.4835
16.241	15.892	16.843	16.457	14.791	16.573	20.738	18.823	15.893
26.85	24.894	26.264	25.324	23.72	25.474	30.048	27.821	26.598
34.06	30.954	32.787	31.864	29.825	31.554	35.418	33.091	32.975
32.641	29.586	31.725	31.851	29.309	30.64	32.887	30.171	30.713
22.136	20.331	22.48	24.488	21.786	22.285	22.836	19.317	20.16
8.0513	7.9516	9.8229	13.469	11.157	10.873	10.694	6.2614	7.0385
-1.1422	-0.15032	1.3253	5.0549	3.5953	3.2971	3.8963	-1.096	-0.65343
0.36837	1.1114	2.318	4.1133	3.6276	4.3733	6.8553	1.9109	2.0892
11.575	10.847	12.076	10.847	11.052	13.4	17.724	13.271	13.677
25.23	22.763	24.273	20.735	21.096	24.586	29.617	25.624	26.886
32.851	29.565	31.401	27.683	27.692	31.074	35.382	31.397	33.773
30.192	27.71	29.672	27.958	27.356	29.412	32.194	27.672	30.696
19.348	19.153	20.934	22.096	20.91	21.311	22.766	17.387	19.966
6.6226	9.3742	10.766	13.888	12.323	11.917	12.894	6.6741	7.6093
-1.7053	3.6839	4.7124	7.7614	6.0475	6.366	7.6896	0.78813	-0.54149
-2.6359	4.4822	5.3813	6.4921	4.7972	7.1129	9.0989	1.5371	-1.6817
2.8137	10.741	11.787	10.282	8.7136	13.255	15.671	7.2302	3.4073
10.953	19.214	20.528	17.061	15.737	21.58	23.932	14.314	11.509
17.444	26.097	27.562	23.424	22.519	28.232	30.085	19.207	18.601
19.067	28.459	29.783	26.075	25.726	30.229	31.381	19.628	21.287
14.722	25.163	26.038	23.34	23.438	26.444	26.956	15.216	17.865
5.7421	17.314	17.568	16.207	16.256	18.035	18.165	7.542	9.0376
-4.7724	7.7904	7.4459	7.8613	7.1248	7.9381	7.9912	-0.70032	-2.2716
-13.417	-0.098054	-0.86567	1.7855	-0.23453	-0.44937	-0.28671	-7.0265	-12.145
-17.952	-4.0994	-5.0449	-0.22954	-3.3271	-4.7137	-4.44	-10.196	-17.42
-18.061	-3.8896	-4.7719	1.151	-2.0684	-4.3274	-4.0254	-10.404	-17.068
-14.947	-0.81302	-1.4293	3.8085	1.6539	-0.52177	-0.14754	-8.5876	-12.335
-10.162	3.2703	3.0772	6.0891	5.6372	4.7134	5.4555	-5.4686	-5.6054
-4.5698	7.2057	7.5346	7.9754	8.869	9.8243	11.349	-1.1423	1.1351
1.6067	10.842	11.705	10.545	11.682	14.182	16.654	4.3506	6.9855
7.9441	14.369	15.663	14.326	14.661	17.714	20.743	10.162	11.743
13.239	17.529	19.042	18.325	17.574	20.273	22.994	14.576	15.138
15.699	19.33	20.792	20.522	19.203	21.247	22.818	15.835	16.349
13.887	18.552	19.703	19.305	18.126	19.769	19.972	13.289	14.3
7.8547	14.742	15.382	14.773	13.91	15.462	14.943	8.0166	8.6271
-0.39907	8.8733	8.9113	8.8571	7.7543	9.126	9.0583	2.3812	0.57858
-7.4588	3.2318	2.7301	4.3598	2.199	2.8739	4.2337	-1.0801	-6.8934
-10.1	0.26271	-0.54542	3.3677	-0.21001	-0.80147	2.1044	-0.9902	-10.447
-7.3203	0.91911	0.1406	5.8621	1.3577	-0.68152	2.8823	1.965	-8.552
-1.2049	3.9437	3.4838	9.6977	5.356	2.2458	5.0595	5.3666	-2.787
4.2517	6.7972	6.7516	12.06	8.9028	5.4971	6.4575	6.5924	3.0245
5.8874	7.7418	7.9797	11.631	10.007	7.1248	6.1105	4.773	5.5377
3.7384	7.3989	7.6868	9.8384	9.2444	7.4172	5.3966	1.7282	4.4138
1.1123	8.3541	8.5469	9.935	9.3645	8.7013	7.1717	0.91336	2.5832
2.1038	12.896	13.055	14.429	12.969	13.205	13.281	4.8697	3.8531
8.1948	20.519	20.873	22.597	19.895	20.568	22.24	12.839	9.5147
16.584	27.366	28.144	30.121	26.486	27.201	29.281	20.556	16.726
21.793	28.471	29.74	31.6	27.757	28.417	29.25	22.766	20.236
19.778	21.558	23.193	24.585	21.258	22.105	20.663	17.115	16.541
11.433	9.4504	11.27	12.177	9.6521	11.062	7.7103	6.4919	7.1201
2.4019	-1.1963	0.75015	1.6965	-0.40188	1.6949	-1.9121	-2.3949	-2.1132
-0.80252	-4.1889	-1.9954	-0.0023614	-2.5766	-0.1941	-2.06	-3.4508	-4.8908
4.4716	1.9929	4.6074	8.7564	4.7719	6.5418	7.555	4.4926	0.89825
15.03	13.202	16.253	23.116	17.399	17.599	21.102	16.701	11.718
24.179	22.677	25.906	34.877	28.091	26.371	30.732	25.806	21.028
26.305	25.51	28.474	37.684	31.262	28.342	31.652	26.616	23.651
20.23	21.207	23.534	30.572	25.961	23.467	24.541	19.026	18.629
9.4401	13.117	14.746	17.931	15.741	15.39	14.225	7.4689	9.1303
-0.57191	5.6489	6.8855	6.315	5.9423	8.5286	6.0858	-2.2682	-0.043443
-5.6525	1.6025	2.9177	0.55188	0.54108	5.3618	2.9592	-6.3743	-5.2519
-4.7709	1.3203	3.0427	1.6604	0.57343	5.7231	4.4425	-4.4129	-5.3553
0.40911	3.656	5.7771	7.4565	4.6505	8.0377	8.4182	1.5286	-1.3269
7.078	7.2386	9.4746	14.635	10.439	10.867	12.868	8.5443	4.7807
12.385	10.696	12.739	20.296	15.566	13.237	16.312	13.892	10.37
13.799	12.221	13.955	22.268	17.764	14.006	17.272	15.234	12.551
9.5393	9.7514	11.265	19.101	15.171	11.631	14.175	11.011	8.9899
-0.37657	2.3228	3.7485	10.689	7.3709	5.1672	6.4584	1.4474	-0.5376
-13.31	-8.5271	-7.1746	-0.90324	-3.621	-4.3611	-4.1588	-10.706	-13.17
-24.579	-18.826	-17.676	-11.718	-13.724	-13.7	-13.761	-20.884	-23.793
-29.615	-24.116	-23.323	-17.71	-18.776	-18.864	-18.155	-24.929	-27.617
-26.573	-22.151	-21.733	-17	-16.922	-17.544	-15.456	-21.56	-22.988
-17.405	-14.263	-14.04	-10.856	-9.6101	-10.554	-7.2546	-13.106	-12.319
-6.539	-4.3839	-4.057	-2.6322	-0.47582	-1.2366	2.5195	-3.866	-0.47892
1.8543	3.4433	4.1337	4.4314	6.959	6.6271	10.079	2.636	8.164
6.0524	7.2606	8.4055	8.8744	11.094	10.887	13.795	5.4839	11.974
6.9908	7.7227	9.2177	11.12	12.45	11.748	14.474	6.1264	12.135
6.5806	6.8207	8.43	12.306	12.464	10.816	13.957	6.5	10.827
5.7723	6.056	7.5088	13.022	12.086	9.507	13.377	7.1955	9.2484
4.0931	5.6126	6.6952	13.047	11.378	8.2402	12.643	7.252	7.1627
0.92814	5.027	5.6539	12.188	10.254	6.9354	11.388	5.6502	4.1557
-3.0802	4.1987	4.4438	10.99	9.1852	5.7787	9.9244	2.7368	0.89156
-6.0808	3.5946	3.6665	10.424	8.949	5.2927	9.1511	0.16604	-1.0553
-6.3874	3.6923	3.8471	11.012	9.8615	5.7919	9.6743	-0.4246	-0.49933
-4.1044	4.1679	4.5989	12.118	11.141	6.7251	10.893	1.0091	1.9931
-1.5292	3.7433	4.487	12.128	11.14	6.6535	11.037	2.5572	4.0097
-1.7263	1.0488	1.959	9.5348	8.4192	4.1563	8.37	1.6823	2.8165
-6.2891	-4.1696	-3.3501	4.0866	2.8743	-0.99108	2.6323	-2.809	-2.6091
-13.945	-10.456	-9.9468	-2.6922	-3.8491	-7.2657	-4.3653	-9.6275	-10.554
-21.043	-15.173	-15.006	-7.959	-8.9262	-11.946	-9.4927	-15.559	-17.32
-23.743	-15.93	-15.893	-8.9677	-9.789	-12.557	-10.034	-17.413	-19.392
-20.653	-12.209	-11.96	-4.9049	-5.8265	-8.5504	-5.5401	-14.246	-15.819
-14.021	-6.0439	-5.3373	2.1485	0.87198	-2.02	1.5113	-8.2655	-9.0479
-8.3733	-0.99236	0.12966	8.1351	6.5157	3.332	7.0122	-3.5312	-3.4351
-7.419	0.0831	1.2926	9.5111	7.9381	4.4912	7.8116	-3.1994	-2.3328
-11.265	-2.9056	-2.0162	5.7809	4.8536	1.3051	4.027	-7.1196	-5.5946
-16.002	-6.895	-6.5283	0.16599	0.34438	-3.0863	-0.68888	-11.612	-9.38
-16.273	-7.5513	-7.5407	-2.3728	-1.0663	-4.1578	-1.4091	-11.854	-8.7062
-9.2003	-2.3118	-2.2048	1.527	3.4655	0.84487	4.6004	-5.3662	-1.154
2.8324	7.2315	7.8834	10.947	12.658	10.409	15.327	5.5947	10.584
12.959	15.734	17.062	20.74	21.363	19.129	24.729	14.906	19.705
14.428	17.7	19.411	24.897	23.983	21.349	26.842	16.702	19.895
5.5432	11.537	13.093	20.689	18.451	15.325	20.102	9.583	10.027
-8.6527	1.0945	2.0545	10.698	7.949	4.8244	8.7903	-2.0786	-4.4684
-19.388	-6.6986	-6.3998	1.1782	-1.0447	-3.2038	0.26824	-10.904	-14.86
-20.037	-6.6423	-6.677	-2.2345	-3.1744	-3.4822	-0.18574	-11.552	-14.962
-10.486	1.1463	1.2436	1.7678	2.2341	3.9176	7.015	-4.202	-5.1997
3.2164	11.575	12.073	9.7142	11.081	13.869	16.434	6.0557	8.0893
13.382	18.409	19.219	16.247	17.71	20.079	21.825	13.166	17.333
15.704	18.418	19.216	17.866	18.749	19.376	20.399	14.099	18.621
11.265	12.945	13.466	14.799	14.848	13.339	14.119	10.102	13.439
4.5363	6.0324	6.2958	9.8977	9.2624	6.3374	7.3799	4.7534	6.3705
-0.60313	0.94928	1.2576	5.8426	4.8068	1.8472	3.2791	0.76325	1.0325
-3.328	-1.8065	-1.0872	3.3015	1.9901	0.27729	1.755	-1.637	-2.1726
-5.1325	-3.6833	-2.3716	1.3822	-0.33402	-0.22001	0.79073	-3.7061	-4.9734
-7.1078	-5.5698	-3.7722	-0.52108	-2.811	-1.0683	-0.78842	-5.9537	-8.2511
-8.0792	-6.1808	-4.2084	-1.4761	-4.1793	-1.408	-1.7304	-7.0111	-10.223
-5.5849	-3.1193	-1.3017	0.21726	-2.2314	1.05	0.38604	-4.872	-7.8173
1.3953	4.4762	5.9414	5.0964	3.8427	7.4296	6.4698	0.86895	0.16799
10.861	14.42	15.529	11.67	12.2	16.049	14.572	8.1837	11.244
18.695	22.398	23.31	17.253	19.212	23.104	20.938	13.811	20.34
21.544	24.887	25.839	19.845	21.924	25.345	22.765	15.648	23.276
19.15	21.579	22.77	19.336	19.972	22.389	20.113	14.086	19.63
14.101	15.293	16.766	17.007	15.415	16.664	15.362	11.18	12.671
9.5146	9.6296	11.21	14.16	10.899	11.29	10.996	8.6517	6.6213
6.6526	6.2837	7.6475	11.114	7.725	7.6982	7.6899	6.5264	3.5654
4.564	4.3222	5.1934	7.5132	5.4611	5.1266	4.4723	3.6755	2.5873
1.8486	1.8464	2.2163	3.4641	3.1654	2.1947	0.54598	-0.3974	1.5567
-1.2959	-1.6014	-1.4209	0.23147	0.89882	-1.0939	-3.1651	-4.3376	-0.30217
-2.9175	-4.3424	-3.8988	-0.48702	-0.13413	-3.0543	-4.5374	-5.7554	-1.6668
-1.2363	-4.205	-3.2055	1.8254	1.0728	-2.0099	-2.3847	-3.441	-0.74469
3.2557	-0.85118	0.63348	5.5838	3.9178	1.7386	1.9396	1.1553	2.492
7.5822	3.3551	4.9398	7.8101	6.1029	5.5362	5.0727	4.6469	5.6859
8.4847	4.913	6.1749	6.1543	5.1993	6.1729	4.101	4.2772	5.9128
5.1217	1.8675	2.6593	0.66896	0.60687	2.3835	-1.1195	0.11369	2.274
-0.045687	-4.5509	-3.9722	-5.9663	-5.6626	-3.9805	-7.6555	-4.9158	-3.0442
-2.9439	-10.62	-9.7444	-10.082	-10.125	-9.0686	-11.443	-7.1287	-6.1733
-0.79863	-12.562	-10.96	-9.2613	-10.026	-9.5749	-9.9648	-4.6175	-4.3241
5.7649	-9.1001	-6.7181	-3.8332	-5.1939	-5.01	-3.919	1.4703	2.0443
13.025	-2.2633	0.51569	3.3581	1.798	1.9777	3.3051	7.7521	9.3746
16.57	3.9996	6.543	8.6148	7.21	7.3389	7.779	10.748	13.336
14.089	6.3367	8.0722	9.3546	8.3266	8.1465	7.3168	8.8765	11.642
6.707	3.9085	4.5714	5.3208	4.8609	4.205	2.4642	3.1484	5.3515
-1.9967	-1.5575	-1.8566	-1.5946	-1.2521	-2.2654	-4.281	-3.7413	-2.1518
-8.2639	-7.179	-8.0561	-8.4331	-7.168	-8.2447	-10.107	-9.0142	-7.4718
-10.208	-10.659	-11.65	-12.524	-10.61	-11.624	-13.29	-11.143	-9.1261
-8.4364	-11.273	-12.032	-12.56	-10.751	-12.022	-13.665	-10.265	-7.9073
-5.1502	-9.734	-10.14	-9.0839	-8.2688	-10.422	-12.157	-7.7094	-5.7471
-2.4188	-7.2202	-7.3757	-4.0922	-4.6672	-8.0634	-9.7969	-4.9614	-4.0334
-0.9563	-4.5099	-4.6333	0.037328	-1.4213	-5.6145	-7.126	-2.832	-2.7898
-0.21188	-1.914	-2.2089	1.6129	0.49782	-3.2393	-4.4154	-1.4143	-1.2512
0.63766	0.23633	-0.32263	0.23501	0.67885	-1.2137	-2.235	-0.56801	0.9176
1.562	1.1436	0.36643	-3.3435	-0.93369	-0.35601	-1.6687	-0.51698	2.7874
1.5567	-0.096699	-0.94835	-7.7339	-4.0508	-1.5795	-3.6271	-1.7891	2.6708
-0.42266	-3.6502	-4.4035	-11.539	-7.9545	-4.9792	-7.8932	-4.6148	-0.47938
-4.3066	-8.4154	-8.9194	-13.709	-11.49	-9.3349	-12.8	-8.3381	-5.9646
-8.5765	-12.445	-12.579	-13.729	-13.451	-12.627	-16.021	-11.469	-11.532
-11.133	-14.123	-13.796	-11.817	-13.258	-13.309	-16.021	-12.517	-14.75
-10.687	-13.202	-12.387	-9.0162	-11.445	-11.382	-13.128	-10.989	-14.506
-7.6438	-10.889	-9.6927	-6.893	-9.4586	-8.4277	-9.3775	-7.7855	-11.602
-3.7901	-8.8837	-7.5945	-6.6644	-8.6894	-6.5041	-7.1547	-4.6198	-8.0275
-1.0523	-8.1403	-7.17	-8.3132	-9.4255	-6.7	-7.5947	-2.9042	-5.5237
-0.30872	-8.3163	-8.0198	-10.44	-10.583	-8.4234	-9.8929	-2.9561	-4.5609
-1.1132	-8.329	-8.7958	-11.189	-10.551	-9.9743	-12.031	-4.0783	-4.4126
-2.4336	-7.5494	-8.5092	-9.6651	-8.5812	-9.9851	-12.366	-5.3501	-4.1623
-3.683	-6.5259	-7.463	-6.7439	-5.5609	-8.53	-10.835	-6.4228	-3.6868
-4.9837	-6.4632	-6.8956	-4.4703	-3.4214	-6.9326	-8.7777	-7.5228	-3.6631
-6.6731	-8.0598	-7.8147	-4.6048	-3.7459	-6.6276	-7.8485	-8.9454	-4.8274
-8.6176	-10.745	-10.053	-7.4326	-6.6473	-8.0365	-8.8582	-10.569	-7.1511
-9.9894	-13.005	-12.337	-11.599	-10.706	-10.315	-11.346	-11.786	-9.662
-9.8702	-13.6	-13.331	-15.039	-13.967	-12.107	-14.051	-11.987	-11.13
-8.0227	-12.479	-12.623	-16.249	-15.128	-12.491	-15.674	-11.017	-10.892
-5.2552	-10.747	-10.935	-15.081	-14.171	-11.467	-15.519	-9.3655	-9.2565
-2.9871	-9.6948	-9.4128	-12.549	-12.021	-9.6708	-13.614	-7.8564	-7.1696
-2.3672	-9.767	-8.6871	-9.9896	-9.7108	-7.7279	-10.479	-7.1658	-5.5004
-3.6843	-10.386	-8.577	-8.2773	-7.7772	-5.9379	-6.9179	-7.5682	-4.5925
-6.3157	-10.61	-8.4947	-7.5476	-6.2188	-4.3818	-3.8204	-8.9113	-4.2703
-9.1333	-9.9417	-8.0399	-7.4111	-4.8486	-3.1403	-1.8737	-10.699	-4.1456
-10.998	-8.5754	-7.2056	-7.3304	-3.5971	-2.2901	-1.2118	-12.182	-3.8748
-11.227	-7.1443	-6.2571	-7.0074	-2.6507	-1.8092	-1.3857	-12.653	-3.3472
-9.9684	-6.3798	-5.6025	-6.6005	-2.4113	-1.6509	-1.8193	-11.965	-2.8388
-8.2245	-6.8956	-5.7434	-6.6317	-3.2906	-1.9383	-2.3756	-10.829	-2.9672
-7.4098	-9.0561	-7.1767	-7.637	-5.4383	-3.0156	-3.4814	-10.536	-4.3714
-8.5383	-12.695	-10.025	-9.7258	-8.4889	-5.0989	-5.5587	-12.076	-7.1735
-11.446	-16.814	-13.571	-12.331	-11.52	-7.7277	-8.2399	-15.25	-10.598
-14.819	-19.846	-16.377	-14.497	-13.47	-9.7407	-10.325	-18.697	-13.295
-16.979	-20.427	-17.013	-15.375	-13.652	-9.884	-10.526	-20.773	-14.115
-16.887	-18.242	-14.973	-14.641	-12.104	-7.6835	-8.4453	-20.632	-12.81
-14.678	-14.308	-11.08	-12.628	-9.5276	-3.8679	-4.9349	-18.666	-10.119
-11.459	-10.465	-7.0779	-10.154	-6.9546	-0.029799	-1.6089	-16.122	-7.2847
-8.7173	-8.4646	-4.7523	-8.2028	-5.3471	2.1949	0.060211	-14.358	-5.4698
-7.661	-9.152	-5.0666	-7.5107	-5.2485	1.952	-0.49703	-14.172	-5.3416
-8.8662	-12.257	-7.8748	-8.3463	-6.6922	-0.56202	-2.8513	-15.652	-7.0253
-12.185	-16.729	-12.213	-10.526	-9.3005	-4.4122	-6.0328	-18.356	-10.178
-16.745	-21.253	-16.796	-13.526	-12.433	-8.4384	-9.0841	-21.534	-14.02
-21.19	-24.7	-20.475	-16.621	-15.343	-11.677	-11.393	-24.346	-17.507
-24.232	-26.418	-22.529	-19.022	-17.363	-13.586	-12.742	-26.103	-19.747
-25.345	-26.4	-22.85	-20.125	-18.161	-14.107	-13.183	-26.538	-20.549
-24.979	-25.155	-21.847	-19.715	-17.843	-13.528	-12.809	-25.828	-20.503
-23.996	-23.323	-20.082	-17.952	-16.762	-12.196	-11.579	-24.283	-20.38
-22.857	-21.336	-17.959	-15.24	-15.236	-10.329	-9.3956	-22.076	-20.383
-21.255	-19.34	-15.64	-12.044	-13.369	-8.0451	-6.362	-19.237	-19.895
-18.582	-17.442	-13.295	-8.914	-11.226	-5.5868	-3.0473	-15.97	-18.054
-14.81	-16.03	-11.401	-6.6327	-9.2088	-3.5292	-0.46998	-12.946	-14.697
-10.843	-15.692	-10.64	-6.0578	-8.0852	-2.59	0.41691	-11.072	-10.731
-7.9859	-16.778	-11.421	-7.6027	-8.5418	-3.149	-0.61994	-10.864	-7.6359
-6.9723	-19	-13.437	-10.702	-10.561	-4.8714	-2.854	-11.977	-6.462
-7.5107	-21.546	-15.794	-13.883	-13.261	-6.899	-5.1354	-13.479	-7.2745
-8.6944	-23.594	-17.585	-15.571	-15.366	-8.412	-6.6959	-14.628	-9.3051
-9.6969	-24.623	-18.301	-14.986	-15.892	-8.9902	-7.4357	-15.312	-11.453
-10.139	-24.37	-17.811	-12.523	-14.59	-8.554	-7.543	-15.791	-12.734
-9.8784	-22.603	-16.061	-9.2739	-11.854	-7.0703	-6.9234	-16.024	-12.449
-8.721	-19.171	-12.991	-6.1892	-8.3527	-4.4886	-5.1587	-15.409	-10.334
-6.5533	-14.366	-8.8092	-3.6289	-4.7671	-0.9967	-2.0494	-13.314	-6.8008
-3.8301	-9.2321	-4.3456	-1.6169	-1.7979	2.6802	1.7951	-9.946	-3.0722
-1.8187	-5.3908	-1.0029	-0.40574	-0.22054	5.3661	4.9936	-6.7027	-0.85492
-1.9554	-4.1924	-0.030013	-0.56486	-0.5885	6.0863	6.2593	-5.3783	-1.348
-4.6511	-5.7976	-1.6292	-2.3839	-2.7244	4.7813	5.3418	-6.7984	-4.287
-8.702	-9.0433	-4.7555	-5.3618	-5.6405	2.3689	3.1586	-10.104	-7.9578
-11.928	-12.227	-7.8247	-8.3713	-8.1095	0.04708	1.0057	-13.282	-10.302
-12.657	-14.243	-9.8016	-10.476	-9.5321	-1.588	-0.47633	-14.592	-10.346
-10.802	-15.111	-10.722	-11.596	-10.269	-2.7876	-1.6145	-13.708	-8.7157
-7.6757	-15.515	-11.223	-12.308	-11.057	-4.0344	-3.0244	-11.69	-6.847
-4.8998	-15.917	-11.682	-13.051	-12.128	-5.2719	-4.7125	-10.001	-5.7677
-3.5187	-16.227	-11.916	-13.655	-12.985	-5.8685	-5.9731	-9.5831	-5.6435
-3.9425	-16.216	-11.678	-13.683	-13.064	-5.379	-6.1788	-10.645	-6.339
-6.3198	-16.069	-11.249	-13.099	-12.494	-4.2333	-5.5778	-12.996	-8.1007
-10.51	-16.268	-11.286	-12.394	-12.01	-3.4721	-5.1104	-16.228	-11.308
-15.465	-16.867	-11.987	-11.992	-12.02	-3.6718	-5.3386	-19.487	-15.333
-18.832	-17	-12.474	-11.608	-11.821	-4.1341	-5.5943	-21.283	-17.801
-17.834	-15.39	-11.287	-10.386	-9.9997	-3.3248	-4.3774	-20.028	-15.61
-11.246	-11.588	-7.7417	-7.8267	-5.8608	-0.32455	-0.78826	-15.158	-7.4121
-0.98374	-6.8379	-2.9598	-4.6333	-0.63764	3.9684	4.2574	-7.9778	4.3912
8.2961	-3.6303	0.49187	-2.615	2.7765	7.0855	8.2341	-1.3501	14.186
11.806	-4.0536	0.30941	-3.4775	1.6965	6.6888	8.6707	1.8485	16.389
7.6859	-8.2753	-3.8665	-7.4531	-4.3049	2.3258	4.8888	0.42233	9.1656
-1.8524	-14.442	-10.228	-13.035	-12.901	-4.2511	-1.6239	-4.6178	-4.2411
-12.131	-20.016	-16.137	-17.997	-20.477	-10.384	-8.3835	-10.965	-17.614
-18.981	-23.31	-19.762	-20.781	-24.352	-14.172	-13.424	-16.435	-25.616
-20.663	-23.893	-20.58	-21.048	-23.958	-15.076	-15.817	-19.627	-26.369
-17.644	-21.856	-18.668	-19.12	-20.35	-13.268	-15.151	-19.634	-21.311
-11.249	-17.166	-13.997	-15.243	-14.98	-8.8948	-11.081	-15.775	-13.283
-2.8304	-10.04	-6.7542	-9.591	-8.9697	-2.2401	-3.8025	-8.1473	-4.817
6.0385	-1.8196	1.7521	-2.9791	-3.2746	5.5011	5.0785	1.4968	2.3893
13.153	4.8386	8.8225	2.6928	0.8954	11.938	12.455	9.7222	7.1016
16.107	7.1466	11.513	5.0557	2.2182	14.446	15.098	12.894	8.3586
13.779	4.1498	8.6661	2.8484	0.18162	11.967	11.822	9.5276	6.0675
7.7044	-2.1017	2.2188	-2.7079	-3.9924	6.194	4.7371	1.7343	1.755
1.7848	-7.4037	-3.5564	-8.1124	-7.5107	0.93063	-1.6751	-5.6588	-1.6434
0.14498	-7.8884	-4.5827	-9.5348	-7.4805	-0.16807	-3.2258	-7.9425	-1.2466
4.5454	-2.4267	0.467	-5.3127	-2.8043	4.0995	1.3929	-3.3925	3.9597
13.182	6.6762	9.345	2.7613	4.8615	11.738	9.8636	5.7356	12.281
21.757	15.133	17.674	10.474	11.934	18.855	17.806	14.751	20.116
26.139	19.262	21.638	13.869	15.048	22.068	21.521	19.502	24.007
24.816	18.051	20.161	11.676	13.093	20.455	20.11	18.774	22.679
19.54	13.422	15.202	5.8311	7.7288	15.798	15.635	14.601	17.671
13.869	8.6628	10.134	-0.13395	2.1036	11.118	11.422	10.524	12.219
10.804	6.2314	7.4681	-3.4806	-1.187	8.6237	9.8072	9.1838	9.2294
11.079	6.3618	7.4251	-3.7744	-1.5512	8.4563	10.789	10.802	9.6094
13.043	7.2795	8.1901	-2.6705	-0.39545	8.9474	12.349	13.366	11.93
14.099	6.8249	7.5752	-2.331	0.20761	8.1329	12.128	14.263	13.615
12.651	4.2856	4.8542	-3.7105	-0.84135	5.378	9.2336	12.217	12.825
9.1596	0.99686	1.3341	-5.922	-2.9247	1.838	4.8292	8.1586	9.6657
5.6744	-0.69517	-0.6849	-7.0378	-4.3134	-0.48442	1.2268	4.523	5.9635
4.4454	0.85557	0.42513	-5.5417	-3.4687	-0.16436	0.36644	3.674	4.0488
6.5506	5.4671	4.5413	-1.4032	-0.10527	2.7586	2.6842	6.4663	5.3479
11.255	11.24	9.8954	3.792	4.5769	6.8967	6.9556	11.715	9.5606
16.421	15.741	14.19	7.7474	8.5938	10.432	11.099	16.867	14.825
19.634	17.368	15.882	8.7819	10.291	12.122	13.351	19.438	18.674
19.404	16.045	14.845	6.7695	9.1978	11.804	13.14	18.343	19.26
15.942	13.032	12.229	3.1917	6.2172	10.298	11.303	14.493	16.314
11.19	10.215	9.8141	0.32211	3.1455	8.9298	9.6058	10.371	11.44
8.0301	9.3572	9.2991	0.10006	1.8691	9.0115	9.8583	8.7853	7.4947
8.8573	11.461	11.654	3.2195	3.5144	11.309	12.937	11.371	7.1406
14.139	16.277	16.602	8.7721	7.8282	15.572	18.161	17.587	11.219
21.884	22.189	22.492	14.595	13.119	20.385	23.446	24.872	18.016
28.61	26.726	26.854	18.205	16.939	23.645	26.293	29.99	24.11
31.284	27.662	27.533	17.928	17.258	23.571	25.086	30.768	26.337
29.042	24.258	23.927	13.772	13.592	19.787	20.032	27.212	23.616
23.61	17.859	17.518	7.5821	7.4487	13.753	13.162	21.388	17.529
18.15	11.309	11.196	2.2211	1.682	8.106	7.324	16.16	11.343
15.414	7.4582	7.7226	0.12877	-0.96796	5.2788	4.8032	13.685	8.1877
16.33	7.6584	8.2741	2.0223	0.63087	6.2193	6.2722	14.496	9.4289
19.602	10.994	11.759	6.3977	5.2489	9.8007	10.41	17.369	13.934
22.472	14.762	15.384	10.214	9.8295	13.357	14.451	19.973	18.635
22.341	16.087	16.305	10.613	11.247	14.225	15.625	20.088	20.277
18.355	13.671	13.365	6.685	8.2507	11.368	12.753	16.84	17.415
12.049	8.5404	7.7936	0.073078	2.3035	6.0417	7.0256	11.278	11.452
6.6463	3.3969	2.471	-5.9265	-3.2515	1.083	1.4418	5.964	5.9902
5.2544	0.95389	0.19516	-8.3017	-5.2481	-0.80915	-0.93899	3.6217	4.6613
8.8684	2.3521	2.0279	-6.059	-2.6497	1.2894	1.1383	5.5221	8.6767
15.449	6.5385	6.681	-0.77451	2.7968	5.953	6.2831	10.541	15.724
20.766	10.859	11.207	4.2486	7.5401	10.183	11.177	15.552	21.078
20.808	12.54	12.638	5.8256	8.3413	11.124	12.551	17.177	20.513
14.505	10.324	9.7562	2.7699	4.3234	7.8129	9.2957	14.006	13.331
4.7898	5.2769	3.9156	-3.3533	-2.4155	1.8584	3.2686	7.7154	3.178
-2.9467	0.27282	-1.6211	-9.0414	-8.0085	-3.406	-1.7682	2.2038	-4.0871
-4.1621	-1.6814	-3.5786	-10.835	-9.1453	-4.9005	-2.5403	1.142	-4.174
1.9012	0.63848	-0.75137	-7.4154	-5.1075	-1.7737	1.536	5.5004	2.8332
11.762	5.8443	5.1751	-0.47263	1.8304	4.0244	7.9582	12.876	12.682
20.09	10.863	10.726	6.2832	7.9013	9.0329	12.876	19.164	20
23.189	12.964	12.889	9.3556	10.199	10.509	13.666	21.34	21.883
21.102	11.503	11	7.5569	8.3407	8.1081	10.545	19.332	19.411
16.929	8.1467	6.9597	2.6113	4.4101	3.8959	6.1488	15.648	16.174
14.036	5.3862	3.6077	-2.2004	1.242	0.67348	3.4131	13.134	15.093
13.475	4.5253	2.5195	-4.4675	0.29924	-0.092845	3.4131	12.722	16.178
13.737	4.8768	3.0833	-4.097	0.92804	0.9317	4.8978	13.077	17.054
12.764	4.7205	3.4499	-2.8392	1.3788	1.8909	5.678	12.24	15.554
10.167	3.0514	2.3611	-2.4956	0.55083	1.44	4.5318	9.6288	11.899
7.5116	0.44689	0.13858	-3.5346	-1.1926	-0.32928	1.9322	6.4928	8.4203
6.5269	-1.6554	-1.9377	-5.2484	-2.7884	-2.3931	-0.80639	4.5333	7.1742
7.1543	-2.3749	-2.9936	-6.8857	-3.7955	-3.9398	-2.8289	4.2253	7.8427
7.4666	-2.0311	-3.2082	-8.386	-4.7982	-4.9039	-4.1514	4.5045	8.0101
5.5709	-1.4386	-3.169	-9.9213	-6.4454	-5.4518	-4.9368	4.0595	5.5557
1.7249	-0.62886	-2.6971	-10.786	-8.0789	-5.1201	-4.5726	2.9421	0.97282
-1.5202	1.4911	-0.61564	-9.2174	-7.6691	-2.8237	-1.858	2.7545	-2.741
-1.5542	5.9498	4.0021	-3.9228	-3.5794	1.9705	3.6146	5.0284	-2.708
1.6842	12.077	10.247	3.9904	3.378	8.0033	10.239	9.3266	1.0699
5.1722	17.079	15.1	10.677	9.6156	12.28	14.696	12.917	5.3245
4.9701	17.501	15.064	11.631	10.857	11.727	13.848	12.5	5.9471
-0.55254	11.767	8.7583	4.9395	5.3051	5.4923	7.0723	6.7617	1.3507
-8.9747	1.9412	-1.4227	-6.7425	-4.5273	-3.8123	-2.674	-2.1512	-5.8992
-15.067	-6.8465	-10.105	-17.241	-12.962	-11.138	-10.104	-9.4682	-10.617
-14.23	-9.2458	-11.963	-20.503	-14.684	-11.894	-10.599	-10.555	-8.6255
-5.6324	-2.9825	-5.0171	-14.164	-8.0468	-4.8128	-3.0169	-3.7659	0.25744
7.1549	9.5834	7.9945	-0.81058	4.0347	7.1145	9.4969	8.4555	12.02
18.357	22.714	21.115	13.712	16.033	18.323	21.256	20.886	21.098
23.369	30.472	28.472	23.492	23.004	23.794	27.121	28.292	23.802
21.094	29.862	27.362	25.297	22.933	21.675	25.116	28.078	20.18
13.962	22.101	19.311	19.587	17.097	13.897	17.129	21.368	13.296
5.942	11.448	8.7294	9.6592	8.6997	4.6407	7.4603	11.986	6.7846
0.15209	2.5998	0.25192	-0.231	1.0132	-2.136	0.28282	4.1278	2.676
-2.3302	-1.6088	-3.4761	-6.681	-3.824	-4.5112	-2.3432	0.2564	0.94052
-2.1853	-1.0976	-2.5471	-8.3207	-5.1728	-2.9658	-0.98474	0.26605	0.52961
-0.69416	2.2203	1.0464	-5.9943	-3.6021	0.58454	2.1848	2.2353	0.77996
1.3508	6.1305	5.0837	-1.8063	-0.20609	4.2718	5.1205	4.1529	2.0393
3.8352	9.3773	8.3207	2.1895	3.8789	7.1639	7.0113	5.2251	4.9755
6.6595	11.747	10.541	4.8566	7.6102	9.1234	8.1223	5.8798	9.3135
9.1132	13.372	11.892	6.0746	10.079	10.201	8.9203	6.7894	13.343
9.9971	14.1	12.297	6.2563	10.645	10.25	9.3818	7.9446	14.756
8.4579	13.532	11.487	5.8003	9.1827	9.0741	9.0312	8.5865	12.228
4.7771	11.562	9.4593	4.8153	6.2118	6.8334	7.495	7.8983	6.4813
0.32791	8.7032	6.7043	3.1768	2.6802	4.1096	4.8846	5.698	-0.080873
-3.3429	5.7339	3.8548	0.71146	-0.54776	1.4708	1.6424	2.4964	-4.9087
-5.476	3.051	1.1531	-2.5358	-3.0587	-0.97629	-1.8226	-0.9485	-6.7707
-6.3235	0.40739	-1.6606	-6.0917	-4.8575	-3.5498	-5.2712	-4.0609	-6.1358
-6.4633	-2.5417	-4.7593	-8.9964	-5.9624	-6.3518	-8.2751	-6.364	-4.2914
-5.8671	-5.3419	-7.4455	-10.017	-6.0247	-8.5941	-9.805	-7.1049	-2.0538
-3.7024	-6.4592	-8.0698	-8.1875	-4.4124	-8.6885	-8.4701	-5.2794	0.76371
0.84782	-4.1581	-5.039	-3.4826	-0.79499	-5.311	-3.5398	-0.35356	4.7489
7.3778	1.9865	1.7319	2.8852	4.2597	1.3112	4.0567	6.8464	9.7454
13.707	10.101	10.055	8.7879	9.1571	8.9181	11.651	13.899	14.183
16.862	16.715	16.382	12.197	12.014	14.256	16.132	17.86	15.798
15.076	18.865	17.96	12.33	11.846	15.072	15.831	17.074	13.314
9.1789	15.91	14.502	9.965	9.1789	11.464	11.467	12.234	7.6228
2.2595	9.8358	8.2596	6.8173	5.7259	5.7019	5.5666	5.9529	1.5485
-2.1432	4.0298	2.6107	4.4624	3.3992	0.81569	0.96146	1.2131	-1.6729
-2.0711	1.394	0.19894	3.5816	3.3005	-1.0451	-0.62903	-0.19918	-0.24478
1.8934	2.9507	1.7311	3.9227	5.2527	0.47054	0.82994	1.6523	5.1318
7.2099	7.5906	5.9565	4.7728	8.0359	4.0756	4.0331	5.2552	11.63
10.962	12.832	10.54	5.4386	10.082	7.7233	7.1379	8.5948	15.864
11.419	16.121	13.273	5.4918	10.278	9.6657	8.608	10.071	15.751
8.8032	16.119	13.135	4.8712	8.5691	9.2656	7.8634	9.1207	11.664
4.9037	13.306	10.67	3.8475	5.9683	7.1528	5.4247	6.3127	6.1089
1.8001	9.5117	7.4526	2.8186	3.9072	4.6429	2.4589	2.8828	2.1121
0.52967	6.6388	4.9759	1.9867	3.2556	2.7855	-0.039158	-0.051211	1.2884
0.53519	5.4702	3.7165	1.1642	3.7053	1.7024	-1.851	-2.0883	2.8715
0.29778	5.4277	3.0866	-0.034511	4.0674	0.7423	-3.398	-3.4982	4.4603
-1.33	5.4271	2.2883	-1.6713	3.3143	-0.65402	-4.943	-4.5827	3.9085
-4.1109	5.0365	1.2873	-3.1176	1.5274	-2.1645	-5.9529	-5.1015	0.93468
-6.4288	5.0028	1.1008	-3.2368	0.00075613	-2.5513	-5.275	-4.3035	-2.6617
-6.4603	6.579	2.99	-1.2076	0.26593	-0.58998	-2.18	-1.7113	-4.4138
-3.7292	10.119	7.0886	2.5544	2.7202	3.6495	2.5393	1.9839	-3.1841
0.28041	14.353	11.828	6.3439	6.1184	8.4216	6.6591	4.9686	-0.077002
3.0075	17.05	14.747	8.1633	8.3894	11.242	7.8878	5.4296	2.43
2.6261	16.606	14.178	7.1865	8.2181	10.54	5.532	2.9713	2.4326
-0.67106	13.238	10.426	4.468	6.0535	6.7065	1.0622	-0.90602	-0.029376
-4.7871	8.914	5.6392	2.2674	3.7682	1.8801	-2.7893	-3.6766	-3.0838
-7.0488	6.1315	2.5061	2.474	3.2885	-1.3284	-3.734	-3.3895	-4.3732
-5.861	6.3689	2.6458	5.2917	5.2262	-1.3509	-1.3323	0.058105	-2.6701
-1.6196	9.2531	5.7365	9.172	8.5265	1.536	2.8365	4.8582	1.3492
3.5531	12.861	9.8057	11.947	11.266	5.4882	6.2176	8.3868	5.5466
7.0892	14.934	12.461	12.247	11.948	8.2371	6.8352	8.7578	7.6856
7.609	14.326	12.383	10.263	10.415	8.4702	4.4593	5.9887	6.9118
5.8665	11.755	10.149	7.5396	7.9132	6.5993	0.69831	2.0654	4.3805
4.2749	9.297	7.7898	6.0217	6.3109	4.3969	-2.0384	-0.23356	2.5646
5.1316	8.83	7.2611	6.8442	6.8742	3.6671	-2.0932	0.86656	3.5201
8.6838	10.469	8.8292	9.4951	9.2741	4.7952	0.2664	4.8013	7.1958
12.586	12.251	10.655	11.906	11.543	6.3124	2.9391	8.8482	11.125
13.407	11.51	10.083	11.655	11.243	5.9453	3.4313	9.9206	11.974
9.3147	7.1051	5.8618	7.7545	7.2937	2.5237	0.77379	6.8798	8.056
1.9827	0.88496	-0.30123	1.8954	1.2719	-2.6114	-3.4118	1.7133	1.0277
-4.0471	-3.0788	-4.3985	-2.1323	-3.1104	-6.0938	-5.8072	-1.6165	-4.7973
-4.4378	-1.2453	-2.8261	-0.8266	-2.3505	-4.817	-3.7951	-0.030805	-5.3542
1.5393	6.5244	4.6951	6.2533	4.0909	1.5265	2.324	6.1364	-0.0051789
10.011	16.296	14.353	15.584	12.854	9.7417	9.1503	13.004	7.57
14.963	22.371	20.491	21.726	18.638	15.024	12.384	15.727	11.739
12.415	21.031	19.334	20.962	17.781	14.148	9.7822	11.873	8.9032
3.2077	13.027	11.527	13.836	10.812	7.6454	2.7165	3.1204	0.12275
-7.6887	3.0555	1.6419	4.6734	2.0286	-0.61945	-4.7967	-5.9409	-9.6698
-14.625	-3.3413	-4.8785	-1.5176	-3.5669	-6.0726	-8.8251	-10.886	-15.123
-14.771	-3.1433	-5.0475	-2.2699	-3.5121	-6.249	-7.8862	-10.049	-13.876
-9.3463	2.7362	0.29149	1.3602	1.0262	-1.9073	-3.3919	-4.9968	-7.606
-2.166	10.618	7.6347	6.3256	6.7366	4.0362	1.821	1.034	-0.34833
3.1245	16.69	13.388	10.089	10.759	8.6997	5.5602	5.3752	4.3847
5.0747	19.16	15.899	12.048	12.307	10.852	7.3186	7.212	5.5177
4.5981	18.671	15.774	13.077	12.399	11.038	7.8547	7.3442	4.3418
3.7199	17.185	14.775	14.107	12.423	10.596	8.1136	7.1066	3.0558
4.0338	16.421	14.379	15.145	12.91	10.536	8.4642	7.3799	3.1567
5.8467	16.883	14.959	15.448	13.376	11.023	8.6808	8.2334	4.7081
8.1964	17.787	15.782	14.333	12.983	11.473	8.2939	9.0566	6.5996
9.4635	17.683	15.558	11.754	11.249	10.957	6.8606	8.9042	7.3386
8.3198	15.44	13.272	8.2416	8.3263	8.7707	4.2004	7.0463	5.9781
4.6619	11.154	8.9947	4.6326	4.9676	5.0109	0.68555	3.6218	2.7973
0.041655	6.4686	4.236	1.9895	2.3856	0.87115	-2.5379	0.041856	-0.60375
-2.9278	3.9153	1.403	1.5025	1.9126	-1.7331	-3.8593	-1.481	-2.047
-2.2733	5.3054	2.3122	3.9213	4.234	-1.3294	-2.255	0.57765	-0.30781
1.6518	10.219	6.7055	8.7645	8.6222	1.9146	1.6797	5.5883	3.6255
6.0922	15.891	12.053	14.066	12.96	6.0174	5.7344	10.726	6.9128
7.8086	18.861	15.068	17.251	14.889	8.3961	7.4376	12.757	6.9115
5.6519	17.38	14.012	16.824	13.461	7.6988	5.86	10.468	3.3979
1.652	12.733	10.007	13.621	9.9739	4.8182	2.3997	5.7928	-1.0062
-0.39982	8.3889	6.2821	10.459	7.2094	2.2417	-0.16898	2.5663	-2.6887
1.9378	7.3863	5.6704	10.072	7.3354	2.0372	0.086015	3.5585	-0.011883
7.2668	9.7857	8.1344	12.723	9.9741	3.9388	2.4264	7.9277	4.9129
10.708	12.255	10.365	15.448	12.055	5.1611	3.5961	11.28	7.296
7.1704	10.321	8.0003	13.889	9.8505	2.2916	0.036712	8.5675	3.024
-4.6659	1.8327	-0.95988	5.6881	1.9442	-5.9558	-9.2347	-2.0471	-8.0205
-20.653	-10.87	-14.033	-7.0761	-9.0867	-17.148	-21.19	-17.185	-21.18
-33.22	-21.834	-25.171	-18.465	-17.761	-26.077	-30.081	-29.751	-29.609
-35.891	-24.953	-28.252	-22.148	-18.997	-27.745	-30.745	-33.071	-28.502
-27.271	-17.837	-20.953	-15.445	-11.416	-20.561	-21.9	-24.992	-18.166
-11.876	-3.553	-6.4492	-1.2026	1.5795	-7.6113	-7.2538	-9.2741	-3.8695
2.6687	10.961	8.22	13.712	13.687	4.8753	6.3559	6.5818	7.3725
9.8636	18.598	15.895	22.121	19.08	10.775	12.496	15.441	10.626
7.4108	15.719	12.949	20.22	15.273	7.1645	8.3746	14.107	5.1777
-2.2831	3.7955	0.909	9.2162	4.0671	-4.3517	-3.9476	4.4664	-5.7608
-14.074	-11.694	-14.683	-5.7024	-9.6659	-18.711	-18.93	-8.1861	-17.205
-22.949	-24.179	-27.227	-18.152	-20.402	-30.003	-30.45	-18.238	-24.852
-26.125	-29.068	-32.132	-23.52	-24.356	-34.156	-34.542	-22.33	-26.617
-23.57	-25.45	-28.485	-20.735	-20.83	-30.391	-30.669	-20.227	-22.813
-17.3	-15.956	-18.907	-12.238	-12.149	-21.113	-21.383	-14.093	-15.502
-10.19	-5.1844	-7.9878	-2.3993	-2.3584	-10.556	-10.845	-7.0329	-7.5442
-4.8135	2.4788	-0.12449	4.6728	4.6679	-2.8433	-2.9885	-1.7078	-1.5795
-2.5823	4.6618	2.271	6.8774	6.864	-0.31496	-0.060168	0.48655	0.85614
-3.4854	1.6144	-0.59149	4.635	4.5601	-2.86	-2.093	-0.47476	-0.26758
-6.4771	-4.53	-6.5929	0.0065906	-0.25352	-8.5072	-7.4281	-3.6895	-3.7989
-10.252	-11.214	-13.164	-4.8446	-5.3944	-14.782	-13.847	-7.9561	-8.2577
-13.897	-16.649	-18.508	-8.7678	-9.6112	-19.893	-19.557	-12.244	-12.575
-17.002	-20.097	-21.9	-11.636	-12.654	-23.085	-23.503	-15.783	-16.203
-19.288	-21.407	-23.22	-13.573	-14.54	-24.205	-25.115	-17.948	-18.691
-20.2	-20.455	-22.337	-14.206	-14.837	-23.127	-24.018	-18.206	-19.285
-19.125	-17.23	-19.183	-12.803	-12.878	-19.823	-20.291	-16.407	-17.331
-16.149	-12.385	-14.337	-9.1923	-8.695	-14.912	-14.948	-13.201	-13.181
-12.473	-7.4165	-9.2829	-4.4841	-3.622	-9.9041	-9.9026	-10.005	-8.5007
-9.9077	-3.9809	-5.787	-0.63048	0.28739	-6.5877	-7.0664	-8.2607	-5.468
-9.6505	-2.7909	-4.7413	0.93353	1.6793	-5.9019	-7.1189	-8.437	-5.2823
-11.308	-3.0981	-5.5055	0.39149	0.89285	-7.2508	-8.9746	-9.5638	-7.2518
-13.07	-3.3162	-6.399	-0.5856	-0.3673	-8.9403	-10.552	-9.8357	-9.3278
-13.113	-2.421	-6.1181	-0.25258	-0.52187	-9.5492	-10.425	-8.0328	-9.7997
-11.105	-0.92771	-4.8778	1.6875	0.50184	-9.0801	-8.9709	-4.6042	-8.7194
-8.445	-0.4789	-4.1953	3.8114	1.2537	-8.8283	-7.9719	-1.4031	-7.7503
-7.0657	-2.3696	-5.4918	4.2063	0.13295	-10.099	-9.0036	-0.28287	-8.599
-7.8391	-6.2946	-8.7499	2.1525	-3.0559	-12.937	-12.042	-1.7079	-11.415
-9.8687	-10.387	-12.365	-1.1758	-6.7365	-15.962	-15.421	-4.4242	-14.527
-11.219	-12.539	-14.323	-3.6465	-8.7679	-17.434	-17.15	-6.427	-15.74
-10.454	-11.906	-13.687	-3.8321	-8.1224	-16.607	-16.457	-6.4245	-14.097
-7.6653	-9.3229	-11.132	-1.9524	-5.5924	-14.193	-14.206	-4.5683	-10.611
-4.3034	-6.4793	-8.248	0.50329	-3.0604	-11.677	-12.034	-2.1017	-7.4663
-2.0544	-4.6409	-6.3123	2.0378	-1.998	-10.147	-11.034	-0.36481	-6.3595
-1.7776	-4.0171	-5.6274	2.0513	-2.5581	-9.7213	-11.167	-0.03519	-7.3929
-3.2164	-4.088	-5.7728	0.82785	-3.8356	-9.8631	-11.699	-1.0349	-9.2552
-5.4117	-4.3434	-6.2693	-1.0104	-4.812	-10.092	-12.055	-2.8663	-10.358
-7.3256	-4.6683	-6.9345	-2.8316	-5.0242	-10.354	-12.248	-4.9033	-9.9538
-8.2471	-5.1616	-7.7318	-3.9846	-4.5503	-10.83	-12.605	-6.499	-8.4235
-7.9262	-5.7108	-8.4266	-3.84	-3.6134	-11.481	-13.208	-7.0746	-6.7219
-6.5418	-5.8037	-8.4746	-2.0703	-2.2813	-11.82	-13.591	-6.3165	-5.5583
-4.6465	-4.8467	-7.3638	0.95014	-0.55612	-11.199	-13.05	-4.4453	-4.9996
-2.9343	-2.6391	-5.0295	4.1626	1.4111	-9.2904	-11.162	-2.1616	-4.6
-1.7867	0.46837	-1.9083	6.4898	3.344	-6.3057	-8.05	-0.14036	-3.7707
-1.0052	3.7705	1.3244	7.607	5.0455	-2.8855	-4.313	1.4341	-2.1796
0.064802	6.6322	4.1385	8.1547	6.5849	0.24787	-0.74179	2.9097	0.12592
2.0331	8.791	6.3425	9.1398	8.2012	2.5956	1.9763	4.7459	2.817
4.905	10.33	7.9767	10.915	9.914	3.9783	3.4251	6.9674	5.4328
7.9508	11.485	9.1419	12.797	11.363	4.5173	3.5992	9.039	7.5488
10.155	12.444	9.9305	13.66	12.043	4.5668	2.9768	10.304	8.8894
10.805	13.126	10.317	12.896	11.646	4.4585	2.2509	10.471	9.2671
9.8634	13.127	10.104	11.011	10.351	4.2402	1.8774	9.7725	8.5763
7.9635	12.016	9.0631	9.3461	8.8183	3.6671	1.8015	8.7578	6.9652
6.0944	9.8275	7.2542	9.165	7.8783	2.508	1.6045	7.9606	4.9971
5.1193	7.2922	5.2093	10.759	8.0385	0.89902	0.92857	7.6555	3.4974
5.3385	5.4895	3.7205	13.176	9.0898	-0.62159	-0.19316	7.7912	3.0669
6.3533	5.1294	3.3355	14.824	10.172	-1.4464	-1.3422	8.086	3.6421
7.3021	6.0386	3.9589	14.572	10.357	-1.3343	-2.0235	8.1924	4.4885
7.3747	7.2602	4.8889	12.553	9.3282	-0.59551	-2.0031	7.8829	4.7026
6.3158	7.7219	5.2931	10.037	7.6306	0.12613	-1.4589	7.1444	3.8852
4.6048	6.9797	4.7815	8.4406	6.2515	0.31292	-0.84203	6.163	2.4768
3.0894	5.4313	3.5931	8.2541	5.8314	-0.13865	-0.61315	5.1776	1.3899
2.2472	3.8477	2.2466	8.7153	6.1362	-1.0279	-1.0655	4.2428	1.1588
1.7503	2.727	1.0629	8.4915	6.2623	-2.1392	-2.264	3.1407	1.4141
0.65888	1.966	-0.068399	6.7335	5.3382	-3.4612	-4.1132	1.5064	1.0706
-1.7809	1.1479	-1.422	3.6939	3.19	-5.0569	-6.3562	-0.81519	-0.80901
-5.3143	0.12813	-2.9451	0.5977	0.55896	-6.737	-8.4975	-3.4176	-4.1027
-8.5341	-0.6768	-4.06	-1.0658	-1.2936	-7.9324	-9.8248	-5.2997	-7.4582
-9.6774	-0.61872	-4.0421	-0.37568	-1.3587	-8.0171	-9.7002	-5.3325	-9.1087
-7.7933	0.60034	-2.6139	2.5485	0.5305	-6.7835	-7.9205	-2.9576	-8.0021
-3.5157	2.5543	-0.30848	6.5211	3.5368	-4.7294	-5.0018	1.2529	-4.5379
1.0509	4.2114	1.6739	9.7048	6.146	-2.9337	-2.1682	5.5727	-0.4897
3.3664	4.4811	2.0828	10.382	6.8627	-2.5142	-0.88303	7.8119	1.8756
1.8481	2.8569	0.34477	7.8361	4.99	-3.9789	-2.0631	6.484	1.0195
-3.1121	-0.1551	-2.9676	2.941	1.1527	-6.8103	-5.3635	1.8607	-2.912
-9.1412	-3.1585	-6.2805	-1.9694	-2.818	-9.6103	-9.1234	-3.8494	-8.0167
-13.107	-4.6749	-7.9059	-4.3267	-4.9017	-10.901	-11.296	-7.6301	-11.694
-12.909	-4.1454	-7.1437	-3.0021	-4.2241	-10.097	-10.841	-7.532	-12.197
-8.68	-2.3498	-4.778	0.89011	-1.6576	-7.9255	-8.4711	-3.9073	-9.6279
-2.6266	-0.82924	-2.5157	4.7777	0.84169	-5.9109	-6.0468	0.96198	-5.6997
2.4579	-0.62198	-1.6593	6.5465	1.7772	-5.1785	-4.9986	4.6109	-2.4073
4.9238	-1.359	-2.0861	6.0698	1.2754	-5.5798	-5.1867	6.0727	-0.67074
4.8753	-1.6468	-2.5271	4.9616	0.75753	-5.9944	-5.3169	6.0616	-0.11848
3.4821	-0.35736	-1.8121	4.891	1.5	-5.4486	-4.3937	5.7786	0.088847
1.768	2.258	-0.0099214	6.0589	3.4105	-4.0878	-2.8604	5.5774	0.24931
-0.060333	4.598	1.5275	7.1215	5.053	-3.1383	-2.3475	4.725	-0.16879
-2.3054	4.9027	1.2728	6.5124	4.8682	-3.8586	-4.1935	2.3852	-1.8681
-4.9753	2.6108	-1.1886	3.8939	2.5006	-6.403	-8.0681	-1.2066	-4.7758
-7.4158	-1.2643	-4.8169	0.44819	-0.92046	-9.6172	-12.016	-4.6222	-7.8056
-8.7392	-4.9287	-7.9188	-2.0492	-3.6162	-11.893	-13.883	-6.2957	-9.5471
-8.5479	-7.0284	-9.3244	-2.5339	-4.3906	-12.292	-12.893	-5.7772	-9.2704
-7.276	-7.3457	-9.0202	-1.3002	-3.3231	-11.084	-10.153	-4.0762	-7.4293
-5.7781	-6.4926	-7.7867	0.46562	-1.4424	-9.3105	-7.672	-2.7447	-5.2137
-4.5605	-5.1066	-6.3414	1.7616	0.19997	-7.8644	-6.7896	-2.5188	-3.6045
-3.4983	-3.4555	-4.9113	2.3808	1.1328	-6.9883	-7.3779	-2.8226	-2.8469
-2.2929	-1.7105	-3.5262	2.6512	1.3878	-6.5102	-8.3461	-2.5345	-2.6724
-1.1358	-0.41886	-2.5556	2.7675	1.0543	-6.4153	-8.8078	-1.2181	-2.8881
-0.84315	-0.49563	-2.7735	2.4045	-0.0054737	-7.0517	-8.7901	0.34099	-3.6837
-2.127	-2.4969	-4.6763	1.1261	-1.8584	-8.6614	-8.8876	0.83638	-5.2454
-4.8115	-5.9656	-7.8394	-0.9466	-4.0972	-10.902	-9.5328	-0.43457	-7.2989
-7.92	-9.6743	-11.15	-3.1545	-6.0317	-13.048	-10.762	-3.1563	-9.2519
-10.621	-12.634	-13.792	-5.0725	-7.4138	-14.758	-12.622	-6.5799	-10.874
-13.175	-15.025	-16.116	-7.2135	-8.9786	-16.674	-15.671	-10.467	-12.879
-16.873	-18.131	-19.483	-10.891	-12.143	-20.109	-20.825	-15.398	-16.628
-22.652	-22.991	-24.863	-16.961	-17.693	-25.718	-28.253	-21.864	-22.752
-29.493	-28.87	-31.295	-24.372	-24.445	-32.213	-36.229	-28.924	-29.768
-34.135	-32.955	-35.686	-29.892	-29.168	-36.389	-41.189	-33.757	-34.108
-32.827	-31.902	-34.488	-29.667	-28.277	-34.878	-39.522	-32.968	-32.11
-24.251	-24.425	-26.415	-21.994	-20.506	-26.685	-30.232	-25.158	-22.908
-11.362	-12.918	-14.087	-9.3049	-8.5365	-14.578	-16.47	-12.8	-9.9467
-0.2544	-2.4938	-2.9951	2.5606	2.042	-3.931	-4.3101	-1.482	0.54702
3.6895	2.2433	1.9197	7.8752	6.1913	0.55992	0.88444	3.522	3.5529
-0.31652	0.34968	-0.37749	4.9985	2.925	-1.9993	-1.9843	0.97109	-1.1504
-7.7184	-4.937	-6.3899	-2.3619	-3.9863	-8.1906	-9.0985	-5.378	-8.7682
-12.022	-8.9487	-10.949	-7.9511	-8.9394	-13.009	-14.762	-9.7161	-13.163
-9.7821	-9.3035	-11.234	-7.8089	-8.8183	-13.632	-15.69	-8.7506	-11.533
-3.1463	-7.4521	-8.6207	-3.1606	-5.1414	-11.184	-13.097	-4.1484	-6.305
1.9727	-6.9898	-7.069	0.85713	-2.4727	-9.3002	-11.124	-0.95609	-2.9113
0.61964	-10.346	-9.5832	-0.5356	-4.5625	-10.875	-13.087	-3.3262	-5.3283
-7.5079	-16.816	-15.861	-8.039	-11.471	-15.867	-18.861	-11.187	-13.145
-18.222	-23.508	-22.982	-17.975	-19.849	-21.835	-25.439	-20.535	-22.329
-26.318	-28.001	-28.129	-25.366	-25.771	-26.339	-29.785	-26.798	-28.581
-29.18	-30.066	-30.629	-27.562	-27.494	-28.748	-31.154	-28.17	-30.191
-27.696	-31.012	-31.591	-25.436	-25.909	-29.904	-30.881	-26.205	-28.234
-24.186	-31.467	-31.746	-21.574	-22.75	-30.192	-30.076	-23.483	-24.453
-19.786	-30.063	-29.933	-17.53	-18.646	-28.277	-27.835	-20.869	-19.336
-13.996	-24.687	-24.116	-12.988	-13.098	-22.155	-22.044	-17.175	-12.394
-6.5369	-15.214	-14.089	-7.291	-6.144	-11.717	-12.12	-11.319	-4.0637
0.74533	-4.9961	-3.141	-1.4133	0.27221	-0.28287	-0.95038	-4.5647	3.0193
4.2214	0.67442	3.3122	1.8923	2.9681	6.7669	6.231	-0.40644	5.1702
1.1463	-1.7791	1.4044	0.06336	-0.12878	5.5943	5.4782	-1.9619	0.5352
-7.7575	-11.448	-8.1692	-7.0737	-8.1349	-3.1278	-2.7182	-9.2397	-8.9524
-18.292	-23.416	-20.421	-16.908	-17.577	-14.467	-13.567	-18.817	-18.49
-25.407	-31.972	-29.322	-25.663	-24.596	-22.473	-21.225	-26.112	-23.482
-26.387	-34.06	-31.503	-30.581	-27.176	-23.918	-22.608	-28.348	-22.415
-22.126	-30.479	-27.703	-30.996	-25.757	-19.766	-18.811	-25.877	-17.317
-15.749	-24.375	-21.273	-27.92	-22.154	-13.574	-13.379	-21.103	-11.685
-10.105	-18.689	-15.41	-22.944	-18.028	-8.5561	-9.2628	-16.344	-7.8541
-6.1937	-14.654	-11.414	-17.476	-14.181	-5.7048	-7.0141	-12.496	-5.8795
-3.5226	-12.145	-8.9715	-12.744	-10.979	-4.1706	-5.4619	-9.4008	-4.5213
[truncated: 21,040 more rows]

## Sheet: user1-stimulus4
-15.087	-6.5176	-8.5729	-9.0517	-6.7032	-9.5239	-15.029	-16.898	-12.465
-6.7896	-0.7209	-2.4942	-5.323	-3.0535	-3.6003	-5.914	-6.6659	-4.513
6.5183	9.8124	8.8775	2.6407	5.0355	7.8038	7.9514	6.728	8.3282
18.448	21.172	20.733	10.937	13.715	19.131	19.231	16.99	19.658
24.071	29.193	28.325	15.636	19.106	25.417	23.106	20.41	24.879
22.481	31.241	29.189	15.051	19.314	24.698	19.436	17.521	23.326
16.438	27.02	23.762	10.102	14.889	18.221	11.473	11.655	17.628
9.9739	18.521	14.696	3.2569	8.0972	9.0854	2.9851	6.2041	11.462
5.9003	9.2169	5.5664	-3.0655	1.552	0.62196	-3.7405	2.7208	7.3554
4.8716	2.8976	-0.29774	-7.2475	-2.6835	-4.5765	-7.8669	1.0825	5.9882
6.1185	2.2473	-0.83895	-8.3327	-3.374	-5.1715	-9.06	0.88389	6.9002
8.7138	7.6706	4.0222	-5.934	-0.29114	-1.3514	-7.0522	2.3861	9.4703
12.157	17.009	12.279	-0.59656	5.6088	5.1783	-2.1447	6.0903	13.308
16.044	26.393	20.538	5.9224	12.301	11.702	4.1377	11.562	17.935
19.54	31.983	25.466	11.125	17.39	15.623	9.3727	16.929	22.4
21.468	31.721	25.315	12.927	19.122	15.698	11.557	19.771	25.408
20.92	26.083	20.583	10.8	17.037	12.45	10.166	18.698	25.665
17.842	17.596	13.461	5.887	11.981	7.471	6.0698	14.248	22.513
13.094	9.3369	6.3692	0.025757	5.4906	2.0936	0.36913	8.3322	16.418
8.0586	3.577	0.84538	-5.1163	-0.68803	-3.2322	-6.32	3.0239	9.0574
4.1393	1.173	-2.5986	-8.3538	-4.9894	-8.432	-13.481	-0.30574	2.6922
2.1937	1.5788	-4.1065	-9.0945	-6.5209	-12.987	-19.938	-1.3039	-0.97381
2.1147	3.2328	-4.1717	-7.7509	-5.7153	-15.807	-23.944	-0.61855	-1.8279
2.7697	4.1513	-3.661	-6.0889	-4.5185	-16.118	-24.433	0.29198	-1.4844
2.5547	2.8203	-3.7201	-6.5015	-5.2504	-14.415	-22.185	-0.3155	-2.0311
0.52094	-0.87546	-5.1751	-10.251	-8.7182	-12.357	-19.506	-3.411	-4.2022
-2.7795	-5.4652	-7.8716	-16.046	-13.242	-11.596	-18.503	-8.2428	-6.6574
-5.5231	-8.7359	-10.604	-20.193	-15.524	-12.603	-19.455	-12.347	-7.1396
-5.9703	-9.3161	-12.021	-18.974	-13.182	-14.583	-20.875	-13.026	-4.6985
-3.9369	-7.6726	-11.683	-11.813	-7.0404	-16.295	-21.038	-9.4145	-0.98396
-1.1359	-5.7291	-10.412	-2.5131	-1.0736	-17.026	-19.634	-3.5546	0.72771
0.023262	-5.445	-9.6847	2.8428	0.2218	-17.002	-18.107	0.68256	-1.8733
-1.6171	-7.3582	-10.419	0.23984	-4.7583	-16.882	-18.191	0.39095	-7.9819
-4.9151	-10.313	-12.271	-9.0811	-13.328	-17.023	-20.162	-4.0654	-13.947
-7.2351	-12.491	-13.972	-19.261	-20.37	-17.182	-22.425	-9.1939	-15.964
-6.3523	-12.76	-14.299	-24.123	-21.994	-16.759	-22.705	-10.948	-12.667
-2.0157	-11.364	-12.969	-21.724	-18.231	-15.37	-20.014	-7.8061	-5.8821
4.0147	-9.3905	-10.612	-15.217	-12.505	-13.11	-15.474	-1.7719	0.91566
9.461	-7.4778	-7.8612	-9.5473	-8.4505	-10.225	-11.215	3.5462	5.1691
13.206	-5.0809	-4.5984	-7.0706	-6.916	-6.6943	-8.4133	6.0119	6.8324
15.687	-1.169	-0.27817	-6.0771	-5.7823	-2.4095	-6.4788	6.4146	7.747
17.808	4.2653	4.9145	-3.2011	-2.5327	2.0995	-4.1894	7.1491	9.5103
19.564	9.3748	9.3334	2.8446	2.9644	5.2773	-1.5472	9.4921	11.781
19.717	11.247	10.493	9.3985	7.7532	5.1827	-0.41199	12.028	12.405
17.015	8.0737	6.9739	11.749	8.0813	1.0884	-2.8926	11.812	9.4982
11.887	1.0101	0.094167	7.2519	2.8143	-5.2652	-8.8658	7.2781	3.6984
6.931	-6.0546	-6.3109	-2.0631	-5.1328	-10.112	-15.055	0.18751	-1.5533
5.4224	-8.9492	-8.2262	-10.649	-10.697	-9.9223	-16.94	-5.2696	-2.3063
8.7829	-6.2455	-4.4129	-13.443	-10.435	-4.1258	-12.422	-5.7126	2.6643
15.172	-0.35833	2.4562	-9.6075	-5.1963	3.9731	-4.0362	-1.2848	10.442
20.53	4.2739	7.6167	-2.8605	0.616	9.2123	2.5288	4.4933	15.766
21.412	4.5323	7.683	1.726	2.6139	8.2059	2.6936	7.5602	14.886
17.439	0.80303	3.0605	1.7122	-0.15094	1.8434	-3.3584	6.445	8.4018
11.392	-3.8076	-2.717	-1.3269	-4.8315	-5.4881	-10.834	3.0701	0.72418
6.8416	-6.426	-6.1029	-3.9792	-7.7186	-9.3971	-14.354	0.58684	-3.5996
5.2972	-6.873	-6.4104	-4.6063	-7.779	-8.8271	-12.419	0.32174	-3.5519
5.3698	-7.4085	-5.9514	-4.919	-7.4999	-6.4805	-8.4525	0.71969	-2.0877
4.5393	-10.188	-7.4996	-7.9996	-10.235	-6.0936	-7.5438	-0.85956	-3.0503
1.7716	-14.825	-11.441	-14.643	-16.52	-9.0231	-11.803	-5.2355	-7.4487
-1.3958	-18.293	-15.141	-21.519	-22.764	-13.029	-18.294	-10.119	-12.373
-2.2533	-17.357	-15.099	-23.164	-23.76	-14.213	-21.365	-11.765	-13.548
0.4874	-11.4	-9.9825	-16.65	-17.178	-10.309	-17.276	-8.2061	-9.201
5.3955	-3.1723	-1.8934	-4.5033	-5.8674	-2.5369	-7.2051	-1.0991	-1.6754
9.3551	3.0674	5.0506	6.7443	3.9984	5.2653	3.5799	5.3313	4.3767
9.9345	4.4249	7.5339	11.134	7.2879	9.3233	9.4972	7.3616	5.5
6.9863	0.91774	4.9283	7.2741	3.2369	8.1713	8.2422	4.2673	1.6642
[truncated: 22,974 more rows]

## Sheet: user2-stimulus1
30.097	26.547	23.18	22.363	22.773	21.634	26.844	30.408	21.82
[truncated: 23,039 more rows]

[truncated: 3 more sheets: user2-stimulus2, user2-stimulus3, user2-stimulus4]
